# Supplementary material for: In-Depth Serum Proteomics Reveals the Trajectory of Hallmarks of Cancer in Hepatitis B Virus–Related Liver Diseases
Source: Mol Cell Proteomics. 2023 May 19;22(7):100574. doi: 10.1016/j.mcpro.2023.100574 (PMC10316086; doi:10.1016/j.mcpro.2023.100574)
Supplement: Supplemental Table S1 [file mmc1.xlsx]

## Sheet: Sheet1
Table S1. List of 532 proteins detected by antibody microarray.
MMP9	TGFB1	ICAM1	A2M	PDIA3	LPA	VIL1	IL24	APOL3	MMP7
FAS	RENBP	CX3CL1	TXN	MMP2	GC	HSPA4	IL37	APOL4	MMP10
CD40LG	B2M	IGHE	MIA	FGF19	THBD	CD44	IL9	GSN	ANGPT1
EGF	TNFRSF8	ADA	VIM	BSG	ADAMTS13	DCXR	G-CSF	DSP	ENHO
BDNF	MPO	SELP	GPC3	BTD	ADAM12	EPHX1	BFGF	CTSG	MAP1LC3B
APLN	KITLG	ITLN1	VTCN1	HEXB	HPX	MCM6	IL1F10	SOD1	FGF23
KLK13	EDN1	CRP	PDGFA	LMNB1	IFNL3	RCOR3	CCL1	CETP	F8
KLK6	IL22	IL36G	LGALS3BP	NBR1	CES2	HLA-G	IL1RN	SERPINF1	PECAM1
CCL5	CCL17	KLK10	PROCR	MPG	IL5	APOA2	CCL8	GUSB	HCRT
EGFR	ADAM28	KLK8	ERBB3	NTS	CSF1	PLAT	CCL7	GOT2	TNNT3
RNASE3	TNFSF8	PI3	TGFA	PON1	IL15	HPSE	IL16	IRS1	Q8N2E6
IL15RA	TNFRSF11B	LBP	TF	SERPINB3	HPGDS	LRRFIP1	CCL14	ADM	KL
HMGB1	CCL4	APOC3	CXCL5	SPINK1	FST	CHGA	CCL13	C4BPA	SCUBE1
S100A8	IL10	MGP	APCS	IRS2	CXCL11	MGEA5	CXCL6	PTGDS	GPBP1
SERPINE1	CAMP	APOB	NGF	MMRN1	IGFBP2	VWF	CCL25	AVP	HMOX1
CCL28	DPP4	IL4	MDK	NT5C2	HGF	RBP1	CCL24	GP6	LIPG
PTH	ENG	IL25	AREG	CGB2	ROBO1	TYRP1	CXCL12	TNNI3	MAPT
CD163	VEGFA	SELE	PGF	ANGPT2	TNFRSF1B	EPO	CCL15	PPIA	RNLS
MMP3	IL13	IL2	SHBG	DLK1	TTR	FCN3	CCL21	PENK	INPP5D
CD4	IL2RA	ICAM3	NTF3	SERPINA1	PF4	XCL2	TNFSF10	S100A12	FABP3
CRH	CORT	MIF	SDC1	FASLG	CXCL13	IL36A	CCL18	CTSS	NPY
PTX3	TNFRSF1A	IL1A	CD5L	MICA	VCAM1	IL36B	CXCL17	FABP4	CD79A
APOA1	CCHCR1	CXCL10	TPO	AFP	SERPINB2	PDGFD	CCL23	MBL2	FGA
LEP	CD40	TNF	IGF2	BGLAP	MMP8	IL36RN	IL34	F11	FGB
COMP	ANG	SELL	IL32	SPP1	CTGF	IL17F	IL3	PAPPA	FGG
IL12B	CELA1	KRT16	NPPA	ALB	ACE	PDGFC	GM-CSF	NGFR	F3
FLT1	IFNG	FN1	NID2	SERPINF2	GDF15	PDGFB	M-CSF	OTOR	F5
IL7	KLK1	TAT	PR	HIF1A	TIMP2	PDGFA	IL11	SERPINA12	F7
MMP1	IL19	HP	POSTN	ITGB1	PNOC	TNFSF9	LTA	CASP3	F9
AHSG	PEPD	GRN	IL33	TNC	TERT	AFGF	TNFSF11	ACE2	F10
CD8A	S100A9	CALCA	ORM1	CSF3	LASP1	IL27	CCL26	NOS3	F12
CLU	PFN1	DBI	PCSK9	IL6R	CIC	CCL3	SCF	CALM3	F13A1
IL6	HAMP	C9	CALR	FGF2	KRT1	CD70	TNFSF14	LTB4R	F13B
AHR	IL18	MUC6	REN	VTN	PEG10	IL31	TNFSF18	DCN	C1QA
CXCL8	FCAR	CTSD	APOE	NCAM1	ANXA2	CCL19	XCL1	OLR1	C3
CXCL1	CXCR3	CD276	SERPINB8	LIF	GPT	TNFSF15	CXCL14	TNNT2	C7
TNFSF13B	CHI3L1	ADAM8	CEACAM3	PLG	ATAD2	IFN-β	EDA	ANGPTL2	CR1L
CCL22	KLK5	PD-1	GPX3	PIGR	ASL	TNFSF13	CCL3L1	LDLR	C8G
CFD	CCL27	DKK1	TGM2	IGF1	GDA	CXCL16	IFNW1	NUDT6	C1QC
CCL20	C4B	TYMP	AZGP1	EPHA2	YBX1	IFNK	APOC2	FGF21	C1QB
PPBP	MKI67	F2	STK4	ITGB3	EFNA2	CCL4L2	APOM	OSM	ITGB2
GAS6	IL21	LGALS3	APOH	IGFBP3	BCHE	TNFSF4	APOA4	TFPI	C1R
IL23A	PRL	MDM2	CD24	THBS1	ADH7	TNFSF12	APOF	BMP2	C2
CXCL9	S100B	SERPINC1	XRCC5	CCL11	C4A	IL17C	APOC1	NAMPT	CFB
AOC3	CCL2	SERPINA3	PR&DX5	HSP90AA1	CDH1	IL17B	APOC4	ENO2	CFHR5
LCN2	RBP4	PLAU	LAP3	CCL16	KLKB1	IL26	APOL2	CPB2	ITGAM
TIMP1	GHRL	CTNNB1	EPHA1	activin-A	GSR	IL17D	APOA5	PRTN3	ITGAX
RETN	HBD	TP53	PR&DX3	CAT	IFNA	IL12A	APOL5	CSF2	C1S
IL17A	CD200	CSTB	DBH	SOD2	SERPINA7	IFNL2	APOO	BMP4	CFI
IL20	ADIPOQ	AXL	VEGFC	KRT19	TNS3	IFNL1	APOL6	IL6ST	C5AR1
IL1B	DEFB4B	SERPINA4	BCL2	BMP7	MAGEA4	IFNL3	APOL1	IGFBP1	CFHR1
C8A	CFP	CD58	ITIH4	KDR	GPI	LTB	APOD	IGFBP4	CFHR2
CD46	C8B	C6	CR2	C5	CD59	CR1	CFH	C3AR1	CFHR4
S1	S2
