# Supplementary material for: In-Depth Serum Proteomics Reveals the Trajectory of Hallmarks of Cancer in Hepatitis B Virus–Related Liver Diseases
Source: Mol Cell Proteomics. 2023 May 19;22(7):100574. doi: 10.1016/j.mcpro.2023.100574 (PMC10316086; doi:10.1016/j.mcpro.2023.100574)
Supplement: Supplemental Table S2 [file mmc2.xlsx]

## Sheet: Sheet1
Table S2. Serum sample data obtained by mass spectrometry.
1. Catalog of serum samples data used for the construction of spectral library.
2. Catalog of discovery cohort data used for DIA-MS.
3. Catalog of validation cohort data used for DIA-MS.
4. Catalog of additional cohort data used for PRM.

## Sheet: discovery cohort-DDA 
File name	Type	Source
Catalog of serum samples data used for the construction of spectral library.xlsx
0000_YXB_20190124_hf5_BD1_16per_F1_R1.raw	DDA	Bechet's disease
0000_YXB_20190124_hf5_BD2_16per_F1_R1.raw	DDA	Bechet's disease
0000_YXB_20190124_hf5_BD3_16per_F1_R1.raw	DDA	Bechet's disease
0000_YXB_20190124_hf5_BD4_16per_F1_R1.raw	DDA	Bechet's disease
0000_YXB_20190124_hf5_BD5_16per_F1_R1.raw	DDA	Bechet's disease
0000_YXB_20190124_hf5_BD6_16per_F1_R1.raw	DDA	Bechet's disease
0000_YXB_20190130_HF5_BD7_5ul_16per.raw	DDA	Bechet's disease
0000_YXB_20190130_HF5_BD8_5ul_16per.raw	DDA	Bechet's disease
0000_YXB_20190130_HF5_BD9_5ul_16per.raw	DDA	Bechet's disease
0000_YXB_20190130_HF5_BD10_5uL_16per.raw	DDA	Bechet's disease
0000_YXB_20190124_hf5_PD1_16per_F1_R1.raw	DDA	Non Small Cell Lung Cancer
0000_YXB_20190124_hf5_PD2_16per_F1_R1.raw	DDA	Non Small Cell Lung Cancer
0000_YXB_20190124_hf5_PD3_16per_F1_R1.raw	DDA	Non Small Cell Lung Cancer
0000_YXB_20190124_hf5_PD4_16per_F1_R1.raw	DDA	Non Small Cell Lung Cancer
0000_YXB_20190124_hf5_PD5_16per_F1_R1.raw	DDA	Non Small Cell Lung Cancer
0000_YXB_20190124_hf5_PD6_16per_F1_R1.raw	DDA	Non Small Cell Lung Cancer
0000_YXB_20190124_hf5_PD7_16per_F1_R1.raw	DDA	Non Small Cell Lung Cancer
0000_YXB_20190124_hf5_PD8_16per_F1_R1.raw	DDA	Non Small Cell Lung Cancer
0000_YXB_20190124_hf5_PD9_16per_F1_R1.raw	DDA	Non Small Cell Lung Cancer
0000_YXB_20190124_hf5_PD10_16per_F1_R1.raw	DDA	Non Small Cell Lung Cancer
0000_YXB_20190130_HF5_DLB1_6uL_1iRT_15per.raw	DDA	Diffuse large B-cell lymphoma
0000_YXB_20190130_HF5_DLB2_6uL_1iRT_15per.raw	DDA	Diffuse large B-cell lymphoma
0000_YXB_20190130_HF5_DLB3_6uL_1iRT_15per.raw	DDA	Diffuse large B-cell lymphoma
0000_YXB_20190130_HF5_DLB4_6uL_1iRT_15per.raw	DDA	Diffuse large B-cell lymphoma
0000_YXB_20190130_HF5_DLB5_6uL_1iRT_15per.raw	DDA	Diffuse large B-cell lymphoma
0000_YXB_20190130_HF5_DLB6_6uL_1iRT_15per.raw	DDA	Diffuse large B-cell lymphoma
0000_YXB_20190130_HF5_DLB7_6uL_1iRT_15per.raw	DDA	Diffuse large B-cell lymphoma
0000_YXB_20190130_HF5_DLB8_6uL_1iRT_15per.raw	DDA	Diffuse large B-cell lymphoma
0000_YXB_20190130_HF5_DLB9_6uL_1iRT_15per.raw	DDA	Diffuse large B-cell lymphoma
0000_YXB_20190130_HF5_DLB10_6uL_1iRT_15per.raw	DDA	Diffuse large B-cell lymphoma
0000_YXB_D1_7per_F1_R1	DDA	Liver disease (mixture of CHB, LC and HCC)
0000_YXB_D2_7per_F1_R1	DDA	Liver disease (mixture of CHB, LC and HCC)
0000_YXB_D3_7per_F1_R1	DDA	Liver disease (mixture of CHB, LC and HCC)
0000_YXB_D4_7per_F1_R1	DDA	Liver disease (mixture of CHB, LC and HCC)
0000_YXB_D5_7per_F1_R1	DDA	Liver disease (mixture of CHB, LC and HCC)
0000_YXB_D6_7per_F1_R1	DDA	Liver disease (mixture of CHB, LC and HCC)
0000_YXB_D7_7per_F1_R1	DDA	Liver disease (mixture of CHB, LC and HCC)
0000_YXB_D8_7per_F1_R1	DDA	Liver disease (mixture of CHB, LC and HCC)
0000_YXB_D9_7per_F1_R1	DDA	Liver disease (mixture of CHB, LC and HCC)
0000_YXB_D10_7per_F1_R4	DDA	Liver disease (mixture of CHB, LC and HCC)
0000_YXB_N1_20per_F1_R1	DDA	Heathy control
0000_YXB_N2_20per_F1_R1	DDA	Heathy control
0000_YXB_N3_20per_F1_R1	DDA	Heathy control
0000_YXB_N4_20per_F1_R1	DDA	Heathy control
0000_YXB_N5_20per_F1_R1	DDA	Heathy control
0000_YXB_N6_20per_F1_R1	DDA	Heathy control
0000_YXB_N7_20per_F1_R1	DDA	Heathy control
0000_YXB_N8_20per_F1_R1	DDA	Heathy control
0000_YXB_N9_20per_F1_R1	DDA	Heathy control
0000_YXB_N10_20per_F1_R1	DDA	Heathy control
library_YuXB_Serum_All_20190305.xls	library	Discovery cohort

## Sheet: discovery cohort-DIA 
File name	Type	Source
Catalog of discovery cohort data used for DIA-MS.xlsx
Antibody microarray data of liver disease.csv	Antibody microarry
0000_YuXB_Xumeng_20190304_Serum_HF5_3ug_DIA_N392.raw	DIA	Heathy control
0000_YuXB_Xumeng_20190304_Serum_HF5_3ug_DIA_N398.raw	DIA	Heathy control
0000_YuXB_Xumeng_20190304_Serum_HF5_3ug_DIA_N401.raw	DIA	Heathy control
0000_YuXB_Xumeng_20190304_Serum_HF5_3ug_DIA_N402.raw	DIA	Heathy control
0000_YuXB_Xumeng_20190304_Serum_HF5_3ug_DIA_N406.raw	DIA	Heathy control
0000_YuXB_Xumeng_20190304_Serum_HF5_3ug_DIA_N407.raw	DIA	Heathy control
0000_YuXB_Xumeng_20190304_Serum_HF5_3ug_DIA_N408.raw	DIA	Heathy control
0000_YuXB_Xumeng_20190304_Serum_HF5_3ug_DIA_N409.raw	DIA	Heathy control
0000_YuXB_Xumeng_20190304_Serum_HF5_3ug_DIA_N411.raw	DIA	Heathy control
0000_YuXB_Xumeng_20190304_Serum_HF5_3ug_DIA_N412.raw	DIA	Heathy control
0000_YuXB_Xumeng_20190304_Serum_HF5_3ug_DIA_N415.raw	DIA	Heathy control
0000_YuXB_Xumeng_20190304_Serum_HF5_3ug_DIA_N417.raw	DIA	Heathy control
0000_YuXB_Xumeng_20190304_Serum_HF5_3ug_DIA_N422.raw	DIA	Heathy control
0000_YuXB_Xumeng_20190304_Serum_HF5_3ug_DIA_N423.raw	DIA	Heathy control
0000_YuXB_Xumeng_20190304_Serum_HF5_3ug_DIA_N424.raw	DIA	Heathy control
0000_YuXB_Xumeng_20190304_Serum_HF5_3ug_DIA_N426.raw	DIA	Heathy control
0000_YuXB_Xumeng_20190304_Serum_HF5_3ug_DIA_N430.raw	DIA	Heathy control
0000_YuXB_Xumeng_20190304_Serum_HF5_3ug_DIA_N433.raw	DIA	Heathy control
0000_YuXB_Xumeng_20190304_Serum_HF5_3ug_DIA_N435.raw	DIA	Heathy control
0000_YuXB_Xumeng_20190304_Serum_HF5_3ug_DIA_N436.raw	DIA	Heathy control
0000_YuXB_Xumeng_20190304_Serum_HF5_3ug_DIA_N437.raw	DIA	Heathy control
0000_YuXB_Xumeng_20190304_Serum_HF5_3ug_DIA_B25.raw	DIA	CHB
0000_YuXB_Xumeng_20190304_Serum_HF5_3ug_DIA_B43.raw	DIA	CHB
0000_YuXB_Xumeng_20190304_Serum_HF5_3ug_DIA_B71.raw	DIA	CHB
0000_YuXB_Xumeng_20190304_Serum_HF5_3ug_DIA_B150.raw	DIA	CHB
0000_YuXB_Xumeng_20190304_Serum_HF5_3ug_DIA_B170.raw	DIA	CHB
0000_YuXB_Xumeng_20190304_Serum_HF5_3ug_DIA_L02.raw	DIA	CHB
0000_YuXB_Xumeng_20190304_Serum_HF5_3ug_DIA_L3.raw	DIA	CHB
0000_YuXB_Xumeng_20190304_Serum_HF5_3ug_DIA_L4.raw	DIA	CHB
0000_YuXB_Xumeng_20190304_Serum_HF5_3ug_DIA_L05.raw	DIA	CHB
0000_YuXB_Xumeng_20190304_Serum_HF5_3ug_DIA_L7.raw	DIA	CHB
0000_YuXB_Xumeng_20190304_Serum_HF5_3ug_DIA_L10.raw	DIA	CHB
0000_YuXB_Xumeng_20190304_Serum_HF5_3ug_DIA_L12.raw	DIA	CHB
0000_YuXB_Xumeng_20190304_Serum_HF5_3ug_DIA_L14.raw	DIA	CHB
0000_YuXB_Xumeng_20190304_Serum_HF5_3ug_DIA_137.raw	DIA	CHB
0000_YuXB_Xumeng_20190304_Serum_HF5_3ug_DIA_L38.raw	DIA	CHB
0000_YuXB_Xumeng_20190304_Serum_HF5_3ug_DIA_L46.raw	DIA	CHB
0000_YuXB_Xumeng_20190304_Serum_HF5_3ug_DIA_L60.raw	DIA	CHB
0000_YuXB_Xumeng_20190304_Serum_HF5_3ug_DIA_L65.raw	DIA	CHB
0000_YuXB_Xumeng_20190304_Serum_HF5_3ug_DIA_L66.raw	DIA	CHB
0000_YuXB_Xumeng_20190304_Serum_HF5_3ug_DIA_L67.raw	DIA	CHB
0000_YuXB_Xumeng_20190304_Serum_HF5_3ug_DIA_L70.raw	DIA	CHB
0000_YuXB_Xumeng_20190304_Serum_HF5_3ug_DIA_L72.raw	DIA	CHB
0000_YuXB_Xumeng_20190304_Serum_HF5_3ug_DIA_L74.raw	DIA	CHB
0000_YuXB_Xumeng_20190304_Serum_HF5_3ug_DIA_L80.raw	DIA	CHB
0000_YuXB_Xumeng_20190304_Serum_HF5_3ug_DIA_L83.raw	DIA	CHB
0000_YuXB_Xumeng_20190304_Serum_HF5_3ug_DIA_L86.raw	DIA	CHB
0000_YuXB_Xumeng_20190304_Serum_HF5_3ug_DIA_L87.raw	DIA	CHB
0000_YuXB_Xumeng_20190304_Serum_HF5_3ug_DIA_L91.raw	DIA	CHB
0000_YuXB_Xumeng_20190304_Serum_HF5_3ug_DIA_L93.raw	DIA	CHB
0000_YuXB_Xumeng_20190304_Serum_HF5_3ug_DIA_A2.raw	DIA	LC
0000_YuXB_Xumeng_20190304_Serum_HF5_3ug_DIA_B117.raw	DIA	LC
0000_YuXB_Xumeng_20190304_Serum_HF5_3ug_DIA_L13.raw	DIA	LC
0000_YuXB_Xumeng_20190304_Serum_HF5_3ug_DIA_L15.raw	DIA	LC
0000_YuXB_Xumeng_20190304_Serum_HF5_3ug_DIA_L16.raw	DIA	LC
0000_YuXB_Xumeng_20190304_Serum_HF5_3ug_DIA_L17.raw	DIA	LC
0000_YuXB_Xumeng_20190304_Serum_HF5_3ug_DIA_L21.raw	DIA	LC
0000_YuXB_Xumeng_20190304_Serum_HF5_3ug_DIA_L25.raw	DIA	LC
0000_YuXB_Xumeng_20190304_Serum_HF5_3ug_DIA_L26.raw	DIA	LC
0000_YuXB_Xumeng_20190304_Serum_HF5_3ug_DIA_L32.raw	DIA	LC
0000_YuXB_Xumeng_20190304_Serum_HF5_3ug_DIA_L33.raw	DIA	LC
0000_YuXB_Xumeng_20190304_Serum_HF5_3ug_DIA_L34.raw	DIA	LC
0000_YuXB_Xumeng_20190304_Serum_HF5_3ug_DIA_L35.raw	DIA	LC
0000_YuXB_Xumeng_20190304_Serum_HF5_3ug_DIA_L36.raw	DIA	LC
0000_YuXB_Xumeng_20190304_Serum_HF5_3ug_DIA_L39.raw	DIA	LC
0000_YuXB_Xumeng_20190304_Serum_HF5_3ug_DIA_140.raw	DIA	LC
0000_YuXB_Xumeng_20190304_Serum_HF5_3ug_DIA_L41.raw	DIA	LC
0000_YuXB_Xumeng_20190304_Serum_HF5_3ug_DIA_L42.raw	DIA	LC
0000_YuXB_Xumeng_20190304_Serum_HF5_3ug_DIA_L43.raw	DIA	LC
0000_YuXB_Xumeng_20190304_Serum_HF5_3ug_DIA_L45.raw	DIA	LC
0000_YuXB_Xumeng_20190304_Serum_HF5_3ug_DIA_L47.raw	DIA	LC
0000_YuXB_Xumeng_20190304_Serum_HF5_3ug_DIA_L48.raw	DIA	LC
0000_YuXB_Xumeng_20190304_Serum_HF5_3ug_DIA_L52.raw	DIA	LC
0000_YuXB_Xumeng_20190304_Serum_HF5_3ug_DIA_L53.raw	DIA	LC
0000_YuXB_Xumeng_20190304_Serum_HF5_3ug_DIA_L90.raw	DIA	LC
0000_YuXB_Xumeng_20190304_Serum_HF5_3ug_DIA_L96.raw	DIA	LC
0000_YuXB_Xumeng_20190304_Serum_HF5_3ug_DIA_L102.raw	DIA	LC
0000_YuXB_Xumeng_20190304_Serum_HF5_3ug_DIA_L103.raw	DIA	LC
0000_YuXB_Xumeng_20190304_Serum_HF5_3ug_DIA_L104.raw	DIA	LC
0000_YuXB_Xumeng_20190304_Serum_HF5_3ug_DIA_235.raw	DIA	HCC
0000_YuXB_Xumeng_20190304_Serum_HF5_3ug_DIA_236.raw	DIA	HCC
0000_YuXB_Xumeng_20190304_Serum_HF5_3ug_DIA_238.raw	DIA	HCC
0000_YuXB_Xumeng_20190304_Serum_HF5_3ug_DIA_242.raw	DIA	HCC
0000_YuXB_Xumeng_20190304_Serum_HF5_3ug_DIA_296.raw	DIA	HCC
0000_YuXB_Xumeng_20190304_Serum_HF5_3ug_DIA_300.raw	DIA	HCC
0000_YuXB_Xumeng_20190304_Serum_HF5_3ug_DIA_305.raw	DIA	HCC
0000_YuXB_Xumeng_20190304_Serum_HF5_3ug_DIA_308.raw	DIA	HCC
0000_YuXB_Xumeng_20190304_Serum_HF5_3ug_DIA_312.raw	DIA	HCC
0000_YuXB_Xumeng_20190304_Serum_HF5_3ug_DIA_334.raw	DIA	HCC
0000_YuXB_Xumeng_20190304_Serum_HF5_3ug_DIA_341.raw	DIA	HCC
0000_YuXB_Xumeng_20190304_Serum_HF5_3ug_DIA_346.raw	DIA	HCC
0000_YuXB_Xumeng_20190304_Serum_HF5_3ug_DIA_347.raw	DIA	HCC
0000_YuXB_Xumeng_20190304_Serum_HF5_3ug_DIA_353.raw	DIA	HCC
0000_YuXB_Xumeng_20190304_Serum_HF5_3ug_DIA_359.raw	DIA	HCC
0000_YuXB_Xumeng_20190304_Serum_HF5_3ug_DIA_361.raw	DIA	HCC
0000_YuXB_Xumeng_20190304_Serum_HF5_3ug_DIA_367.raw	DIA	HCC
0000_YuXB_Xumeng_20190304_Serum_HF5_3ug_DIA_368.raw	DIA	HCC
0000_YuXB_Xumeng_20190304_Serum_HF5_3ug_DIA_370.raw	DIA	HCC
0000_YuXB_Xumeng_20190304_Serum_HF5_3ug_DIA_381.raw	DIA	HCC
0000_YuXB_Xumeng_20190304_Serum_HF5_3ug_DIA_382.raw	DIA	HCC
0000_YuXB_Xumeng_20190304_Serum_HF5_3ug_DIA_392.raw	DIA	HCC
0000_YuXB_Xumeng_20190304_Serum_HF5_3ug_DIA_395.raw	DIA	HCC
0000_YuXB_Xumeng_20190304_Serum_HF5_3ug_DIA_402.raw	DIA	HCC
0000_YuXB_Xumeng_20190304_Serum_HF5_3ug_DIA_420.raw	DIA	HCC
0000_YuXB_Xumeng_20190304_Serum_HF5_3ug_DIA_424.raw	DIA	HCC
0000_YuXB_Xumeng_20190304_Serum_HF5_3ug_DIA_445.raw	DIA	HCC
0000_YuXB_Xumeng_20190304_Serum_HF5_3ug_DIA_447.raw	DIA	HCC
0000_YuXB_Xumeng_20190304_Serum_HF5_3ug_DIA_449.raw	DIA	HCC
0000_YuXB_Xumeng_20190304_Serum_HF5_3ug_DIA_454.raw	DIA	HCC
0000_YuXB_Xumeng_20190304_Serum_HF5_3ug_DIA_457.raw	DIA	HCC
0000_YuXB_Xumeng_20190304_Serum_HF5_3ug_DIA_Y25.raw	DIA	HCC
0000_YuXB_Xumeng_20190304_Serum_HF5_3ug_DIA_Y28.raw	DIA	HCC
0000_YuXB_Xumeng_20190304_Serum_HF5_3ug_DIA_Y37.raw	DIA	HCC
0000_YuXB_Xumeng_20190304_Serum_HF5_3ug_DIA_Y43.raw	DIA	HCC
0000_YuXB_Xumeng_20190304_Serum_HF5_3ug_DIA_Y51.raw	DIA	HCC
0000_YuXB_Xumeng_20190304_Serum_HF5_3ug_DIA_Y54.raw	DIA	HCC
0000_YuXB_Xumeng_20190304_Serum_HF5_3ug_DIA_Y55.raw	DIA	HCC
0000_YuXB_Xumeng_20190304_Serum_HF5_3ug_DIA_Y62.raw	DIA	HCC
0000_YuXB_Xumeng_20190304_Serum_HF5_3ug_DIA_Y64.raw	DIA	HCC
0000_YuXB_Xumeng_20190304_Serum_HF5_3ug_DIA_Y92.raw	DIA	HCC
0000_YuXB_Xumeng_20190304_Serum_HF5_3ug_DIA_Y98.raw	DIA	HCC
0000_YuXB_Xumeng_20190304_Serum_HF5_3ug_DIA_Y100.raw	DIA	HCC
0000_YuXB_Xumeng_20190304_Serum_HF5_3ug_DIA_Y105.raw	DIA	HCC
0000_YuXB_Xumeng_20190304_Serum_HF5_3ug_DIA_Y111.raw	DIA	HCC
0000_YuXB_Xumeng_20190304_Serum_HF5_3ug_DIA_Y114.raw	DIA	HCC
20190128_093157_YuXB-XuM_all_.sne	setting	Spectronaut searching file
Proteins_YuXB-XuM_all_Report.xlsx	DIA result	all sample
0000_293T_2ug_HF5_25cm_20190301_5E4_45msDE30ms_600NL_15cm_120min.raw	human HEK293T cell	reproducibility
0000_293T_2ug_HF5_25cm_20190304_5E4_45msDE30ms_600NL_15cm_120min.raw	human HEK294T cell	reproducibility
0000_293T_2ug_HF5_25cm_20190306_5E4_45msDE30ms_600NL_15cm_120min.raw	human HEK295T cell	reproducibility
0000_293T_2ug_HF5_25cm_20190307_5E4_45msDE30ms_600NL_15cm_120min_CAL.raw	human HEK296T cell	reproducibility
0000_293T_2ug_HF5_25cm_20190308_5E4_45msDE30ms_600NL_15cm_120min_NEWC.raw	human HEK297T cell	reproducibility
0000_293T_2ug_HF5_25cm_20190309_5E4_45msDE30ms_600NL_15cm_120min_NEWC.raw	human HEK298T cell	reproducibility
0000_293T_2ug_HF5_25cm_20190311_5E4_45msDE30ms_600NL_15cm_120min_NEWC.raw	human HEK299T cell	reproducibility
0000_293T_2ug_HF5_25cm_20190315_5E4_45msDE30ms_600NL_15cm_120min.raw	human HEK300T cell	reproducibility
0000_293T_2ug_HF5_25cm_20190316_5E4_45msDE30ms_600NL_25cm_120min.raw	human HEK301T cell	reproducibility
0000_293T_2ug_HF5_25cm_20190319_5E4_45msDE30ms_600NL_25cm_120min.raw	human HEK302T cell	reproducibility
0000_293T_2ug_HF5_25cm_20190320_5E4_45msDE30ms_600NL_25cm_120min_CAL.raw	human HEK303T cell	reproducibility
0000_293T_2ug_HF5_25cm_20190322_5E4_45msDE30ms_600NL_25cm_120min.raw	human HEK304T cell	reproducibility
0000_293T_2ug_HF5_25cm_20190325_5E4_45msDE30ms_600NL_25cm_120min.raw	human HEK305T cell	reproducibility
0000_293T_2ug_HF5_25cm_20190328_5E4_45msDE30ms_600NL_25cm_120min.raw	human HEK306T cell	reproducibility
0000_293T_2ug_HF5_25cm_20190331_5E4_45msDE30ms_600NL_25cm_120min.raw	human HEK307T cell	reproducibility
293T_proteinGroups_cohort 1.txt	Repetitive result

## Sheet: Validation cohort
File name	Type	Source
Catalog of validation cohort data used for DIA-MS.xlsx
0000_HF5_YXB_XuMeng_DDA_LIVER_1_20210409_120min.raw	DDA
0000_HF5_YXB_XuMeng_DDA_LIVER_2_20210409_120min.raw	DDA
0000_HF5_YXB_XuMeng_DDA_LIVER_3_20210409_120min.raw	DDA
0000_HF5_YXB_XuMeng_DDA_LIVER_4_20210409_120min.raw	DDA
0000_HF5_YXB_XuMeng_DDA_LIVER_5_20210410_120min.raw	DDA
0000_HF5_YXB_XuMeng_DDA_LIVER_6_20210410_120min.raw	DDA
0000_HF5_YXB_XuMeng_DDA_LIVER_7_20210410_120min.raw	DDA
0000_HF5_YXB_XuMeng_DDA_LIVER_8_20210410_120min.raw	DDA
0000_HF5_YXB_XuMeng_DDA_LIVER_9_20210410_120min.raw	DDA
0000_HF5_YXB_XuMeng_DDA_LIVER_10_20210410_120min.raw	DDA
library_liver disease_75 samples_20230302.xls	library	From DDA data
0000_HF5_YXB_XuMeng_LIVER_DIA_N1_20210325_120min_1500ng_F1_R1.raw	DIA	Heathy control
0000_HF5_YXB_XuMeng_LIVER_DIA_N2_20210325_120min_1500ng_F1_R1.raw	DIA	Heathy control
0000_HF5_YXB_XuMeng_LIVER_DIA_N3_20210326_120min_1500ng_F1_R1.raw	DIA	Heathy control
0000_HF5_YXB_XuMeng_LIVER_DIA_N4_20210327_120min_1500ng_F1_R1.raw	DIA	Heathy control
0000_HF5_YXB_XuMeng_LIVER_DIA_N5_20210327_120min_1500ng_F1_R1.raw	DIA	Heathy control
0000_HF5_YXB_XuMeng_LIVER_DIA_N6_20210328_120min_1500ng_F1_R1.raw	DIA	Heathy control
0000_HFS_YXB_XuMeng_LIVER_DIA_N7_20210329_120min_1500ng_F1_R1.raw	DIA	Heathy control
0000_HF5_YXB_XuMeng_LIVER_DIA_N8_20210329_120min_1500ng_F1_R1.raw	DIA	Heathy control
0000_HF5_YXB_XuMeng_LIVER_DIA_N9_20210330_120min_1500ng_F1_R1.raw	DIA	Heathy control
0000_HF5_YXB_XuMeng_LIVER_DIA_N10_20210331_120min_1500ng_F1_R1.raw	DIA	Heathy control
0000_HF5_YXB_XuMeng_LIVER_DIA_N11_20210331_120min_1500ng_F1_R1.raw	DIA	Heathy control
0000_HF5_YXB_XuMeng_LIVER_DIA_N12_20210401_120min_1500ng_F1_R1.raw	DIA	Heathy control
0000_HFS_YXB_XuMeng_LIVER_DIA_N13_20210402_120min_1500ng_F1_R1.raw	DIA	Heathy control
0000_HF5_YXB_XuMeng_LIVER_DIA_N14_20210402_120min_1500ng_F1_R1.raw	DIA	Heathy control
0000_HF5_YXB_XuMeng_LIVER_DIA_N15_20210403_120min_1500ng_F1_R1.raw	DIA	Heathy control
0000_HF5_YXB_XuMeng_LIVER_DIA_B1_20210325_120min_1500ng_F1_R1.raw	DIA	CHB
0000_HF5_YXB_XuMeng_LIVER_DIA_B2_20210325_120min_1500ng_F1_R1.raw	DIA	CHB
0000_HF5_YXB_XuMeng_LIVER_DIA_B3_20210326_120min_1500ng_F1_R1.raw	DIA	CHB
0000_HF5_YXB_XuMeng_LIVER_DIA_B4_20210327_120min_1500ng_F1_R1.raw	DIA	CHB
0000_HF5_YXB_XuMeng_LIVER_DIA_B5_20210328_120min_1500ng_F1_R1.raw	DIA	CHB
0000_HF5_YXB_XuMeng_LIVER_DIA_B6_20210328_120min_1500ng_F1_R1.raw	DIA	CHB
0000_HF5_YXB_XuMeng_LIVER_DIA_B7_20210329_120min_1500ng_F1_R1.raw	DIA	CHB
0000_HF5_YXB_XuMeng_LIVER_DIA_B8_20210330_120min_1500ng_F1_R1.raw	DIA	CHB
0000_HF5_YXB_XuMeng_LIVER_DIA_B9_20210330_120min_1500ng_F1_R1.raw	DIA	CHB
0000_HF5_YXB_XuMeng_LIVER_DIA_B10_20210331_120min_1500ng_F1_R1.raw	DIA	CHB
0000_HF5_YXB_XuMeng_LIVER_DIA_B11_20210401_120min_1500ng_F1_R1.raw	DIA	CHB
0000_HF5_YXB_XuMeng_LIVER_DIA_B12_20210401_120min_1500ng_F1_R1.raw	DIA	CHB
0000_HF5_YXB_XuMeng_LIVER_DIA_B13_20210402_120min_1500ng_F1_R1.raw	DIA	CHB
0000_HF5_YXB_XuMeng_LIVER_DIA_B14_20210403_120min_1500ng_F1_R1.raw	DIA	CHB
0000_HF5_YXB_XuMeng_LIVER_DIA_B15_20210403_120min_1500ng_F1_R1.raw	DIA	CHB
0000_HF5_YXB_XuMeng_LIVER_DIA_L1_20210325_120min_1500ng_F1_R1.raw	DIA	LC
0000_HF5_YXB_XuMeng_LIVER_DIA_L2_20210326_120min_1500ng_F1_R1.raw	DIA	LC
0000_HF5_YXB_XuMeng_LIVER_DIA_L3_20210326_120min_1500ng_F1_R1.raw	DIA	LC
0000_HFS_YXB_XuMeng_LIVER_DIA_L4_20210327_120min_1500ng_F1_R1.raw	DIA	LC
0000_HF5_YXB_XuMeng_LIVER_DIA_L5_20210328_120min_1500ng_F1_R1.raw	DIA	LC
0000_HFS_YXB_XuMeng_LIVER_DIA_L6_20210328_120min_1500ng_F1_R1.raw	DIA	LC
0000_HFS_YXB_XuMeng_LIVER_DIA_L7_20210329_120min_1500ng_F1_R1.raw	DIA	LC
0000_HF5_YXB_XuMeng_LIVER_DIA_L8_20210330_120min_1500ng_F1_R1.raw	DIA	LC
0000_HF5_YXB_XuMeng_LIVER_DIA_L9_20210330_120min_1500ng_F1_R1.raw	DIA	LC
0000_HF5_YXB_XuMeng_LIVER_DIA_L10_20210331_120min_1500ng_F1_R1.raw	DIA	LC
0000_HFS_YXB_XuMeng_LIVER_DIA_L11_20210401_120min_1500ng_F1_R1.raw	DIA	LC
0000_HF5_YXB_XuMeng_LIVER_DIA_L12_20210401_120min_1500ng_F1_R1.raw	DIA	LC
0000_HF5_YXB_XuMeng_LIVER_DIA_L13_20210402_120min_1500ng_F1_R1.raw	DIA	LC
0000_HF5_YXB_XuMeng_LIVER_DIA_L14_20210403_120min_1500ng_F1_R1.raw	DIA	LC
0000_HF5_YXB_XuMeng_LIVER_DIA_L15_20210404_120min_1500ng_F1_R1.raw	DIA	LC
0000_HF5_YXB_XuMeng_LIVER_DIA_C1_20210325_120min_1500ng_F1_R1.raw	DIA	HCC
0000_HF5_YXB_XuMeng_LIVER_DIA_C2_20210326_120min_1500ng_F1_R1.raw	DIA	HCC
0000_HF5_YXB_XuMeng_LIVER_DIA_C3_20210327_120min_1500ng_F1_R1.raw	DIA	HCC
0000_HF5_YXB_XuMeng_LIVER_DIA_C4_20210327_120min_1500ng_F1_R1.raw	DIA	HCC
0000_HF5_YXB_XuMeng_LIVER_DIA_C5_20210328_120min_1500ng_F1_R1.raw	DIA	HCC
0000_HF5_YXB_XuMeng_LIVER_DIA_C6_20210328_120min_1500ng_F1_R1.raw	DIA	HCC
0000_HF5_YXB_XuMeng_LIVER_DIA_C7_20210329_120min_1500ng_F1_R1.raw	DIA	HCC
0000_HF5_YXB_XuMeng_LIVER_DIA_C8_20210330_120min_1500ng_F1_R1.raw	DIA	HCC
0000_HF5_YXB_XuMeng_LIVER_DIA_C9_20210331_120min_1500ng_F1_R1.raw	DIA	HCC
0000_HF5_YXB_XuMeng_LIVER_DIA_C10_20210331_120min_1500ng_F1_R1.raw	DIA	HCC
0000_HF5_YXB_XuMeng_LIVER_DIA_C11_20210401_120min_1500ngF1_R1.raw	DIA	HCC
0000_HF5_YXB_XuMeng_LIVER_DIA_C12_20210402_120min_1500ng_F1_R1.raw	DIA	HCC
0000_HF5_YXB_XuMeng_LIVER_DIA_C13_20210402_120min_1500ng_F1_R1.raw	DIA	HCC
0000_HF5_YXB_XuMeng_LIVER_DIA_C14_20210403_120min_1500ng_F1_R1.raw	DIA	HCC
0000_HF5_YXB_XuMeng_LIVER_DIA_C15_20210404_120min_1500ng_F1_R1.raw	DIA	HCC
0000_HF5_YXB_XuMeng_LIVER_DIA_D1_20210325_120min_1500ng_F1_R1.raw	DIA	HCC
0000_HF5_YXB_XuMeng_LIVER_DIA_D2_20210326_120min_1500ng_F1_R1.raw	DIA	HCC
0000_HF5_YXB_XuMeng_LIVER_DIA_D3_20210326_120min_1500ng_F1_R1.raw	DIA	HCC
0000_HF5_YXB_XuMeng_LIVER_DIA_D4_20210327_120min_1500ng_F1_R1.raw	DIA	HCC
0000_HF5_YXB_XuMeng_LIVER_DIA_D5_20210328_120min_1500ng_F1_R1.raw	DIA	HCC
0000_HF5_YXB_XuMeng_LIVER_DIA_D6_20210329_120min_1500ng_F1_R1.raw	DIA	HCC
0000_HF5_YXB_XuMeng_LIVER_DIA_D7_20210329_120min_1500ng_F1_R1.raw	DIA	HCC
0000_HF5_YXB_XuMeng_LIVER_DIA_D8_20210330_120min_1500ng_F1_R1.raw	DIA	HCC
0000_HF5_YXB_XuMeng_LIVER_DIA_D9_20210331_120min_1500ng_F1_R1.raw	DIA	HCC
0000_HF5_YXB_XuMeng_LIVER_DIA_D10_20210331_120min_1500ng_F1_R1.raw	DIA	HCC
0000_HF5_YXB_XuMeng_LIVER_DIA_D11_20210401_120min_1500ng_F1_R1.raw	DIA	HCC
0000_HF5_YXB_XuMeng_LIVER_DIA_D12_20210402_120min_1500ng_F1_R1.raw	DIA	HCC
0000_HF5_YXB_XuMeng_LIVER_DIA_D13_20210402_120min_1500ng_F1_R1.raw	DIA	HCC
0000_HF5_YXB_XuMeng_LIVER_DIA_D14_20210403_120min_1500ng_F1_R1.raw	DIA	HCC
0000_HF5_YXB_XuMeng_LIVER_DIA_D15_20210404_120min_1500ng_F1_R1.raw	DIA	HCC
liver disease_75 samples_214800_20210325.sne	setting	Spectronaut searching file
Proteins-231200_20210325_Report.xlsx	DIA result	From DIA data of all sample
0000_293T_2000ng_HF5_20210325_120min_DDA.raw	human HEK293T cell	reproducibility
0000_293T_2000ng_HF5_20210327_120min_DDA.raw	human HEK294T cell	reproducibility
0000_293T_2000ng_HF5_20210329_120min_DDA.raw	human HEK295T cell	reproducibility
0000_293T_2000ng_HF5_20210330_120min_DDA.raw	human HEK296T cell	reproducibility
0000_293T_2000ng_HF5_20210330_120min_DDA_210405122103.raw	human HEK297T cell	reproducibility
0000_293T_2000ng_HF5_20210401_120min_DDA.raw	human HEK298T cell	reproducibility
0000_293T_2000ng_HF5_20210407_120min_DDA.raw	human HEK299T cell	reproducibility
0000_293T_2000ng_HF5_20210409_120min_DDA.raw	human HEK300T cell	reproducibility
0000_293T_2000ng_HF5_20210411_120min_DDA.raw	human HEK301T cell	reproducibility
293T_proteinGroups_cohort 2.txt	Repetitive result	From data of human HEK298T cell

## Sheet: Additional cohort
File name	Type	Source
Catalog of additional cohort data used for PRM.xlsx
20221209_YXB1209_500ng_30cm_PRM_Fusion04_60min_H1.raw	PRM	Heathy control
20221209_YXB1209_500ng_30cm_PRM_Fusion04_60min_H2.raw	PRM	Heathy control
20221219_YXB_XM_500ng_30cm_PRM_Fusion04_60min_H35.raw	PRM	Heathy control
20221220_YXB_XM_500ng_30cm_PRM_Fusion04_60min_H45.raw	PRM	Heathy control
20221222_YXB_XM_500ng_30cm_PRM_Fusion04_60min_H70.raw	PRM	Heathy control
20230110_YXB_XM_500ng_30cm_PRM_Fusion04_60min_H110.raw	PRM	Heathy control
20230111_YXB_XM_500ng_30cm_PRM_Fusion04_60min_H113.raw	PRM	Heathy control
20230111_YXB_XM_500ng_30cm_PRM_Fusion04_60min_H118.raw	PRM	Heathy control
20230113_YXB_XM_500ng_30cm_PRM_Fusion04_60min_H9_R3.raw	PRM	Heathy control
20230113_YXB_XM_500ng_30cm_PRM_Fusion04_60min_H11_R3.raw	PRM	Heathy control
20230114_YXB_XM_500ng_30cm_PRM_Fusion04_60min_H21_R2.raw	PRM	Heathy control
20230114_YXB_XM_500ng_30cm_PRM_Fusion04_60min_H26_R2.raw	PRM	Heathy control
20230116_YXB_XM_500ng_30cm_PRM_Fusion04_60min_H19_R3.raw	PRM	Heathy control
20230116_YXB_XM_500ng_30cm_PRM_Fusion04_60min_H28_R2.raw	PRM	Heathy control
20230116_YXB_XM_500ng_30cm_PRM_Fusion04_60min_H37_R2.raw	PRM	Heathy control
20230117_YXB_XM_500ng_30cm_PRM_Fusion04_60min_H42_R2.raw	PRM	Heathy control
20230117_YXB_XM_500ng_30cm_PRM_Fusion04_60min_H48_R2.raw	PRM	Heathy control
20230117_YXB_XM_500ng_30cm_PRM_Fusion04_60min_H50_R2.raw	PRM	Heathy control
20230117_YXB_XM_500ng_30cm_PRM_Fusion04_60min_H77_R2.raw	PRM	Heathy control
20230117_YXB_XM_500ng_30cm_PRM_Fusion04_60min_H92_R2.raw	PRM	Heathy control
20221209_YXB1209_500ng_30cm_PRM_Fusion04_60min_H3.raw	PRM	CHB
20221218_YXB_XM_500ng_30cm_PRM_Fusion04_60min_H22.raw	PRM	CHB
20221220_YXB_XM_500ng_30cm_PRM_Fusion04_60min_H46.raw	PRM	CHB
20221220_YXB_XM_500ng_30cm_PRM_Fusion04_60min_H51.raw	PRM	CHB
20221221_YXB_XM_500ng_30cm_PRM_Fusion04_60min_H56.raw	PRM	CHB
20221221_YXB_XM_500ng_30cm_PRM_Fusion04_60min_H58.raw	PRM	CHB
20221222_YXB_XM_500ng_30cm_PRM_Fusion04_60min_H69.raw	PRM	CHB
20221222_YXB_XM_500ng_30cm_PRM_Fusion04_60min_H73.raw	PRM	CHB
20221223_YXB_XM_500ng_30cm_PRM_Fusion04_60min_H47.raw	PRM	CHB
20230110_YXB_XM_500ng_30cm_PRM_Fusion04_60min_H98.raw	PRM	CHB
20230110_YXB_XM_500ng_30cm_PRM_Fusion04_60min_H107.raw	PRM	CHB
20230112_YXB_XM_500ng_30cm_PRM_Fusion04_60min_H4_R2.raw	PRM	CHB
20230112_YXB_XM_500ng_30cm_PRM_Fusion04_60min_H10_R2.raw	PRM	CHB
20230113_YXB_XM_500ng_30cm_PRM_Fusion04_60min_H14_R3.raw	PRM	CHB
20230113_YXB_XM_500ng_30cm_PRM_Fusion04_60min_H16_R3.raw	PRM	CHB
20230114_YXB_XM_500ng_30cm_PRM_Fusion04_60min_H24_R2.raw	PRM	CHB
20230116_YXB_XM_500ng_30cm_PRM_Fusion04_60min_H30_R2.raw	PRM	CHB
20230116_YXB_XM_500ng_30cm_PRM_Fusion04_60min_H32_R2.raw	PRM	CHB
20230116_YXB_XM_500ng_30cm_PRM_Fusion04_60min_H36_R2.raw	PRM	CHB
20230117_YXB_XM_500ng_30cm_PRM_Fusion04_60min_H31_R3.raw	PRM	CHB
20230117_YXB_XM_500ng_30cm_PRM_Fusion04_60min_H39_R2.raw	PRM	CHB
20230117_YXB_XM_500ng_30cm_PRM_Fusion04_60min_H41_R2.raw	PRM	CHB
20230117_YXB_XM_500ng_30cm_PRM_Fusion04_60min_H49_R2.raw	PRM	CHB
20230117_YXB_XM_500ng_30cm_PRM_Fusion04_60min_H60_R2.raw	PRM	CHB
20230124_YXB_XM_500ng_30cm_PRM_Fusion04_60min_H106_R2.raw	PRM	CHB
20221209_YXB1209_500ng_30cm_PRM_Fusion04_60min_H5.raw	PRM	LC
20221209_YXB1209_500ng_30cm_PRM_Fusion04_60min_H6.raw	PRM	LC
20221217_YXB_XM_500ng_30cm_PRM_Fusion04_60min_H13.raw	PRM	LC
20221219_YXB_XM_500ng_30cm_PRM_Fusion04_60min_H33.raw	PRM	LC
20221219_YXB_XM_500ng_30cm_PRM_Fusion04_60min_H34.raw	PRM	LC
20221220_YXB_XM_500ng_30cm_PRM_Fusion04_60min_H52.raw	PRM	LC
20221220_YXB_XM_500ng_30cm_PRM_Fusion04_60min_H53.raw	PRM	LC
20221220_YXB_XM_500ng_30cm_PRM_Fusion04_60min_H54.raw	PRM	LC
20221221_YXB_XM_500ng_30cm_PRM_Fusion04_60min_H57.raw	PRM	LC
20221221_YXB_XM_500ng_30cm_PRM_Fusion04_60min_H61.raw	PRM	LC
20221221_YXB_XM_500ng_30cm_PRM_Fusion04_60min_H64.raw	PRM	LC
20221224_YXB_XM_500ng_30cm_PRM_Fusion04_60min_H81.raw	PRM	LC
20221224_YXB_XM_500ng_30cm_PRM_Fusion04_60min_H82.raw	PRM	LC
20221224_YXB_XM_500ng_30cm_PRM_Fusion04_60min_H84.raw	PRM	LC
20221224_YXB_XM_500ng_30cm_PRM_Fusion04_60min_H85.raw	PRM	LC
20230110_YXB_XM_500ng_30cm_PRM_Fusion04_60min_H97.raw	PRM	LC
20230110_YXB_XM_500ng_30cm_PRM_Fusion04_60min_H99.raw	PRM	LC
20230110_YXB_XM_500ng_30cm_PRM_Fusion04_60min_H100.raw	PRM	LC
20230110_YXB_XM_500ng_30cm_PRM_Fusion04_60min_H102.raw	PRM	LC
20230110_YXB_XM_500ng_30cm_PRM_Fusion04_60min_H103.raw	PRM	LC
20230110_YXB_XM_500ng_30cm_PRM_Fusion04_60min_H108.raw	PRM	LC
20230111_YXB_XM_500ng_30cm_PRM_Fusion04_60min_H114.raw	PRM	LC
20230114_YXB_XM_500ng_30cm_PRM_Fusion04_60min_H25_R2.raw	PRM	LC
20230116_YXB_XM_500ng_30cm_PRM_Fusion04_60min_H23_R3.raw	PRM	LC
20230117_YXB_XM_500ng_30cm_PRM_Fusion04_60min_H43_R2.raw	PRM	LC
20230117_YXB_XM_500ng_30cm_PRM_Fusion04_60min_H59_R2.raw	PRM	LC
20230117_YXB_XM_500ng_30cm_PRM_Fusion04_60min_H63_R2.raw	PRM	LC
20230117_YXB_XM_500ng_30cm_PRM_Fusion04_60min_H74_R2.raw	PRM	LC
20230117_YXB_XM_500ng_30cm_PRM_Fusion04_60min_H91_R2.raw	PRM	LC
20230124_YXB_XM_500ng_30cm_PRM_Fusion04_60min_H109_R2.raw	PRM	LC
20221209_YXB1209_500ng_30cm_PRM_Fusion04_60min_H8.raw	PRM	HCC
20221217_YXB_XM_500ng_30cm_PRM_Fusion04_60min_H12.raw	PRM	HCC
20221220_YXB_XM_500ng_30cm_PRM_Fusion04_60min_H44.raw	PRM	HCC
20221220_YXB_XM_500ng_30cm_PRM_Fusion04_60min_H55.raw	PRM	HCC
20221221_YXB_XM_500ng_30cm_PRM_Fusion04_60min_H62.raw	PRM	HCC
20221221_YXB_XM_500ng_30cm_PRM_Fusion04_60min_H65.raw	PRM	HCC
20221222_YXB_XM_500ng_30cm_PRM_Fusion04_60min_H67.raw	PRM	HCC
20221222_YXB_XM_500ng_30cm_PRM_Fusion04_60min_H68.raw	PRM	HCC
20221222_YXB_XM_500ng_30cm_PRM_Fusion04_60min_H71.raw	PRM	HCC
20221222_YXB_XM_500ng_30cm_PRM_Fusion04_60min_H78.raw	PRM	HCC
20221223_YXB_XM_500ng_30cm_PRM_Fusion04_60min_H79.raw	PRM	HCC
20221223_YXB_XM_500ng_30cm_PRM_Fusion04_60min_H80.raw	PRM	HCC
20221224_YXB_XM_500ng_30cm_PRM_Fusion04_60min_H83.raw	PRM	HCC
20221224_YXB_XM_500ng_30cm_PRM_Fusion04_60min_H86.raw	PRM	HCC
20221224_YXB_XM_500ng_30cm_PRM_Fusion04_60min_H89.raw	PRM	HCC
20221224_YXB_XM_500ng_30cm_PRM_Fusion04_60min_H90.raw	PRM	HCC
20221224_YXB_XM_500ng_30cm_PRM_Fusion04_60min_H93.raw	PRM	HCC
20221224_YXB_XM_500ng_30cm_PRM_Fusion04_60min_H95.raw	PRM	HCC
20230110_YXB_XM_500ng_30cm_PRM_Fusion04_60min_H101.raw	PRM	HCC
20230110_YXB_XM_500ng_30cm_PRM_Fusion04_60min_H104.raw	PRM	HCC
20230110_YXB_XM_500ng_30cm_PRM_Fusion04_60min_H111.raw	PRM	HCC
20230110_YXB_XM_500ng_30cm_PRM_Fusion04_60min_H112.raw	PRM	HCC
20230111_YXB_XM_500ng_30cm_PRM_Fusion04_60min_H115.raw	PRM	HCC
20230111_YXB_XM_500ng_30cm_PRM_Fusion04_60min_H116.raw	PRM	HCC
20230111_YXB_XM_500ng_30cm_PRM_Fusion04_60min_H117.raw	PRM	HCC
20230111_YXB_XM_500ng_30cm_PRM_Fusion04_60min_H119.raw	PRM	HCC
20230111_YXB_XM_500ng_30cm_PRM_Fusion04_60min_H120.raw	PRM	HCC
20230112_YXB_XM_500ng_30cm_PRM_Fusion04_60min_H7_R2.raw	PRM	HCC
20230113_YXB_XM_500ng_30cm_PRM_Fusion04_60min_H15_R3.raw	PRM	HCC
20230114_YXB_XM_500ng_30cm_PRM_Fusion04_60min_H27_R2.raw	PRM	HCC
20230116_YXB_XM_500ng_30cm_PRM_Fusion04_60min_H17_R3.raw	PRM	HCC
20230116_YXB_XM_500ng_30cm_PRM_Fusion04_60min_H29_R2.raw	PRM	HCC
20230117_YXB_XM_500ng_30cm_PRM_Fusion04_60min_H20_R4.raw	PRM	HCC
20230117_YXB_XM_500ng_30cm_PRM_Fusion04_60min_H40_R2.raw	PRM	HCC
20230117_YXB_XM_500ng_30cm_PRM_Fusion04_60min_H66_R2.raw	PRM	HCC
20230117_YXB_XM_500ng_30cm_PRM_Fusion04_60min_H72_R2.raw	PRM	HCC
20230117_YXB_XM_500ng_30cm_PRM_Fusion04_60min_H75_R2.raw	PRM	HCC
20230117_YXB_XM_500ng_30cm_PRM_Fusion04_60min_H87_R2.raw	PRM	HCC
20230117_YXB_XM_500ng_30cm_PRM_Fusion04_60min_H88_R2.raw	PRM	HCC
20230117_YXB_XM_500ng_30cm_PRM_Fusion04_60min_H94_R2.raw	PRM	HCC
20230117_YXB_XM_500ng_30cm_PRM_Fusion04_60min_H96_R2.raw	PRM	HCC
20230118_YXB_XM_500ng_30cm_PRM_Fusion04_60min_H18_R5.raw	PRM	HCC
20230118_YXB_XM_500ng_30cm_PRM_Fusion04_60min_H38_R3.raw	PRM	HCC
20230124_YXB_XM_500ng_30cm_PRM_Fusion04_60min_H76_R3.raw	PRM	HCC
20230124_YXB_XM_500ng_30cm_PRM_Fusion04_60min_H105_R2.raw	PRM	HCC
XM_20230102.blib	library	skyline
20221217_YXB_XM_500ng_30cm_PRM_Fusion04_60min.pdResult	library searching result
20230102.sky	Data file	skyline
PRM cohort_proteins_20230127_Report.csv	PRM result
