# Supplementary material for: In-Depth Serum Proteomics Reveals the Trajectory of Hallmarks of Cancer in Hepatitis B Virus–Related Liver Diseases
Source: Mol Cell Proteomics. 2023 May 19;22(7):100574. doi: 10.1016/j.mcpro.2023.100574 (PMC10316086; doi:10.1016/j.mcpro.2023.100574)
Supplement: Supplemental Table S6 [file mmc6.xlsx]

## Sheet: Discovery cohort
Table S6. Results of DIA-MS of 125 serum samples in the discovery cohort with detailed protein information.
PG.Qvalue	PG.ProteinGroups	PG.ProteinAccessions	PG.Genes	PG.ProteinDescriptions	[1] 0000_YuXB_Xumeng_20190304_Serum_HF5_3ug_DIA_N392.raw.PG.NrOfStrippedSequencesMeasured	[2] 0000_YuXB_Xumeng_20190304_Serum_HF5_3ug_DIA_N398.raw.PG.NrOfStrippedSequencesMeasured	[3] 0000_YuXB_Xumeng_20190304_Serum_HF5_3ug_DIA_N401.raw.PG.NrOfStrippedSequencesMeasured	[4] 0000_YuXB_Xumeng_20190304_Serum_HF5_3ug_DIA_N402.raw.PG.NrOfStrippedSequencesMeasured	[5] 0000_YuXB_Xumeng_20190304_Serum_HF5_3ug_DIA_N406.raw.PG.NrOfStrippedSequencesMeasured	[6] 0000_YuXB_Xumeng_20190304_Serum_HF5_3ug_DIA_N407.raw.PG.NrOfStrippedSequencesMeasured	[7] 0000_YuXB_Xumeng_20190304_Serum_HF5_3ug_DIA_N408.raw.PG.NrOfStrippedSequencesMeasured	[8] 0000_YuXB_Xumeng_20190304_Serum_HF5_3ug_DIA_N409.raw.PG.NrOfStrippedSequencesMeasured	[9] 0000_YuXB_Xumeng_20190304_Serum_HF5_3ug_DIA_N411.raw.PG.NrOfStrippedSequencesMeasured	[10] 0000_YuXB_Xumeng_20190304_Serum_HF5_3ug_DIA_N412.raw.PG.NrOfStrippedSequencesMeasured	[11] 0000_YuXB_Xumeng_20190304_Serum_HF5_3ug_DIA_N415.raw.PG.NrOfStrippedSequencesMeasured	[12] 0000_YuXB_Xumeng_20190304_Serum_HF5_3ug_DIA_N417.raw.PG.NrOfStrippedSequencesMeasured	[13] 0000_YuXB_Xumeng_20190304_Serum_HF5_3ug_DIA_N422.raw.PG.NrOfStrippedSequencesMeasured	[14] 0000_YuXB_Xumeng_20190304_Serum_HF5_3ug_DIA_N423.raw.PG.NrOfStrippedSequencesMeasured	[15] 0000_YuXB_Xumeng_20190304_Serum_HF5_3ug_DIA_N424.raw.PG.NrOfStrippedSequencesMeasured	[16] 0000_YuXB_Xumeng_20190304_Serum_HF5_3ug_DIA_N426.raw.PG.NrOfStrippedSequencesMeasured	[17] 0000_YuXB_Xumeng_20190304_Serum_HF5_3ug_DIA_N430.raw.PG.NrOfStrippedSequencesMeasured	[18] 0000_YuXB_Xumeng_20190304_Serum_HF5_3ug_DIA_N433.raw.PG.NrOfStrippedSequencesMeasured	[19] 0000_YuXB_Xumeng_20190304_Serum_HF5_3ug_DIA_N435.raw.PG.NrOfStrippedSequencesMeasured	[20] 0000_YuXB_Xumeng_20190304_Serum_HF5_3ug_DIA_N436.raw.PG.NrOfStrippedSequencesMeasured	[21] 0000_YuXB_Xumeng_20190304_Serum_HF5_3ug_DIA_N437.raw.PG.NrOfStrippedSequencesMeasured	[22] 0000_YuXB_Xumeng_20190304_Serum_HF5_3ug_DIA_A2.raw.PG.NrOfStrippedSequencesMeasured	[23] 0000_YuXB_Xumeng_20190304_Serum_HF5_3ug_DIA_B117.raw.PG.NrOfStrippedSequencesMeasured	[24] 0000_YuXB_Xumeng_20190304_Serum_HF5_3ug_DIA_L13.raw.PG.NrOfStrippedSequencesMeasured	[25] 0000_YuXB_Xumeng_20190304_Serum_HF5_3ug_DIA_L15.raw.PG.NrOfStrippedSequencesMeasured	[26] 0000_YuXB_Xumeng_20190304_Serum_HF5_3ug_DIA_L16.raw.PG.NrOfStrippedSequencesMeasured	[27] 0000_YuXB_Xumeng_20190304_Serum_HF5_3ug_DIA_L17.raw.PG.NrOfStrippedSequencesMeasured	[28] 0000_YuXB_Xumeng_20190304_Serum_HF5_3ug_DIA_L21.raw.PG.NrOfStrippedSequencesMeasured	[29] 0000_YuXB_Xumeng_20190304_Serum_HF5_3ug_DIA_L25.raw.PG.NrOfStrippedSequencesMeasured	[30] 0000_YuXB_Xumeng_20190304_Serum_HF5_3ug_DIA_L26.raw.PG.NrOfStrippedSequencesMeasured	[31] 0000_YuXB_Xumeng_20190304_Serum_HF5_3ug_DIA_L32.raw.PG.NrOfStrippedSequencesMeasured	[32] 0000_YuXB_Xumeng_20190304_Serum_HF5_3ug_DIA_L33.raw.PG.NrOfStrippedSequencesMeasured	[33] 0000_YuXB_Xumeng_20190304_Serum_HF5_3ug_DIA_L34.raw.PG.NrOfStrippedSequencesMeasured	[34] 0000_YuXB_Xumeng_20190304_Serum_HF5_3ug_DIA_L35.raw.PG.NrOfStrippedSequencesMeasured	[35] 0000_YuXB_Xumeng_20190304_Serum_HF5_3ug_DIA_L36.raw.PG.NrOfStrippedSequencesMeasured	[36] 0000_YuXB_Xumeng_20190304_Serum_HF5_3ug_DIA_L39.raw.PG.NrOfStrippedSequencesMeasured	[37] 0000_YuXB_Xumeng_20190304_Serum_HF5_3ug_DIA_L40.raw.PG.NrOfStrippedSequencesMeasured	[38] 0000_YuXB_Xumeng_20190304_Serum_HF5_3ug_DIA_L41.raw.PG.NrOfStrippedSequencesMeasured	[39] 0000_YuXB_Xumeng_20190304_Serum_HF5_3ug_DIA_L42.raw.PG.NrOfStrippedSequencesMeasured	[40] 0000_YuXB_Xumeng_20190304_Serum_HF5_3ug_DIA_L43.raw.PG.NrOfStrippedSequencesMeasured	[41] 0000_YuXB_Xumeng_20190304_Serum_HF5_3ug_DIA_L45.raw.PG.NrOfStrippedSequencesMeasured	[42] 0000_YuXB_Xumeng_20190304_Serum_HF5_3ug_DIA_L47.raw.PG.NrOfStrippedSequencesMeasured	[43] 0000_YuXB_Xumeng_20190304_Serum_HF5_3ug_DIA_L48.raw.PG.NrOfStrippedSequencesMeasured	[44] 0000_YuXB_Xumeng_20190304_Serum_HF5_3ug_DIA_L52.raw.PG.NrOfStrippedSequencesMeasured	[45] 0000_YuXB_Xumeng_20190304_Serum_HF5_3ug_DIA_L53.raw.PG.NrOfStrippedSequencesMeasured
0.000449428	A0A075B6I9;P04211	A0A075B6I9;P04211	IGLV7-46;IGLV7-43	Immunoglobulin lambda variable 7-46;Immunoglobulin lambda variable 7-43	Filtered	Filtered	Filtered	1	1	Filtered	Filtered	1	1	1	1	1	Filtered	1	Filtered	1	1	Filtered	Filtered	Filtered	1	Filtered	1	Filtered	Filtered	Filtered	Filtered	Filtered	1	1	Filtered	1	Filtered	1	Filtered	1	1	1	Filtered	1	1	1	1	1	Filtered
0.00898962	A0A075B6J1	A0A075B6J1	IGLV5-37	Immunoglobulin lambda variable 5-37	Filtered	Filtered	Filtered	Filtered	Filtered	Filtered	Filtered	Filtered	Filtered	3	Filtered	Filtered	Filtered	Filtered	Filtered	Filtered	Filtered	Filtered	Filtered	Filtered	Filtered	3	Filtered	Filtered	Filtered	3	Filtered	Filtered	Filtered	Filtered	Filtered	Filtered	Filtered	Filtered	3	Filtered	Filtered	Filtered	Filtered	Filtered	Filtered	Filtered	Filtered	Filtered	Filtered
0.000113247	A0A075B6J9	A0A075B6J9	IGLV2-18	Immunoglobulin lambda variable 2-18	2	2	2	2	2	2	2	2	2	2	2	2	2	2	2	2	2	2	2	2	2	2	2	2	2	2	2	2	2	2	2	2	2	2	2	2	2	2	2	2	2	2	2	2	2
0.00495168	A0A075B6K2	A0A075B6K2	IGLV3-12	Immunoglobulin lambda variable 3-12	Filtered	Filtered	Filtered	Filtered	Filtered	Filtered	1	Filtered	Filtered	Filtered	Filtered	Filtered	1	Filtered	Filtered	Filtered	Filtered	1	1	1	Filtered	Filtered	Filtered	Filtered	Filtered	Filtered	Filtered	Filtered	1	Filtered	Filtered	Filtered	Filtered	Filtered	Filtered	Filtered	Filtered	Filtered	Filtered	Filtered	Filtered	Filtered	Filtered	Filtered	Filtered
0.000608099	A0A075B6K4	A0A075B6K4	IGLV3-10	Immunoglobulin lambda variable 3-10	7	7	7	7	7	7	7	7	7	7	7	7	7	7	7	7	7	7	7	7	7	7	7	7	7	7	7	7	7	7	7	7	7	7	7	7	7	7	7	7	7	7	7	7	7
0.000208949	A0A075B6K5	A0A075B6K5	IGLV3-9	Immunoglobulin lambda variable 3-9	6	6	6	6	6	6	6	6	6	6	6	6	6	6	6	6	6	6	6	6	6	6	6	6	6	6	6	6	6	6	6	6	6	6	6	6	6	6	6	6	6	6	6	6	6
0.000901837	A0A075B6P5;P01615	A0A075B6P5;P01615	IGKV2-28;IGKV2D-28	Immunoglobulin kappa variable 2-28;Immunoglobulin kappa variable 2D-28	4	4	4	4	4	4	4	4	3	4	4	4	4	4	4	4	4	4	4	4	4	4	4	4	4	4	4	4	4	4	4	4	4	4	4	4	4	4	4	4	4	4	4	4	4
0.000632802	A0A075B6Q5	A0A075B6Q5	IGHV3-64	Immunoglobulin heavy variable 3-64	4	4	4	Filtered	4	4	4	Filtered	Filtered	4	4	4	4	4	4	4	4	4	4	4	4	4	4	4	4	4	4	4	4	4	4	4	4	4	4	4	4	4	4	4	4	4	4	4	4
0.000642416	A0A075B6R2	A0A075B6R2	IGHV4-4	Immunoglobulin heavy variable 4-4	Filtered	Filtered	2	Filtered	2	2	2	2	2	2	2	2	Filtered	Filtered	2	Filtered	Filtered	2	Filtered	2	2	2	2	Filtered	Filtered	2	2	2	Filtered	Filtered	2	Filtered	2	2	2	Filtered	Filtered	2	Filtered	2	Filtered	Filtered	2	Filtered	2
0.00449919	A0A075B6S2	A0A075B6S2	IGKV2D-29	Immunoglobulin kappa variable 2D-29	Filtered	1	1	1	1	1	1	Filtered	1	Filtered	1	1	1	1	1	1	1	1	Filtered	Filtered	1	1	1	1	1	1	1	1	1	1	1	1	1	1	1	Filtered	1	1	1	1	1	1	1	1	Filtered
0.00034791	A0A075B6S4	A0A075B6S4	IGKV1D-17	Immunoglobulin kappa variable 1D-17	1	Filtered	Filtered	Filtered	1	1	Filtered	Filtered	Filtered	1	Filtered	Filtered	1	1	Filtered	Filtered	Filtered	Filtered	1	Filtered	Filtered	Filtered	1	1	1	Filtered	1	Filtered	1	1	1	Filtered	1	Filtered	Filtered	1	1	Filtered	1	Filtered	1	Filtered	1	Filtered	1
0.000385049	A0A075B6S5	A0A075B6S5	IGKV1-27	Immunoglobulin kappa variable 1-27	3	3	3	3	3	3	3	3	3	3	3	3	3	3	3	3	3	3	3	3	3	3	3	3	3	3	3	3	3	3	3	3	3	3	3	3	3	3	3	3	3	3	3	3	3
0.00245935	A0A075B6S6	A0A075B6S6	IGKV2D-30	Immunoglobulin kappa variable 2D-30	Filtered	Filtered	Filtered	Filtered	Filtered	Filtered	Filtered	Filtered	Filtered	Filtered	Filtered	Filtered	Filtered	Filtered	Filtered	Filtered	Filtered	Filtered	Filtered	Filtered	Filtered	Filtered	Filtered	Filtered	1	1	1	1	1	1	Filtered	Filtered	Filtered	1	1	1	Filtered	1	Filtered	Filtered	1	Filtered	1	1	Filtered
0.000310189	A0A087WSX0	A0A087WSX0	IGLV5-45	Immunoglobulin lambda variable 5-45	2	2	2	2	2	2	2	2	2	2	2	2	2	2	2	2	2	2	2	2	2	2	2	2	2	2	2	2	2	2	2	2	2	2	2	2	2	2	2	2	2	2	2	2	2
0.00606213	A0A087WSY4	A0A087WSY4	IGHV4-30-2	Immunoglobulin heavy variable 4-30-2	Filtered	2	2	2	2	Filtered	Filtered	2	Filtered	2	Filtered	Filtered	Filtered	2	Filtered	2	2	2	Filtered	2	2	2	2	2	2	2	Filtered	2	2	Filtered	2	2	2	2	2	2	2	2	2	2	Filtered	2	2	2	2
0.000192983	A0A087WSY6	A0A087WSY6	IGKV3D-15	Immunoglobulin kappa variable 3D-15	1	1	1	1	1	1	1	1	1	1	1	1	1	1	1	1	1	1	1	1	1	1	1	1	1	1	1	1	1	1	1	1	1	1	1	1	1	1	1	1	1	1	1	1	1
0.00397975	A0A087WSZ0	A0A087WSZ0	IGKV1D-8	Immunoglobulin kappa variable 1D-8	1	1	1	1	1	1	1	1	1	1	1	1	1	1	1	1	1	1	1	1	1	1	1	1	1	1	1	1	1	1	1	1	1	1	1	1	1	1	1	1	1	1	1	1	1
0.00184392	A0A087WW87;P01614	A0A087WW87;P01614	IGKV2-40;IGKV2D-40	Immunoglobulin kappa variable 2-40;Immunoglobulin kappa variable 2D-40	Filtered	Filtered	Filtered	Filtered	Filtered	Filtered	Filtered	Filtered	Filtered	Filtered	Filtered	Filtered	Filtered	Filtered	Filtered	Filtered	Filtered	Filtered	Filtered	Filtered	Filtered	4	Filtered	4	4	Filtered	4	Filtered	4	Filtered	4	Filtered	Filtered	4	4	4	4	4	4	4	4	4	4	Filtered	4
0.00450448	A0A0A0MRZ9	A0A0A0MRZ9	IGLV5-52	Immunoglobulin lambda variable 5-52	Filtered	Filtered	Filtered	Filtered	Filtered	Filtered	Filtered	Filtered	Filtered	Filtered	Filtered	Filtered	Filtered	Filtered	Filtered	Filtered	Filtered	Filtered	Filtered	2	Filtered	Filtered	Filtered	Filtered	Filtered	2	2	Filtered	Filtered	Filtered	Filtered	Filtered	Filtered	Filtered	2	Filtered	2	Filtered	Filtered	2	Filtered	Filtered	Filtered	Filtered	Filtered
0.000208949	A0A0A0MS15	A0A0A0MS15	IGHV3-49	Immunoglobulin heavy variable 3-49	6	6	6	6	6	6	6	6	5	6	6	6	6	6	6	6	6	6	6	6	6	6	6	6	6	6	6	6	6	6	6	6	6	6	6	6	6	6	6	6	6	6	6	6	6
0.00186901	A0A0A0MT36	A0A0A0MT36	IGKV6D-21	Immunoglobulin kappa variable 6D-21	Filtered	1	Filtered	Filtered	1	1	1	1	Filtered	1	1	1	1	1	1	Filtered	Filtered	1	Filtered	1	Filtered	1	1	1	1	1	1	1	1	1	1	1	1	1	1	1	1	1	1	1	1	1	1	1	1
0.0014925	A0A0B4J1U3	A0A0B4J1U3	IGLV1-36	Immunoglobulin lambda variable 1-36	2	2	2	2	2	2	2	2	2	2	2	2	2	2	2	2	2	Filtered	2	2	2	2	2	2	2	2	2	2	2	2	2	2	2	2	2	2	2	2	2	2	2	2	2	2	2
0.000134634	A0A0B4J1U7	A0A0B4J1U7	IGHV6-1	Immunoglobulin heavy variable 6-1	6	6	6	6	6	6	6	6	5	6	6	6	6	6	6	6	6	6	6	6	6	6	6	6	6	6	6	6	6	6	6	6	6	6	6	6	6	6	6	6	6	6	6	6	6
0.00669592	A0A0B4J1V0	A0A0B4J1V0	IGHV3-15	Immunoglobulin heavy variable 3-15	Filtered	Filtered	Filtered	Filtered	Filtered	7	Filtered	Filtered	Filtered	Filtered	Filtered	Filtered	Filtered	Filtered	Filtered	Filtered	Filtered	7	Filtered	7	Filtered	7	7	7	7	7	7	7	7	7	Filtered	7	Filtered	Filtered	7	7	7	7	7	7	7	7	7	7	7
0.00020431	A0A0B4J1V1	A0A0B4J1V1	IGHV3-21	Immunoglobulin heavy variable 3-21	Filtered	Filtered	Filtered	Filtered	Filtered	Filtered	2	2	2	Filtered	2	Filtered	Filtered	Filtered	Filtered	Filtered	Filtered	2	Filtered	Filtered	Filtered	Filtered	Filtered	Filtered	Filtered	Filtered	2	2	Filtered	2	2	2	2	2	2	Filtered	2	Filtered	2	2	Filtered	Filtered	2	2	2
0.000624727	A0A0B4J1V2	A0A0B4J1V2	IGHV2-26	Immunoglobulin heavy variable 2-26	4	Filtered	4	4	4	4	4	4	4	4	4	4	4	4	4	4	4	4	4	4	4	4	4	4	4	4	4	4	4	4	4	4	4	4	4	4	4	4	4	4	4	4	4	4	4
0.000193494	A0A0B4J1V6	A0A0B4J1V6	IGHV3-73	Immunoglobulin heavy variable 3-73	7	7	7	7	7	7	7	7	7	7	7	7	7	7	7	7	7	7	7	7	7	7	7	7	7	7	7	7	7	7	7	7	7	7	7	7	7	7	7	7	7	7	7	7	7
0.000272743	A0A0B4J1X5	A0A0B4J1X5	IGHV3-74	Immunoglobulin heavy variable 3-74	4	4	4	4	4	4	4	4	4	4	4	4	4	4	4	4	4	4	4	4	4	4	4	4	4	4	4	4	4	4	4	4	4	4	4	4	4	4	4	4	4	4	4	4	4
0.00180539	A0A0B4J1X8	A0A0B4J1X8	IGHV3-43	Immunoglobulin heavy variable 3-43	Filtered	Filtered	Filtered	Filtered	Filtered	Filtered	3	Filtered	Filtered	Filtered	Filtered	Filtered	Filtered	Filtered	Filtered	Filtered	Filtered	Filtered	Filtered	3	Filtered	3	Filtered	3	3	Filtered	3	3	Filtered	3	Filtered	Filtered	3	Filtered	3	Filtered	Filtered	Filtered	3	Filtered	3	3	3	3	Filtered
0.000216588	A0A0B4J1Y8	A0A0B4J1Y8	IGLV9-49	Immunoglobulin lambda variable 9-49	3	3	3	3	3	3	3	Filtered	3	3	3	3	Filtered	3	3	Filtered	3	3	3	3	Filtered	3	3	3	3	3	3	3	3	3	3	3	3	3	3	3	3	3	3	3	3	3	3	3	3
0.000790393	A0A0B4J1Y9	A0A0B4J1Y9	IGHV3-72	Immunoglobulin heavy variable 3-72	6	6	6	6	6	6	6	Filtered	6	6	6	6	6	6	6	6	6	6	6	6	Filtered	6	6	6	6	6	6	6	6	6	6	6	6	6	6	6	6	6	6	6	6	6	6	6	6
0.00028417	A0A0B4J2D9;P0DP09	A0A0B4J2D9;P0DP09	IGKV1D-13;IGKV1-13	Immunoglobulin kappa variable 1D-13;Immunoglobulin kappa variable 1-13	3	Filtered	3	Filtered	3	3	3	3	Filtered	3	3	Filtered	3	3	3	Filtered	3	Filtered	3	3	3	3	3	3	3	3	3	3	3	3	3	3	3	3	3	3	3	Filtered	Filtered	3	3	3	3	3	3
0.000335648	A0A0B4J2H0	A0A0B4J2H0	IGHV1-69D	Immunoglobulin heavy variable 1-69D	4	4	4	4	4	4	4	Filtered	4	4	4	4	4	4	4	4	4	4	4	4	4	4	4	4	4	4	4	4	4	4	4	4	4	4	4	4	4	4	4	4	4	4	4	4	4
0.000364955	A0A0C4DH24	A0A0C4DH24	IGKV6-21	Immunoglobulin kappa variable 6-21	4	4	4	4	4	4	4	4	3	4	4	4	4	4	4	4	4	4	4	4	4	4	4	4	4	4	4	4	4	4	4	4	4	4	4	4	4	4	4	4	4	4	4	4	4
9.86114e-05	A0A0C4DH25	A0A0C4DH25	IGKV3D-20	Immunoglobulin kappa variable 3D-20	3	4	4	Filtered	4	4	3	4	3	4	4	4	4	4	4	4	4	4	4	4	4	4	4	4	4	4	4	4	4	4	4	4	4	4	4	4	4	4	4	4	4	4	4	4	4
0.000939085	A0A0C4DH29	A0A0C4DH29	IGHV1-3	Immunoglobulin heavy variable 1-3	2	2	2	2	2	2	2	2	2	2	2	2	Filtered	2	2	2	2	2	2	2	2	2	2	2	2	2	2	2	2	2	2	2	2	2	2	2	2	2	2	2	2	2	2	2	2
0.000328474	A0A0C4DH31	A0A0C4DH31	IGHV1-18	Immunoglobulin heavy variable 1-18	4	4	4	4	4	4	4	4	4	4	4	4	4	4	4	4	4	4	4	4	4	4	4	4	4	4	4	4	4	4	4	4	4	4	4	4	4	4	4	4	4	4	4	4	4
0.000663133	A0A0C4DH33	A0A0C4DH33	IGHV1-24	Immunoglobulin heavy variable 1-24	Filtered	3	3	3	Filtered	Filtered	Filtered	3	3	Filtered	3	Filtered	Filtered	Filtered	3	3	3	3	3	3	3	3	3	3	Filtered	3	3	3	3	3	3	3	3	3	3	3	3	3	3	3	3	3	3	3	3
0.000134634	A0A0C4DH34	A0A0C4DH34	IGHV4-28	Immunoglobulin heavy variable 4-28	2	2	2	2	2	2	2	2	2	2	2	2	2	2	2	2	2	2	2	2	2	2	2	2	2	2	2	2	2	2	2	2	2	2	2	2	2	2	2	2	2	2	2	2	2
0.000170273	A0A0C4DH38	A0A0C4DH38	IGHV5-51	Immunoglobulin heavy variable 5-51	3	3	3	3	3	3	3	3	3	3	3	3	3	3	3	3	3	3	3	3	3	3	3	3	3	3	3	3	3	3	3	3	3	3	3	3	3	3	3	3	3	3	3	3	3
0.00128072	A0A0C4DH39	A0A0C4DH39	IGHV1-58	Immunoglobulin heavy variable 1-58	2	Filtered	Filtered	Filtered	Filtered	2	Filtered	2	2	2	Filtered	2	2	2	Filtered	Filtered	2	Filtered	2	Filtered	2	2	Filtered	Filtered	2	2	2	2	2	2	Filtered	2	2	2	Filtered	2	Filtered	2	2	2	2	2	2	Filtered	2
0.00326033	A0A0C4DH41;P01825	A0A0C4DH41;P01825	IGHV4-61;IGHV4-59	Immunoglobulin heavy variable 4-61;Immunoglobulin heavy variable 4-59	Filtered	Filtered	Filtered	Filtered	Filtered	Filtered	Filtered	Filtered	Filtered	Filtered	1	1	Filtered	Filtered	Filtered	Filtered	Filtered	Filtered	Filtered	Filtered	Filtered	1	1	1	1	1	1	Filtered	1	1	1	Filtered	1	Filtered	1	1	Filtered	1	1	Filtered	1	1	1	1	Filtered
0.00466202	A0A0C4DH43	A0A0C4DH43	IGHV2-70D	Immunoglobulin heavy variable 2-70D	Filtered	Filtered	Filtered	Filtered	Filtered	Filtered	Filtered	Filtered	Filtered	Filtered	Filtered	Filtered	Filtered	Filtered	Filtered	Filtered	Filtered	Filtered	Filtered	Filtered	Filtered	3	Filtered	Filtered	3	Filtered	Filtered	Filtered	Filtered	Filtered	Filtered	Filtered	Filtered	Filtered	3	Filtered	Filtered	Filtered	Filtered	3	Filtered	Filtered	Filtered	Filtered	Filtered
0.00146683	A0A0C4DH55	A0A0C4DH55	IGKV3D-7	Immunoglobulin kappa variable 3D-7	Filtered	Filtered	Filtered	Filtered	Filtered	1	Filtered	Filtered	NaN	Filtered	Filtered	1	Filtered	Filtered	1	Filtered	Filtered	1	Filtered	Filtered	Filtered	1	1	1	1	1	1	1	1	1	1	1	1	1	1	1	1	1	1	1	1	1	1	1	1
0.000451574	A0A0C4DH67	A0A0C4DH67	IGKV1-8	Immunoglobulin kappa variable 1-8	4	4	4	4	4	4	4	4	4	4	4	4	4	4	4	4	4	4	4	4	4	4	4	4	4	4	4	4	4	4	4	4	4	4	4	4	4	4	4	4	4	4	4	4	4
0.000288435	A0A0C4DH68	A0A0C4DH68	IGKV2-24	Immunoglobulin kappa variable 2-24	4	4	4	4	4	4	4	4	4	4	4	4	4	4	4	4	4	4	4	4	4	4	4	4	4	4	4	4	4	4	4	4	4	4	4	4	4	4	4	4	4	4	4	4	4
0.000229115	A0A0C4DH73;P01611	A0A0C4DH73;P01611	IGKV1-12;IGKV1D-12	Immunoglobulin kappa variable 1-12;Immunoglobulin kappa variable 1D-12	3	3	3	3	3	3	3	3	2	3	3	3	3	3	3	3	3	3	3	3	3	3	3	3	3	3	3	3	3	3	3	3	3	3	3	3	3	3	3	3	3	3	3	3	3
0.000964297	A0A0G2JMI3	A0A0G2JMI3	IGHV1-69-2	Immunoglobulin heavy variable 1-69-2	Filtered	Filtered	2	Filtered	Filtered	Filtered	Filtered	Filtered	Filtered	Filtered	Filtered	Filtered	Filtered	Filtered	2	Filtered	Filtered	Filtered	Filtered	Filtered	2	2	2	Filtered	Filtered	2	2	2	Filtered	Filtered	2	2	Filtered	Filtered	Filtered	Filtered	Filtered	Filtered	Filtered	Filtered	2	Filtered	Filtered	2	2
0.000457145	A0A0J9YVY3	A0A0J9YVY3	IGHV7-4-1	Immunoglobulin heavy variable 7-4-1	Filtered	Filtered	Filtered	Filtered	Filtered	Filtered	Filtered	Filtered	NaN	Filtered	Filtered	Filtered	Filtered	Filtered	Filtered	Filtered	Filtered	Filtered	Filtered	Filtered	2	2	Filtered	Filtered	2	2	Filtered	Filtered	Filtered	Filtered	2	2	2	2	Filtered	Filtered	2	Filtered	Filtered	Filtered	Filtered	Filtered	Filtered	Filtered	Filtered
0.000248323	A0A0J9YX35	A0A0J9YX35	IGHV3-64D	Immunoglobulin heavy variable 3-64D	Filtered	Filtered	Filtered	4	4	4	4	Filtered	Filtered	Filtered	Filtered	4	4	4	4	Filtered	4	4	Filtered	4	4	4	4	4	4	4	4	4	4	4	4	4	4	4	4	4	4	4	4	4	4	4	4	4	4
0.00056381	A0A0J9YXX1	A0A0J9YXX1	IGHV5-10-1	Immunoglobulin heavy variable 5-10-1	3	3	3	3	3	3	3	3	2	3	3	3	3	3	3	3	3	3	3	3	3	3	3	3	3	3	3	3	3	3	3	3	3	3	3	3	3	3	3	3	3	3	3	3	3
0.000208949	A0M8Q6	A0M8Q6	IGLC7	Immunoglobulin lambda constant 7	Filtered	3	3	3	Filtered	3	3	Filtered	Filtered	3	3	3	3	3	3	3	3	Filtered	Filtered	3	Filtered	3	3	3	3	3	3	3	3	3	3	Filtered	3	3	3	3	3	3	3	3	3	3	3	3	Filtered
0.00028321	A2NJV5	A2NJV5	IGKV2-29	Immunoglobulin kappa variable 2-29	6	6	6	6	6	6	6	6	5	6	6	6	6	6	6	6	6	6	6	6	6	6	6	6	6	6	6	6	6	6	6	6	6	6	6	6	6	6	6	6	6	6	6	6	6
0.000807767	B7Z6K7	B7Z6K7	ZNF814	Putative uncharacterized zinc finger protein 814	1	1	1	1	1	1	1	1	NaN	1	1	1	1	1	Filtered	1	1	Filtered	1	1	1	Filtered	1	Filtered	Filtered	Filtered	Filtered	Filtered	Filtered	Filtered	Filtered	1	Filtered	Filtered	Filtered	Filtered	Filtered	Filtered	Filtered	Filtered	Filtered	1	1	Filtered	1
0.000121282	O00187	O00187	MASP2	Mannan-binding lectin serine protease 2	16	16	16	16	16	16	16	16	13	16	16	16	16	16	16	Filtered	16	16	16	16	16	Filtered	16	16	16	16	Filtered	Filtered	Filtered	Filtered	Filtered	16	Filtered	Filtered	16	Filtered	Filtered	Filtered	Filtered	Filtered	Filtered	Filtered	16	Filtered	Filtered
9.86114e-05	O00292;O75610	O00292;O75610	LEFTY2;LEFTY1	Left-right determination factor 2;Left-right determination factor 1	1	1	1	1	1	1	1	1	1	1	1	1	1	1	1	1	1	1	1	1	1	1	1	1	1	1	1	1	1	1	1	1	1	1	1	1	1	1	1	1	1	1	1	1	1
0.000494355	O00299	O00299	CLIC1	Chloride intracellular channel protein 1	Filtered	Filtered	Filtered	Filtered	Filtered	Filtered	Filtered	2	NaN	Filtered	Filtered	Filtered	Filtered	Filtered	Filtered	Filtered	Filtered	Filtered	Filtered	Filtered	Filtered	Filtered	Filtered	Filtered	Filtered	Filtered	Filtered	Filtered	Filtered	Filtered	Filtered	Filtered	Filtered	Filtered	Filtered	Filtered	Filtered	Filtered	Filtered	Filtered	Filtered	Filtered	Filtered	Filtered	Filtered
0.000313646	O00391	O00391	QSOX1	Sulfhydryl oxidase 1	25	25	25	25	25	25	25	25	25	25	25	25	25	25	25	25	25	25	25	25	25	25	25	25	25	25	25	25	25	25	25	25	25	25	25	25	25	25	25	25	25	25	25	25	25
0.00186362	O00533	O00533	CHL1	Neural cell adhesion molecule L1-like protein	22	Filtered	Filtered	Filtered	22	Filtered	Filtered	22	Filtered	22	Filtered	22	Filtered	22	Filtered	22	22	Filtered	Filtered	Filtered	22	22	22	Filtered	22	22	22	22	22	22	22	22	22	22	22	22	22	22	22	22	22	22	22	22	22
0.00718586	O14786	O14786	NRP1	Neuropilin-1	Filtered	Filtered	Filtered	Filtered	Filtered	Filtered	Filtered	Filtered	Filtered	Filtered	Filtered	Filtered	Filtered	Filtered	Filtered	Filtered	Filtered	Filtered	Filtered	Filtered	Filtered	15	15	15	15	15	15	15	15	15	15	15	15	15	15	Filtered	15	Filtered	15	Filtered	15	15	15	15	15
0.000361826	O14791	O14791	APOL1	Apolipoprotein L1	20	20	20	20	20	20	20	20	20	20	20	20	20	20	20	20	20	20	20	20	20	20	20	20	20	20	20	20	20	20	20	20	20	20	20	20	20	20	20	20	20	20	20	20	20
0.000418828	O14950;P19105;P24844	O14950;P19105;P24844	MYL12B;MYL12A;MYL9	Myosin regulatory light chain 12B;Myosin regulatory light chain 12A;Myosin regulatory light polypeptide 9	Filtered	Filtered	Filtered	Filtered	Filtered	Filtered	Filtered	1	Filtered	Filtered	Filtered	Filtered	Filtered	Filtered	Filtered	Filtered	Filtered	Filtered	Filtered	Filtered	Filtered	Filtered	Filtered	Filtered	Filtered	Filtered	Filtered	Filtered	Filtered	Filtered	Filtered	Filtered	Filtered	Filtered	Filtered	Filtered	Filtered	Filtered	Filtered	Filtered	Filtered	Filtered	Filtered	Filtered	Filtered
0.000456873	O43790;P78385;P78386;Q14533	O43790;P78385;P78386;Q14533	KRT86;KRT83;KRT85;KRT81	Keratin, type II cuticular Hb6;Keratin, type II cuticular Hb3;Keratin, type II cuticular Hb5;Keratin, type II cuticular Hb1	1	1	1	1	1	1	1	1	1	1	1	1	1	1	1	1	1	1	1	Filtered	1	1	Filtered	1	Filtered	1	1	1	1	1	1	1	1	1	1	1	1	Filtered	1	1	Filtered	1	1	1	1
0.000103692	O43866	O43866	CD5L	CD5 antigen-like	16	17	17	17	17	17	16	17	15	17	17	17	17	17	17	17	17	17	17	17	17	17	17	17	17	17	17	17	17	17	17	17	17	17	17	17	17	17	17	17	17	17	17	17	17
0.000479621	O60814;P06899;P23527;P33778;P57053;P58876;P62807;Q16778;Q5QNW6;Q8N257;Q93079;Q99877;Q99879;Q99880	O60814;P06899;P23527;P33778;P57053;P58876;P62807;Q16778;Q5QNW6;Q8N257;Q93079;Q99877;Q99879;Q99880	HIST1H2BK;HIST1H2BJ;HIST1H2BO;HIST1H2BB;H2BFS;HIST1H2BD;HIST1H2BC;HIST2H2BE;HIST2H2BF;HIST3H2BB;HIST1H2BH;HIST1H2BN;HIST1H2BM;HIST1H2BL	Histone H2B type 1-K;Histone H2B type 1-J;Histone H2B type 1-O;Histone H2B type 1-B;Histone H2B type F-S;Histone H2B type 1-D;Histone H2B type 1-C/E/F/G/I;Histone H2B type 2-E;Histone H2B type 2-F;Histone H2B type 3-B;Histone H2B type 1-H;Histone H2B type 1-N;Histone H2B type 1-M;Histone H2B type 1-L	Filtered	Filtered	Filtered	Filtered	Filtered	Filtered	Filtered	1	Filtered	Filtered	Filtered	Filtered	Filtered	Filtered	Filtered	Filtered	Filtered	Filtered	Filtered	Filtered	Filtered	Filtered	Filtered	Filtered	Filtered	Filtered	Filtered	Filtered	Filtered	Filtered	Filtered	Filtered	Filtered	Filtered	Filtered	Filtered	Filtered	Filtered	Filtered	Filtered	1	Filtered	Filtered	Filtered	Filtered
0.000304687	O75083	O75083	WDR1	WD repeat-containing protein 1	Filtered	Filtered	Filtered	Filtered	Filtered	Filtered	Filtered	7	Filtered	Filtered	Filtered	Filtered	Filtered	Filtered	Filtered	Filtered	Filtered	Filtered	Filtered	Filtered	Filtered	Filtered	Filtered	Filtered	Filtered	Filtered	Filtered	Filtered	Filtered	Filtered	Filtered	Filtered	Filtered	Filtered	Filtered	Filtered	Filtered	Filtered	Filtered	Filtered	Filtered	Filtered	Filtered	Filtered	Filtered
0.00152131	O75144	O75144	ICOSLG	ICOS ligand	3	Filtered	Filtered	Filtered	Filtered	3	3	3	Filtered	3	3	3	3	3	3	Filtered	3	3	3	3	3	3	3	3	3	3	3	3	3	3	3	3	3	3	3	3	3	3	Filtered	3	3	3	3	3	Filtered
0.000842561	O75340	O75340	PDCD6	Programmed cell death protein 6	Filtered	Filtered	Filtered	Filtered	Filtered	Filtered	Filtered	1	Filtered	Filtered	Filtered	Filtered	Filtered	Filtered	Filtered	Filtered	Filtered	Filtered	Filtered	Filtered	Filtered	Filtered	Filtered	Filtered	Filtered	Filtered	Filtered	Filtered	Filtered	Filtered	Filtered	Filtered	Filtered	Filtered	Filtered	Filtered	Filtered	Filtered	Filtered	Filtered	Filtered	Filtered	Filtered	Filtered	Filtered
0.000239305	O75460	O75460	ERN1	Serine/threonine-protein kinase/endoribonuclease IRE1	1	1	1	1	1	1	1	1	Filtered	1	1	1	1	1	1	1	1	1	1	1	1	Filtered	Filtered	1	Filtered	Filtered	Filtered	1	1	1	Filtered	1	Filtered	1	1	Filtered	1	1	1	Filtered	1	1	1	1	1
0.000451574	O75636	O75636	FCN3	Ficolin-3	14	14	14	14	14	14	14	14	13	14	14	14	14	14	14	14	14	14	14	14	14	14	14	14	14	14	14	14	14	14	14	14	14	14	14	14	14	14	14	14	14	14	14	14	14
0.000296381	O75882	O75882	ATRN	Attractin	32	32	32	32	32	32	32	32	27	32	32	32	32	32	32	32	32	32	32	32	32	32	32	32	32	32	32	32	32	32	32	32	32	32	32	32	32	32	32	32	32	32	32	32	32
0.00025413	O95445	O95445	APOM	Apolipoprotein M	7	7	7	7	7	7	7	7	7	7	7	7	7	7	7	7	7	7	7	7	7	7	7	7	7	7	7	7	7	7	7	7	7	7	7	7	7	7	7	7	7	7	7	7	7
0.00661791	O95497	O95497	VNN1	Pantetheinase	Filtered	Filtered	Filtered	Filtered	Filtered	Filtered	Filtered	Filtered	Filtered	Filtered	Filtered	Filtered	Filtered	Filtered	Filtered	7	7	Filtered	Filtered	Filtered	Filtered	Filtered	Filtered	Filtered	Filtered	Filtered	Filtered	Filtered	Filtered	Filtered	Filtered	Filtered	Filtered	Filtered	Filtered	Filtered	Filtered	Filtered	Filtered	Filtered	Filtered	Filtered	Filtered	Filtered	Filtered
0.000340528	P00338	P00338	LDHA	L-lactate dehydrogenase A chain	Filtered	Filtered	Filtered	Filtered	Filtered	Filtered	Filtered	10	Filtered	Filtered	Filtered	Filtered	Filtered	Filtered	Filtered	Filtered	Filtered	Filtered	Filtered	Filtered	Filtered	Filtered	Filtered	Filtered	Filtered	Filtered	Filtered	Filtered	Filtered	Filtered	Filtered	Filtered	Filtered	Filtered	Filtered	Filtered	Filtered	Filtered	Filtered	Filtered	Filtered	Filtered	Filtered	Filtered	Filtered
0.000805842	P00352	P00352	ALDH1A1	Retinal dehydrogenase 1	Filtered	Filtered	Filtered	Filtered	Filtered	Filtered	Filtered	4	Filtered	Filtered	Filtered	Filtered	Filtered	Filtered	Filtered	Filtered	Filtered	Filtered	Filtered	Filtered	Filtered	Filtered	Filtered	Filtered	Filtered	Filtered	Filtered	Filtered	Filtered	Filtered	Filtered	Filtered	Filtered	Filtered	Filtered	Filtered	Filtered	Filtered	Filtered	Filtered	Filtered	Filtered	Filtered	Filtered	Filtered
9.86114e-05	P00450	P00450	CP	Ceruloplasmin	72	72	72	72	72	72	72	72	68	72	72	72	72	72	72	72	72	72	72	72	72	72	72	72	72	72	72	72	72	72	72	72	72	72	72	72	72	72	72	72	72	72	72	72	72
0.000665426	P00488	P00488	F13A1	Coagulation factor XIII A chain	27	28	28	28	28	28	27	28	23	28	28	28	28	28	28	28	28	28	28	28	28	28	28	28	28	28	28	28	28	28	28	28	28	28	28	28	28	28	28	28	28	28	28	28	28
0.000179066	P00491	P00491	PNP	Purine nucleoside phosphorylase	Filtered	Filtered	Filtered	Filtered	Filtered	Filtered	Filtered	6	Filtered	Filtered	Filtered	Filtered	Filtered	Filtered	Filtered	Filtered	Filtered	Filtered	Filtered	Filtered	Filtered	Filtered	Filtered	Filtered	Filtered	Filtered	Filtered	Filtered	Filtered	Filtered	Filtered	Filtered	Filtered	Filtered	Filtered	Filtered	Filtered	Filtered	Filtered	Filtered	Filtered	Filtered	Filtered	Filtered	Filtered
0.00034791	P00558	P00558	PGK1	Phosphoglycerate kinase 1	Filtered	Filtered	Filtered	Filtered	Filtered	Filtered	Filtered	10	Filtered	Filtered	Filtered	Filtered	Filtered	Filtered	Filtered	Filtered	Filtered	Filtered	Filtered	Filtered	Filtered	Filtered	Filtered	Filtered	Filtered	Filtered	Filtered	Filtered	Filtered	Filtered	Filtered	Filtered	Filtered	Filtered	Filtered	Filtered	Filtered	Filtered	Filtered	Filtered	Filtered	Filtered	Filtered	Filtered	Filtered
9.86114e-05	P00734	P00734	F2	Prothrombin	47	47	47	47	47	47	47	47	43	47	47	47	47	47	47	47	47	47	47	47	47	47	47	47	47	47	47	47	47	47	47	47	47	47	47	47	47	47	47	47	47	47	47	47	47
0.000147186	P00736	P00736	C1R	Complement C1r subcomponent	27	27	27	27	27	27	27	27	25	27	27	27	27	27	27	27	27	27	27	27	27	27	27	27	27	27	27	27	27	27	27	27	27	27	27	27	27	27	27	27	27	27	27	27	27
9.86114e-05	P00738	P00738	HP	Haptoglobin	49	49	49	49	49	49	49	49	47	49	49	49	49	49	49	49	49	49	49	49	49	49	49	49	49	49	49	49	49	49	49	49	49	49	49	49	49	49	49	49	49	49	49	49	49
0.000672848	P00739	P00739	HPR	Haptoglobin-related protein	10	10	10	10	10	10	10	10	10	10	10	10	10	10	10	10	10	10	10	10	10	10	10	10	10	10	10	10	10	10	10	10	10	10	10	10	10	10	10	10	10	10	10	10	10
0.00019292	P00740	P00740	F9	Coagulation factor IX	16	16	16	16	16	16	16	16	14	16	16	16	16	16	16	16	16	16	16	16	16	16	16	16	16	16	16	16	16	16	16	16	16	16	16	16	16	16	16	16	16	16	16	16	16
0.000759175	P00742	P00742	F10	Coagulation factor X	19	19	19	19	19	19	19	19	18	19	19	19	19	19	19	19	19	19	19	19	19	19	19	19	19	19	19	19	19	19	19	19	19	19	19	19	19	19	19	19	19	19	19	19	19
0.000211676	P00746	P00746	CFD	Complement factor D	9	10	10	10	10	10	9	10	10	10	10	10	10	10	10	10	10	10	10	10	10	10	10	10	10	10	10	10	10	10	10	10	10	10	10	10	10	10	10	10	10	10	10	10	10
9.86114e-05	P00747	P00747	PLG	Plasminogen	61	61	61	61	61	61	61	61	59	61	61	61	61	61	61	61	61	61	61	61	61	61	61	61	61	61	61	61	61	61	61	61	61	61	61	61	61	61	61	61	61	61	61	61	61
0.000230078	P00748	P00748	F12	Coagulation factor XII	20	21	21	21	21	21	20	21	20	21	21	21	21	21	21	21	21	21	21	21	21	21	21	21	21	21	21	21	21	21	21	21	21	21	21	21	21	21	21	21	21	21	21	21	21
9.86114e-05	P00751	P00751	CFB	Complement factor B	50	50	50	50	50	50	50	50	45	50	50	50	50	50	50	50	50	50	50	50	50	50	50	50	50	50	50	50	50	50	50	50	50	50	50	50	50	50	50	50	50	50	50	50	50
0.000275743	P00915	P00915	CA1	Carbonic anhydrase 1	11	11	11	11	11	11	11	11	Filtered	11	11	11	11	11	11	11	11	11	11	11	11	11	11	11	11	11	11	11	11	11	11	11	11	11	11	11	11	11	11	11	11	11	11	Filtered	Filtered
0.00212785	P00918	P00918	CA2	Carbonic anhydrase 2	Filtered	Filtered	8	Filtered	Filtered	Filtered	Filtered	8	Filtered	Filtered	Filtered	Filtered	Filtered	Filtered	Filtered	Filtered	8	Filtered	Filtered	8	Filtered	8	Filtered	Filtered	Filtered	8	Filtered	8	Filtered	Filtered	Filtered	Filtered	Filtered	Filtered	Filtered	Filtered	Filtered	Filtered	Filtered	Filtered	Filtered	Filtered	Filtered	Filtered	Filtered
0.000121282	P01008	P01008	SERPINC1	Antithrombin-III	37	37	37	37	37	37	37	37	35	37	37	37	37	37	37	37	37	37	37	37	37	37	37	37	37	37	37	37	37	37	37	37	37	37	37	37	37	37	37	37	37	37	37	37	37
0.000111028	P01009	P01009	SERPINA1	Alpha-1-antitrypsin	56	56	56	56	56	56	56	56	52	56	56	56	56	56	56	56	56	56	56	56	56	56	56	56	56	56	56	56	56	56	56	56	56	56	56	56	56	56	56	56	56	56	56	56	56
0.000103692	P01011	P01011	SERPINA3	Alpha-1-antichymotrypsin	29	29	29	29	29	29	29	29	27	29	29	29	29	29	29	29	29	29	29	29	29	29	29	29	29	29	29	29	29	29	29	29	29	29	29	29	29	29	29	29	29	29	29	29	29
9.86114e-05	P01019	P01019	AGT	Angiotensinogen	23	23	23	23	23	23	23	23	22	23	23	23	23	23	23	23	23	23	23	23	23	23	23	23	23	23	23	23	23	23	23	23	23	23	23	23	23	23	23	23	23	23	23	23	23
9.86114e-05	P01023	P01023	A2M	Alpha-2-macroglobulin	122	123	123	123	123	123	122	123	111	123	123	123	123	123	123	123	123	123	123	123	123	123	123	123	123	123	123	123	123	123	123	123	123	123	123	123	123	123	123	123	123	123	123	123	123
9.86114e-05	P01024	P01024	C3	Complement C3	180	181	181	181	181	181	180	181	168	181	181	181	181	181	181	181	181	181	181	181	181	181	181	181	181	181	181	181	181	181	181	181	181	181	181	181	181	181	181	181	181	181	181	181	181
0.000121282	P01031	P01031	C5	Complement C5	80	81	81	81	81	81	80	81	71	81	81	81	81	81	81	81	81	81	81	81	81	81	81	81	81	81	81	81	81	81	81	81	81	81	81	81	81	81	81	81	81	81	81	81	81
0.00179428	P01033	P01033	TIMP1	Metalloproteinase inhibitor 1	Filtered	Filtered	Filtered	Filtered	Filtered	Filtered	Filtered	5	Filtered	Filtered	Filtered	Filtered	Filtered	Filtered	Filtered	Filtered	Filtered	Filtered	Filtered	Filtered	Filtered	Filtered	Filtered	5	5	5	Filtered	5	Filtered	5	5	5	5	Filtered	5	5	Filtered	5	Filtered	5	5	5	5	5	5
0.000631247	P01034	P01034	CST3	Cystatin-C	5	5	5	5	5	5	5	5	5	5	5	5	5	5	5	5	5	5	5	5	5	5	5	5	5	5	5	5	5	5	5	5	5	5	5	5	5	5	5	5	5	5	5	5	5
9.86114e-05	P01042	P01042	KNG1	Kininogen-1	32	32	32	32	32	32	32	32	31	32	32	32	32	32	32	32	32	32	32	32	32	32	32	32	32	32	32	32	32	32	32	32	32	32	32	32	32	32	32	32	32	32	32	32	32
0.00038641	P01344	P01344	IGF2	Insulin-like growth factor II	3	3	3	3	3	3	3	3	3	3	3	3	3	3	3	3	3	3	3	3	3	3	3	3	3	3	3	3	3	3	3	3	3	3	3	3	3	3	3	3	3	3	3	3	3
0.000103511	P01591	P01591	JCHAIN	Immunoglobulin J chain	9	9	9	9	9	9	9	9	7	9	9	9	9	9	9	9	9	9	9	9	9	9	9	9	9	9	9	9	9	9	9	9	9	9	9	9	9	9	9	9	9	9	9	9	9
0.00038641	P01593;P01594	P01593;P01594	IGKV1D-33;IGKV1-33	Immunoglobulin kappa variable 1D-33;Immunoglobulin kappa variable 1-33	3	3	3	3	3	3	3	3	2	3	3	3	3	3	3	3	3	3	3	3	3	3	3	3	3	3	3	3	3	3	3	3	3	3	3	3	3	3	3	3	3	3	3	3	3
0.000142037	P01597;P04432	P01597;P04432	IGKV1-39;IGKV1D-39	Immunoglobulin kappa variable 1-39;Immunoglobulin kappa variable 1D-39	2	2	2	2	2	2	2	2	2	2	2	2	2	2	2	2	2	2	2	2	2	2	2	2	2	2	2	2	2	2	2	2	2	2	2	2	2	2	2	2	2	2	2	2	2
0.000320725	P01599	P01599	IGKV1-17	Immunoglobulin kappa variable 1-17	4	4	4	4	4	4	4	4	4	4	4	4	4	4	4	4	4	4	4	4	4	4	4	4	4	4	4	4	4	4	4	4	4	4	4	4	4	4	4	4	4	4	4	4	4
0.000673277	P01601	P01601	IGKV1D-16	Immunoglobulin kappa variable 1D-16	2	2	2	2	2	2	2	2	2	2	2	2	2	2	2	2	2	2	2	2	2	2	2	2	2	2	2	2	2	2	2	2	2	2	2	2	2	2	2	2	2	2	2	2	2
0.000223006	P01602	P01602	IGKV1-5	Immunoglobulin kappa variable 1-5	3	3	3	3	3	3	3	3	3	3	3	3	3	3	3	3	3	3	3	3	3	3	3	3	3	3	3	3	3	3	3	3	3	3	3	3	3	3	3	3	3	3	3	3	3
9.86114e-05	P01619	P01619	IGKV3-20	Immunoglobulin kappa variable 3-20	6	6	6	6	6	6	6	6	6	6	6	6	6	6	6	6	6	6	6	6	6	6	6	6	6	6	6	6	6	6	6	6	6	6	6	6	6	6	6	6	6	6	6	6	6
0.00028321	P01624	P01624	IGKV3-15	Immunoglobulin kappa variable 3-15	3	3	3	3	3	3	3	3	3	3	3	3	3	3	3	3	3	3	3	3	3	3	3	3	3	3	3	3	3	3	3	3	3	3	3	3	3	3	3	3	3	3	3	3	3
0.00930766	P01699	P01699	IGLV1-44	Immunoglobulin lambda variable 1-44	Filtered	Filtered	Filtered	Filtered	Filtered	Filtered	1	Filtered	Filtered	Filtered	Filtered	1	Filtered	1	Filtered	Filtered	1	Filtered	1	1	1	1	1	Filtered	Filtered	1	1	Filtered	Filtered	1	1	1	1	Filtered	Filtered	Filtered	1	Filtered	Filtered	Filtered	Filtered	Filtered	Filtered	1	1
0.000224872	P01700	P01700	IGLV1-47	Immunoglobulin lambda variable 1-47	4	4	4	4	4	4	4	4	4	4	4	4	4	4	4	4	4	4	4	4	4	4	4	4	4	4	4	4	4	4	4	4	4	4	4	4	4	4	4	4	4	4	4	4	4
0.00186901	P01701	P01701	IGLV1-51	Immunoglobulin lambda variable 1-51	Filtered	Filtered	3	3	3	3	Filtered	3	Filtered	3	3	3	Filtered	3	3	3	3	Filtered	3	3	3	3	3	3	3	3	3	3	3	3	3	3	3	Filtered	Filtered	3	3	Filtered	3	3	3	3	3	3	3
0.000355359	P01703	P01703	IGLV1-40	Immunoglobulin lambda variable 1-40	4	4	4	4	4	4	4	4	4	4	4	4	4	4	4	4	4	4	4	4	4	4	4	4	4	4	4	4	4	4	4	4	4	4	4	4	4	4	4	4	4	4	4	4	4
0.000901555	P01704	P01704	IGLV2-14	Immunoglobulin lambda variable 2-14	Filtered	Filtered	Filtered	Filtered	1	Filtered	1	1	Filtered	1	1	Filtered	Filtered	Filtered	Filtered	1	1	Filtered	Filtered	Filtered	1	1	1	Filtered	Filtered	Filtered	1	1	Filtered	1	1	Filtered	Filtered	1	Filtered	Filtered	Filtered	Filtered	Filtered	Filtered	Filtered	1	1	Filtered	1
0.000835579	P01706	P01706	IGLV2-11	Immunoglobulin lambda variable 2-11	2	2	2	2	2	2	2	Filtered	Filtered	2	2	2	2	2	2	Filtered	2	2	2	2	Filtered	2	Filtered	2	2	2	2	2	2	2	2	Filtered	2	2	2	2	2	2	2	2	2	2	2	2	2
9.86114e-05	P01709	P01709	IGLV2-8	Immunoglobulin lambda variable 2-8	1	1	1	1	1	1	1	Filtered	Filtered	1	1	1	1	1	1	1	1	1	1	1	1	1	1	1	1	1	1	1	1	1	1	1	1	1	1	1	1	1	1	1	1	1	1	1	1
0.000334316	P01714	P01714	IGLV3-19	Immunoglobulin lambda variable 3-19	6	6	6	6	6	6	Filtered	6	6	6	6	6	6	6	6	6	6	6	6	6	6	6	6	6	6	6	6	6	6	6	6	6	6	6	6	6	6	6	6	6	6	6	6	6	6
0.0029057	P01715	P01715	IGLV3-1	Immunoglobulin lambda variable 3-1	3	3	3	3	3	3	3	3	3	3	3	3	3	3	3	3	3	3	3	3	3	3	3	3	3	3	3	3	3	3	3	3	3	3	3	3	3	3	3	Filtered	3	3	3	3	3
0.000147186	P01717	P01717	IGLV3-25	Immunoglobulin lambda variable 3-25	Filtered	4	4	4	4	4	Filtered	4	4	4	4	Filtered	4	4	4	4	4	4	4	4	4	4	4	4	4	4	4	4	4	4	4	4	4	4	4	4	4	4	4	4	4	4	4	4	4
0.00094478	P01718	P01718	IGLV3-27	Immunoglobulin lambda variable 3-27	Filtered	Filtered	Filtered	Filtered	2	Filtered	Filtered	Filtered	Filtered	Filtered	Filtered	Filtered	2	Filtered	2	Filtered	Filtered	Filtered	Filtered	Filtered	Filtered	2	2	2	Filtered	2	2	Filtered	2	2	2	2	2	2	2	Filtered	2	2	2	2	2	2	2	2	2
0.000170273	P01721	P01721	IGLV6-57	Immunoglobulin lambda variable 6-57	4	4	4	4	4	4	4	4	3	4	4	4	4	4	4	4	4	4	4	4	4	4	4	4	4	4	4	4	4	4	4	4	4	4	4	4	4	4	4	4	4	4	4	4	4
0.000355359	P01742	P01742	IGHV1-69	Immunoglobulin heavy variable 1-69	2	2	2	2	2	2	2	2	2	2	2	2	2	2	2	2	2	2	2	2	2	2	2	2	2	2	2	2	2	2	2	2	2	2	2	2	2	2	2	2	2	2	2	2	2
0.000170273	P01743	P01743	IGHV1-46	Immunoglobulin heavy variable 1-46	3	3	3	3	3	3	3	3	3	3	3	3	3	3	3	3	3	3	3	3	3	3	3	3	3	3	3	3	3	3	3	3	3	3	3	3	3	3	3	3	3	3	3	3	3
0.00434299	P01762	P01762	IGHV3-11	Immunoglobulin heavy variable 3-11	Filtered	Filtered	Filtered	Filtered	Filtered	Filtered	Filtered	Filtered	Filtered	Filtered	Filtered	Filtered	Filtered	Filtered	Filtered	Filtered	Filtered	Filtered	Filtered	Filtered	Filtered	Filtered	Filtered	Filtered	Filtered	Filtered	Filtered	Filtered	Filtered	Filtered	3	Filtered	Filtered	Filtered	Filtered	Filtered	Filtered	Filtered	Filtered	Filtered	Filtered	Filtered	Filtered	Filtered	Filtered
0.00097903	P01763	P01763	IGHV3-48	Immunoglobulin heavy variable 3-48	Filtered	Filtered	Filtered	Filtered	Filtered	Filtered	2	Filtered	Filtered	Filtered	2	Filtered	Filtered	Filtered	2	Filtered	Filtered	Filtered	Filtered	2	Filtered	Filtered	2	Filtered	Filtered	Filtered	2	2	Filtered	2	2	Filtered	Filtered	2	2	2	2	Filtered	2	2	Filtered	Filtered	2	2	2
0.00097903	P01764	P01764	IGHV3-23	Immunoglobulin heavy variable 3-23	Filtered	Filtered	Filtered	Filtered	2	Filtered	2	Filtered	Filtered	Filtered	2	Filtered	Filtered	2	Filtered	Filtered	Filtered	2	2	Filtered	Filtered	Filtered	2	Filtered	Filtered	2	2	2	Filtered	2	2	2	2	2	2	Filtered	Filtered	2	2	2	Filtered	Filtered	2	2	2
0.00269889	P01767	P01767	IGHV3-53	Immunoglobulin heavy variable 3-53	2	2	2	Filtered	2	2	2	2	2	2	2	2	2	2	2	2	2	2	2	2	2	2	2	2	2	2	2	2	2	2	2	2	2	2	2	2	2	2	2	2	2	2	2	2	2
0.000672848	P01768;P0DP03	P01768;P0DP03	IGHV3-30;IGHV3-30-5	Immunoglobulin heavy variable 3-30;Immunoglobulin heavy variable 3-30-5	5	5	5	5	5	5	5	5	5	5	5	5	5	5	5	5	5	5	5	5	5	5	5	5	5	5	5	5	5	5	5	5	5	5	5	5	5	5	5	5	5	5	5	5	5
0.00286763	P01772	P01772	IGHV3-33	Immunoglobulin heavy variable 3-33	2	2	Filtered	2	2	2	2	2	2	2	Filtered	2	2	2	2	2	2	Filtered	2	2	2	2	2	2	Filtered	2	2	2	2	2	2	2	2	2	2	2	Filtered	2	2	2	Filtered	Filtered	2	2	2
0.000160651	P01780	P01780	IGHV3-7	Immunoglobulin heavy variable 3-7	4	4	4	4	4	4	4	4	4	4	4	4	4	4	4	4	4	4	4	4	4	4	4	4	4	4	4	4	4	4	4	4	4	4	4	4	4	4	4	4	4	4	4	4	4
9.86114e-05	P01782	P01782	IGHV3-9	Immunoglobulin heavy variable 3-9	6	6	6	6	6	6	6	6	5	6	6	6	6	6	6	6	6	6	6	6	6	6	6	6	6	6	6	6	6	6	6	6	6	6	6	6	6	6	6	6	6	6	6	6	6
0.00565168	P01824	P01824	IGHV4-39	Immunoglobulin heavy variable 4-39	Filtered	Filtered	Filtered	1	1	1	1	Filtered	1	1	1	Filtered	1	1	1	1	1	Filtered	1	1	1	1	1	1	1	1	1	1	1	1	1	1	1	1	1	1	1	1	1	1	1	1	1	1	1
0.000266719	P01833	P01833	PIGR	Polymeric immunoglobulin receptor	23	23	23	23	23	23	23	23	22	23	23	23	23	23	23	23	23	23	23	23	23	23	23	23	23	23	23	23	23	23	23	23	23	23	23	23	23	23	23	23	23	23	23	23	23
0.000160651	P01834	P01834	IGKC	Immunoglobulin kappa constant	3	3	3	3	3	3	3	3	3	3	3	3	3	3	3	3	3	3	3	3	3	3	3	3	3	3	3	3	3	3	3	3	3	3	3	3	3	3	3	3	3	3	3	3	3
9.86114e-05	P01859	P01859	IGHG2	Immunoglobulin heavy constant gamma 2	22	22	22	22	22	22	22	22	19	22	22	22	22	22	22	22	22	22	22	22	22	22	22	22	22	22	22	22	22	22	22	22	22	22	22	22	22	22	22	22	22	22	22	22	22
9.86114e-05	P01860	P01860	IGHG3	Immunoglobulin heavy constant gamma 3	11	11	11	11	11	11	11	11	11	11	11	11	11	11	11	11	11	11	11	11	11	11	11	11	11	11	11	11	11	11	11	11	11	11	11	11	11	11	11	11	11	11	11	11	11
9.86114e-05	P01861	P01861	IGHG4	Immunoglobulin heavy constant gamma 4	13	13	13	13	13	13	13	13	12	13	13	13	13	13	13	13	13	13	13	13	13	13	13	13	13	13	13	13	13	13	13	13	13	13	13	13	13	13	13	13	13	13	13	13	13
9.86114e-05	P01871	P01871	IGHM	Immunoglobulin heavy constant mu	10	10	10	10	10	10	10	10	9	10	10	10	10	10	10	10	10	10	10	10	10	10	10	10	10	10	10	10	10	10	10	10	10	10	10	10	10	10	10	10	10	10	10	10	10
9.86114e-05	P01876	P01876	IGHA1	Immunoglobulin heavy constant alpha 1	19	19	19	19	19	19	19	19	15	19	19	19	19	19	19	19	19	19	19	19	19	19	19	19	19	19	19	19	19	19	19	19	19	19	19	19	19	19	19	19	19	19	19	19	19
0.000370557	P01877	P01877	IGHA2	Immunoglobulin heavy constant alpha 2	Filtered	6	6	Filtered	6	Filtered	Filtered	6	4	6	Filtered	6	6	6	Filtered	6	6	Filtered	Filtered	6	6	6	Filtered	6	6	6	6	6	6	6	6	6	6	Filtered	6	6	6	Filtered	6	6	6	6	6	6	6
0.000340528	P02042	P02042	HBD	Hemoglobin subunit delta	7	7	7	7	7	7	7	7	Filtered	7	7	7	7	7	7	7	7	7	7	7	7	7	7	7	7	7	7	7	7	7	7	7	7	7	7	7	7	7	7	7	7	7	7	7	7
0.00454875	P02100	P02100	HBE1	Hemoglobin subunit epsilon	1	Filtered	Filtered	1	1	Filtered	Filtered	1	Filtered	Filtered	Filtered	Filtered	Filtered	Filtered	1	Filtered	1	Filtered	1	Filtered	1	1	1	1	Filtered	1	1	1	Filtered	Filtered	Filtered	Filtered	Filtered	1	1	Filtered	1	Filtered	1	Filtered	Filtered	1	1	Filtered	Filtered
9.86114e-05	P02533	P02533	KRT14	Keratin, type I cytoskeletal 14	15	Filtered	Filtered	15	Filtered	15	15	15	Filtered	Filtered	Filtered	Filtered	15	Filtered	Filtered	15	15	Filtered	15	15	Filtered	Filtered	Filtered	Filtered	Filtered	Filtered	Filtered	15	Filtered	15	Filtered	Filtered	Filtered	Filtered	Filtered	Filtered	Filtered	Filtered	Filtered	Filtered	15	Filtered	Filtered	Filtered	Filtered
9.86114e-05	P02538	P02538	KRT6A	Keratin, type II cytoskeletal 6A	19	19	19	19	19	19	19	19	17	19	19	19	19	19	19	19	19	19	19	19	19	19	Filtered	19	19	Filtered	Filtered	19	19	19	19	Filtered	Filtered	Filtered	19	19	Filtered	19	Filtered	Filtered	19	19	19	19	Filtered
9.86114e-05	P02647	P02647	APOA1	Apolipoprotein A-I	60	62	62	62	62	62	60	62	58	62	62	62	62	62	62	62	62	62	62	62	62	62	62	62	62	62	62	62	62	62	62	62	62	62	62	62	62	62	62	62	62	62	62	62	62
0.000178289	P02649	P02649	APOE	Apolipoprotein E	29	29	29	29	29	29	29	29	28	29	29	29	29	29	29	29	29	29	29	29	29	29	29	29	29	29	29	29	29	29	29	29	29	29	29	29	29	29	29	29	29	29	29	29	29
9.86114e-05	P02652	P02652	APOA2	Apolipoprotein A-II	17	17	17	17	17	17	17	17	17	17	17	17	17	17	17	17	17	17	17	17	17	17	17	17	17	17	17	17	17	17	17	17	17	17	17	17	17	17	17	17	17	17	17	17	17
0.000192983	P02654	P02654	APOC1	Apolipoprotein C-I	6	6	6	6	6	6	6	6	5	6	6	6	6	6	6	6	6	6	6	6	6	6	6	6	6	6	6	6	6	6	6	6	6	6	6	6	6	6	6	6	6	6	6	6	6
0.000546647	P02655	P02655	APOC2	Apolipoprotein C-II	10	10	10	10	10	10	10	10	9	10	10	10	10	10	10	10	10	10	10	10	10	10	10	10	10	10	10	10	10	10	10	10	10	10	10	10	10	10	10	10	10	10	10	10	10
0.000216308	P02656	P02656	APOC3	Apolipoprotein C-III	12	12	12	12	12	12	12	12	10	12	12	12	12	12	12	12	12	12	12	12	12	12	12	12	12	12	12	12	12	12	12	12	12	12	12	12	12	12	12	12	12	12	12	12	12
0.000166455	P02671	P02671	FGA	Fibrinogen alpha chain	62	64	64	64	64	64	62	64	55	64	64	64	64	64	64	64	64	64	64	64	64	64	64	64	64	64	64	64	64	64	64	64	64	64	64	64	64	64	64	64	64	64	64	64	64
9.86114e-05	P02675	P02675	FGB	Fibrinogen beta chain	49	50	50	50	Filtered	50	49	50	47	50	50	50	50	50	50	Filtered	50	50	50	50	Filtered	50	50	50	50	50	50	50	50	50	50	50	50	50	50	50	50	50	50	50	50	50	50	50	50
9.86114e-05	P02679	P02679	FGG	Fibrinogen gamma chain	Filtered	Filtered	Filtered	Filtered	Filtered	48	Filtered	48	Filtered	Filtered	48	Filtered	Filtered	Filtered	Filtered	Filtered	Filtered	Filtered	Filtered	48	48	Filtered	48	48	48	48	48	48	48	48	48	48	48	48	48	48	48	48	48	48	48	Filtered	48	48	Filtered
9.86114e-05	P02741	P02741	CRP	C-reactive protein	Filtered	6	6	Filtered	Filtered	Filtered	Filtered	Filtered	6	6	6	6	Filtered	6	Filtered	6	6	6	6	6	6	6	6	6	6	6	6	6	6	6	Filtered	6	6	Filtered	6	6	6	6	6	6	6	6	6	6	6
0.000179066	P02743	P02743	APCS	Serum amyloid P-component	11	11	11	11	11	11	11	11	11	11	11	11	11	11	11	11	11	11	11	11	11	11	11	11	11	11	11	11	11	11	11	11	11	11	11	11	11	11	11	11	11	11	11	11	11
0.000388053	P02745	P02745	C1QA	Complement C1q subcomponent subunit A	9	9	9	9	9	9	9	9	9	9	9	9	9	9	9	9	9	9	9	9	9	9	9	9	9	9	9	9	9	9	9	9	9	9	9	9	9	9	9	9	9	9	9	9	9
0.000121282	P02746	P02746	C1QB	Complement C1q subcomponent subunit B	9	9	9	9	9	9	9	9	9	9	9	9	9	9	9	9	9	9	9	9	9	9	9	9	9	9	9	9	9	9	9	9	9	9	9	9	9	9	9	9	9	9	9	9	9
0.000179194	P02747	P02747	C1QC	Complement C1q subcomponent subunit C	8	8	8	8	8	8	8	8	7	8	8	8	8	8	8	8	8	8	8	8	8	8	8	8	8	8	8	8	8	8	8	8	8	8	8	8	8	8	8	8	8	8	8	8	8
0.000385049	P02748	P02748	C9	Complement component C9	24	24	24	24	24	24	24	24	23	24	24	24	24	24	24	24	24	24	24	24	24	24	24	24	24	24	24	24	24	24	24	24	24	24	24	24	24	24	24	24	24	24	24	24	24
0.000239305	P02749	P02749	APOH	Beta-2-glycoprotein 1	21	21	21	21	21	21	21	21	20	21	21	21	21	21	21	21	21	21	21	21	21	21	21	21	21	21	21	21	21	21	21	21	21	21	21	21	21	21	21	21	21	21	21	21	21
9.86114e-05	P02750	P02750	LRG1	Leucine-rich alpha-2-glycoprotein	11	11	11	11	11	11	11	11	9	11	11	11	11	11	11	11	11	11	11	11	11	11	11	11	11	11	11	11	11	11	11	11	11	11	11	11	11	11	11	11	11	11	11	11	11
0.000113961	P02751	P02751	FN1	Fibronectin	114	118	118	118	118	118	114	118	109	118	118	118	118	118	118	118	118	118	118	118	118	118	118	118	118	118	118	118	118	118	118	118	118	118	118	118	118	118	118	118	118	118	118	118	118
0.000356935	P02753	P02753	RBP4	Retinol-binding protein 4	11	11	11	11	11	11	11	11	11	11	11	11	11	11	11	11	11	11	11	11	11	11	11	11	11	11	11	11	11	11	11	11	11	11	11	11	11	11	11	11	11	11	11	11	11
0.000224872	P02760	P02760	AMBP	Protein AMBP	16	16	16	16	16	16	16	16	16	16	16	16	16	16	16	16	16	16	16	16	16	16	16	16	16	16	16	16	16	16	16	16	16	16	16	16	16	16	16	16	16	16	16	16	16
9.86114e-05	P02763	P02763	ORM1	Alpha-1-acid glycoprotein 1	12	12	12	12	12	12	12	12	11	12	12	12	12	12	12	12	12	12	12	12	12	12	12	12	12	12	12	12	12	12	12	12	12	12	12	12	12	12	12	12	12	12	12	12	12
9.86114e-05	P02765	P02765	AHSG	Alpha-2-HS-glycoprotein	15	15	15	15	15	15	15	15	14	15	15	15	15	15	15	15	15	15	15	15	15	15	15	15	15	15	15	15	15	15	15	15	15	15	15	15	15	15	15	15	15	15	15	15	15
9.86114e-05	P02766	P02766	TTR	Transthyretin	17	17	17	17	17	17	17	17	17	17	17	17	17	17	17	17	17	17	17	17	17	17	17	17	17	17	17	17	17	17	17	17	17	17	17	17	17	17	17	17	17	17	17	17	17
9.86114e-05	P02768	P02768	ALB	Serum albumin	141	141	141	141	141	141	141	141	139	141	141	141	141	141	141	141	141	141	141	141	141	141	141	141	141	141	141	141	141	141	141	141	141	141	141	141	141	141	141	141	141	141	141	141	141
9.86114e-05	P02774	P02774	GC	Vitamin D-binding protein	36	37	37	37	37	37	36	37	35	37	37	37	37	37	37	37	37	37	37	37	37	37	37	37	37	37	37	37	37	37	37	37	37	37	37	37	37	37	37	37	37	37	37	37	37
0.000208949	P02775	P02775	PPBP	Platelet basic protein	7	7	7	7	7	7	7	7	7	7	7	7	7	7	7	7	7	7	7	7	7	7	7	7	7	7	7	7	7	7	7	7	7	7	7	7	7	7	7	7	7	7	7	7	7
0.000790393	P02786	P02786	TFRC	Transferrin receptor protein 1	26	26	26	26	26	26	26	26	25	26	26	26	26	26	26	26	26	26	26	26	26	26	26	26	26	26	26	26	26	26	26	26	26	26	26	Filtered	26	26	26	26	26	26	26	26	26
9.86114e-05	P02787	P02787	TF	Serotransferrin	104	104	104	104	104	104	104	104	100	104	104	104	104	104	104	104	104	104	104	104	104	104	104	104	104	104	104	104	104	104	104	104	104	104	104	104	104	104	104	104	104	104	104	104	104
0.000433166	P02788	P02788	LTF	Lactotransferrin	21	21	21	21	21	21	21	Filtered	18	21	21	21	21	21	21	21	21	21	21	21	21	21	21	21	21	21	21	21	21	21	21	21	21	21	21	21	21	21	21	21	21	21	21	21	21
9.86114e-05	P02790	P02790	HPX	Hemopexin	41	41	41	41	41	41	41	41	40	41	41	41	41	41	41	41	41	41	41	41	41	41	41	41	41	41	41	41	41	41	41	41	41	41	41	41	41	41	41	41	41	41	41	41	41
0.000843792	P03951	P03951	F11	Coagulation factor XI	23	23	23	23	23	23	23	23	23	23	23	23	23	23	23	23	23	23	23	23	23	23	Filtered	23	23	23	23	23	23	23	23	23	23	23	23	23	23	23	23	23	23	23	23	23	23
0.000503777	P03952	P03952	KLKB1	Plasma kallikrein	30	30	30	30	30	30	30	30	30	30	30	30	30	30	30	30	30	30	30	30	30	30	30	30	30	30	30	30	30	30	30	30	30	30	30	30	30	30	30	30	30	30	30	30	30
0.000158774	P04003	P04003	C4BPA	C4b-binding protein alpha chain	40	40	40	40	40	40	40	40	40	40	40	40	40	40	40	40	40	40	40	40	40	40	40	40	40	40	40	40	40	40	40	40	40	40	40	40	40	40	40	40	40	40	40	40	40
9.86114e-05	P04004	P04004	VTN	Vitronectin	28	28	28	28	28	28	28	28	25	28	28	28	28	28	28	28	28	28	28	28	28	28	28	28	28	28	28	28	28	28	28	28	28	28	28	28	28	28	28	28	28	28	28	28	28
0.00108767	P04040	P04040	CAT	Catalase	Filtered	Filtered	Filtered	Filtered	Filtered	Filtered	Filtered	17	Filtered	Filtered	Filtered	Filtered	Filtered	Filtered	Filtered	Filtered	Filtered	Filtered	Filtered	Filtered	Filtered	Filtered	Filtered	Filtered	Filtered	Filtered	Filtered	17	Filtered	Filtered	Filtered	Filtered	Filtered	Filtered	Filtered	Filtered	Filtered	Filtered	Filtered	Filtered	Filtered	Filtered	Filtered	Filtered	Filtered
0.00097903	P04066	P04066	FUCA1	Tissue alpha-L-fucosidase	Filtered	Filtered	Filtered	Filtered	Filtered	Filtered	Filtered	2	Filtered	Filtered	Filtered	Filtered	Filtered	Filtered	Filtered	Filtered	Filtered	Filtered	Filtered	Filtered	Filtered	Filtered	2	2	Filtered	2	Filtered	2	2	2	2	2	Filtered	Filtered	Filtered	2	2	Filtered	Filtered	Filtered	2	2	2	2	2
0.000476726	P04070	P04070	PROC	Vitamin K-dependent protein C	10	10	10	10	10	10	10	10	8	10	10	10	10	10	10	10	10	10	10	10	10	10	10	10	10	10	10	10	10	10	10	10	10	10	10	10	10	10	10	10	10	10	10	10	10
0.000194432	P04075	P04075	ALDOA	Fructose-bisphosphate aldolase A	Filtered	Filtered	Filtered	Filtered	Filtered	Filtered	Filtered	15	Filtered	Filtered	Filtered	Filtered	Filtered	Filtered	Filtered	Filtered	Filtered	Filtered	Filtered	Filtered	Filtered	Filtered	15	Filtered	Filtered	Filtered	Filtered	Filtered	Filtered	Filtered	Filtered	Filtered	Filtered	Filtered	Filtered	Filtered	Filtered	Filtered	Filtered	Filtered	Filtered	Filtered	Filtered	Filtered	Filtered
0.000232621	P04083	P04083	ANXA1	Annexin A1	Filtered	Filtered	Filtered	Filtered	Filtered	Filtered	Filtered	14	Filtered	Filtered	Filtered	Filtered	Filtered	Filtered	Filtered	Filtered	Filtered	Filtered	14	Filtered	Filtered	Filtered	Filtered	Filtered	Filtered	Filtered	Filtered	Filtered	Filtered	Filtered	Filtered	Filtered	Filtered	Filtered	Filtered	Filtered	Filtered	Filtered	Filtered	Filtered	14	Filtered	Filtered	Filtered	Filtered
9.86114e-05	P04114	P04114	APOB	Apolipoprotein B-100	296	300	300	300	300	300	296	300	283	300	300	300	300	300	300	300	300	300	300	300	300	300	300	300	300	300	300	300	300	300	300	300	300	300	300	300	300	300	300	300	300	300	300	300	300
0.000675836	P04180	P04180	LCAT	Phosphatidylcholine-sterol acyltransferase	12	12	12	12	12	12	12	12	12	12	12	12	12	12	12	12	12	12	12	12	12	12	12	12	12	12	12	12	12	12	12	12	12	12	12	12	12	12	12	12	12	12	12	12	12
0.000179164	P04196	P04196	HRG	Histidine-rich glycoprotein	27	27	27	27	27	27	27	27	27	27	27	27	27	27	27	27	27	27	27	27	27	27	27	27	27	27	27	27	27	27	27	27	27	27	27	27	27	27	27	27	27	27	27	27	27
0.000113961	P04217	P04217	A1BG	Alpha-1B-glycoprotein	23	23	23	23	23	23	23	23	21	23	23	23	23	23	23	23	23	23	23	23	23	23	23	23	23	23	23	23	23	23	23	23	23	23	23	23	23	23	23	23	23	23	23	23	23
0.0021631	P04259	P04259	KRT6B	Keratin, type II cytoskeletal 6B	Filtered	Filtered	Filtered	Filtered	Filtered	Filtered	Filtered	1	Filtered	Filtered	Filtered	Filtered	Filtered	Filtered	Filtered	Filtered	Filtered	Filtered	Filtered	Filtered	Filtered	Filtered	Filtered	Filtered	Filtered	Filtered	Filtered	Filtered	Filtered	Filtered	Filtered	Filtered	Filtered	Filtered	Filtered	Filtered	Filtered	Filtered	Filtered	Filtered	Filtered	Filtered	Filtered	Filtered	Filtered
0.000109711	P04264	P04264	KRT1	Keratin, type II cytoskeletal 1	33	33	33	33	33	33	33	33	31	33	33	33	33	33	33	33	33	33	33	33	33	33	33	33	33	33	33	33	33	33	33	33	33	33	33	33	33	33	33	33	33	33	33	33	33
0.000121282	P04275	P04275	VWF	von Willebrand factor	Filtered	Filtered	Filtered	Filtered	Filtered	Filtered	Filtered	Filtered	Filtered	Filtered	Filtered	Filtered	103	Filtered	Filtered	Filtered	103	103	103	103	Filtered	103	103	103	103	103	103	103	103	103	103	103	103	103	103	103	103	103	103	103	103	103	103	103	103
0.000156303	P04278	P04278	SHBG	Sex hormone-binding globulin	15	15	15	15	15	15	15	15	14	15	15	15	15	15	15	15	15	15	15	15	15	15	15	15	15	15	15	15	15	15	15	15	15	15	15	15	15	15	15	15	15	15	15	15	15
0.000673277	P04350	P04350	TUBB4A	Tubulin beta-4A chain	Filtered	Filtered	Filtered	Filtered	Filtered	Filtered	Filtered	1	Filtered	Filtered	Filtered	Filtered	Filtered	Filtered	Filtered	Filtered	Filtered	Filtered	Filtered	Filtered	Filtered	Filtered	Filtered	Filtered	Filtered	Filtered	Filtered	Filtered	Filtered	Filtered	Filtered	Filtered	Filtered	Filtered	Filtered	Filtered	Filtered	Filtered	Filtered	Filtered	Filtered	Filtered	Filtered	Filtered	Filtered
0.00020431	P04406	P04406	GAPDH	Glyceraldehyde-3-phosphate dehydrogenase	Filtered	Filtered	Filtered	Filtered	Filtered	Filtered	Filtered	10	Filtered	Filtered	Filtered	Filtered	Filtered	Filtered	Filtered	Filtered	Filtered	Filtered	Filtered	Filtered	Filtered	Filtered	Filtered	Filtered	Filtered	Filtered	Filtered	Filtered	Filtered	Filtered	Filtered	Filtered	Filtered	Filtered	Filtered	Filtered	Filtered	Filtered	Filtered	Filtered	Filtered	Filtered	Filtered	Filtered	Filtered
0.000192983	P04430	P04430	IGKV1-16	Immunoglobulin kappa variable 1-16	3	3	3	3	3	3	3	3	3	3	3	3	3	3	3	3	3	3	3	3	3	3	3	3	3	3	3	3	3	3	3	3	3	3	3	3	3	3	3	3	3	3	3	3	3
0.000115901	P04433	P04433	IGKV3-11	Immunoglobulin kappa variable 3-11	5	5	5	5	5	5	5	5	5	5	5	5	5	5	5	5	5	5	5	5	5	5	5	5	5	5	5	5	5	5	5	5	5	5	5	5	5	5	5	5	5	5	5	5	5
0.00278152	P04908;P0C0S8;P20671;Q16777;Q6FI13;Q7L7L0;Q93077;Q96KK5;Q99878;Q9BTM1	P04908;P0C0S8;P20671;Q16777;Q6FI13;Q7L7L0;Q93077;Q96KK5;Q99878;Q9BTM1	HIST1H2AB;HIST1H2AG;HIST1H2AD;HIST2H2AC;HIST2H2AA3;HIST3H2A;HIST1H2AC;HIST1H2AH;HIST1H2AJ;H2AFJ	Histone H2A type 1-B/E;Histone H2A type 1;Histone H2A type 1-D;Histone H2A type 2-C;Histone H2A type 2-A;Histone H2A type 3;Histone H2A type 1-C;Histone H2A type 1-H;Histone H2A type 1-J;Histone H2A.J	Filtered	1	1	1	1	Filtered	Filtered	1	Filtered	1	Filtered	Filtered	Filtered	Filtered	Filtered	Filtered	Filtered	1	Filtered	Filtered	1	1	1	Filtered	Filtered	Filtered	Filtered	1	Filtered	Filtered	1	1	Filtered	Filtered	1	1	Filtered	Filtered	Filtered	1	1	Filtered	1	Filtered	Filtered
0.00203179	P05019	P05019	IGF1	Insulin-like growth factor I	3	Filtered	3	Filtered	3	3	3	Filtered	Filtered	3	3	Filtered	3	3	3	Filtered	3	3	3	Filtered	3	Filtered	Filtered	Filtered	Filtered	Filtered	Filtered	Filtered	Filtered	Filtered	Filtered	Filtered	Filtered	Filtered	Filtered	Filtered	Filtered	Filtered	Filtered	Filtered	Filtered	Filtered	3	Filtered	Filtered
0.000452196	P05062	P05062	ALDOB	Fructose-bisphosphate aldolase B	7	7	7	Filtered	7	Filtered	7	7	Filtered	Filtered	7	7	7	7	7	7	7	Filtered	7	Filtered	7	7	7	7	7	7	7	7	7	7	7	7	7	7	7	7	7	7	7	7	7	7	7	7	7
0.000672848	P05090	P05090	APOD	Apolipoprotein D	12	13	13	13	13	13	12	13	11	13	13	13	13	13	13	13	13	13	13	13	13	13	13	13	13	13	13	13	13	13	13	13	13	13	13	13	13	13	13	13	13	13	13	13	13
0.000191593	P05109	P05109	S100A8	Protein S100-A8	Filtered	3	Filtered	Filtered	3	Filtered	Filtered	3	Filtered	Filtered	Filtered	Filtered	Filtered	Filtered	Filtered	Filtered	Filtered	3	3	Filtered	Filtered	Filtered	Filtered	Filtered	Filtered	Filtered	Filtered	Filtered	Filtered	Filtered	Filtered	Filtered	Filtered	Filtered	Filtered	Filtered	Filtered	Filtered	Filtered	Filtered	Filtered	Filtered	Filtered	Filtered	Filtered
0.000387365	P05154	P05154	SERPINA5	Plasma serine protease inhibitor	10	10	10	10	10	10	10	10	Filtered	10	10	10	10	Filtered	10	10	10	10	10	10	10	Filtered	Filtered	Filtered	Filtered	Filtered	Filtered	Filtered	Filtered	Filtered	Filtered	Filtered	Filtered	Filtered	Filtered	Filtered	Filtered	Filtered	Filtered	Filtered	Filtered	Filtered	Filtered	Filtered	Filtered
0.000239305	P05155	P05155	SERPING1	Plasma protease C1 inhibitor	26	27	27	27	27	27	26	27	25	27	27	27	27	27	27	27	27	27	27	27	27	27	27	27	27	27	27	27	27	27	27	27	27	27	27	27	27	27	27	27	27	27	27	27	27
0.00035594	P05156	P05156	CFI	Complement factor I	26	26	26	26	26	26	26	26	25	26	26	26	26	26	26	26	26	26	26	26	26	26	26	26	26	26	26	26	26	26	26	26	26	26	26	26	26	26	26	26	26	26	26	26	26
0.000482228	P05160	P05160	F13B	Coagulation factor XIII B chain	33	33	33	33	33	33	33	33	30	33	33	33	33	33	33	33	33	33	33	33	33	33	33	33	33	33	33	33	33	33	33	33	33	33	33	33	33	33	33	33	33	33	33	33	33
0.003038	P05164	P05164	MPO	Myeloperoxidase	Filtered	Filtered	Filtered	Filtered	Filtered	Filtered	Filtered	Filtered	Filtered	Filtered	Filtered	Filtered	Filtered	Filtered	Filtered	Filtered	Filtered	Filtered	Filtered	Filtered	Filtered	Filtered	Filtered	Filtered	Filtered	Filtered	Filtered	Filtered	Filtered	Filtered	Filtered	Filtered	Filtered	Filtered	Filtered	Filtered	Filtered	Filtered	Filtered	Filtered	2	Filtered	Filtered	Filtered	Filtered
0.000433166	P05362	P05362	ICAM1	Intercellular adhesion molecule 1	Filtered	11	Filtered	Filtered	11	11	11	Filtered	Filtered	11	11	11	11	11	Filtered	11	11	11	11	11	11	11	11	11	11	11	11	Filtered	11	11	11	11	11	11	11	Filtered	11	11	11	11	11	11	11	11	11
0.000479621	P05452	P05452	CLEC3B	Tetranectin	11	11	11	11	11	11	11	11	11	11	11	11	11	11	11	11	11	11	11	11	11	11	11	11	11	11	11	11	11	11	11	11	11	11	11	11	11	11	11	11	11	11	11	11	11
0.000795136	P05534;P30447	P05534;P30447	HLA-A	HLA class I histocompatibility antigen, A-24 alpha chain;HLA class I histocompatibility antigen, A-23 alpha chain	6	Filtered	6	Filtered	6	6	6	6	4	6	Filtered	6	6	Filtered	Filtered	Filtered	Filtered	Filtered	6	6	Filtered	6	Filtered	6	6	6	6	6	6	6	6	6	Filtered	Filtered	Filtered	Filtered	Filtered	6	Filtered	6	Filtered	Filtered	Filtered	6	6
9.86114e-05	P05543	P05543	SERPINA7	Thyroxine-binding globulin	17	17	17	17	17	17	17	17	16	17	17	17	17	17	17	17	17	17	17	17	17	17	17	17	17	17	17	17	17	17	17	17	17	17	17	17	17	17	17	17	17	17	17	17	17
0.000208949	P05546	P05546	SERPIND1	Heparin cofactor 2	27	28	28	28	28	28	27	28	22	28	28	28	28	28	28	28	28	28	28	28	28	28	28	28	28	28	28	28	28	28	28	28	28	28	28	28	28	28	28	28	28	28	28	28	28
0.000228838	P06276	P06276	BCHE	Cholinesterase	17	17	17	17	17	17	17	17	16	17	17	17	17	17	17	17	17	17	17	17	17	17	Filtered	17	17	17	17	17	17	17	17	17	17	17	17	17	17	17	17	17	17	17	17	17	17
0.000191593	P06310	P06310	IGKV2-30	Immunoglobulin kappa variable 2-30	4	4	4	4	4	4	4	4	4	4	4	4	4	4	4	4	4	4	4	4	4	4	4	4	4	4	4	4	4	4	4	4	4	4	4	4	4	4	4	4	4	4	4	4	4
9.86114e-05	P06312	P06312	IGKV4-1	Immunoglobulin kappa variable 4-1	4	4	4	4	4	4	4	4	4	4	4	4	4	4	4	4	4	4	4	4	4	4	4	4	4	4	4	4	4	4	4	4	4	4	4	4	4	4	4	4	4	4	4	4	4
0.000457145	P06331	P06331	IGHV4-34	Immunoglobulin heavy variable 4-34	6	6	6	6	6	6	6	6	6	6	6	6	6	6	6	6	6	6	6	6	6	6	6	6	6	6	6	6	6	6	6	6	6	6	6	6	6	6	6	6	6	6	6	6	6
0.000191593	P06396	P06396	GSN	Gelsolin	40	40	40	40	40	40	40	40	36	40	40	40	40	40	40	40	40	40	40	40	40	40	40	40	40	40	40	40	40	40	40	40	40	40	40	40	40	40	40	40	40	40	40	40	40
0.000191593	P06681	P06681	C2	Complement C2	36	36	36	36	36	36	36	36	34	36	36	36	36	36	36	36	36	36	36	36	36	36	36	36	36	36	36	36	36	36	36	36	36	36	36	36	36	36	36	36	36	36	36	36	36
0.000407945	P06702	P06702	S100A9	Protein S100-A9	Filtered	Filtered	Filtered	Filtered	Filtered	7	Filtered	7	Filtered	Filtered	Filtered	Filtered	Filtered	Filtered	Filtered	Filtered	Filtered	Filtered	Filtered	Filtered	7	7	Filtered	Filtered	Filtered	Filtered	Filtered	7	Filtered	Filtered	Filtered	Filtered	Filtered	Filtered	Filtered	Filtered	Filtered	Filtered	Filtered	Filtered	7	Filtered	Filtered	7	Filtered
9.86114e-05	P06727	P06727	APOA4	Apolipoprotein A-IV	42	42	42	42	42	42	42	42	41	42	42	42	42	42	42	42	42	42	42	42	42	42	42	42	42	42	42	42	42	42	42	42	42	42	42	42	42	42	42	42	42	42	42	42	42
0.000288435	P06733	P06733	ENO1	Alpha-enolase	Filtered	Filtered	Filtered	Filtered	Filtered	Filtered	Filtered	8	Filtered	Filtered	Filtered	Filtered	Filtered	Filtered	Filtered	Filtered	Filtered	8	Filtered	Filtered	Filtered	Filtered	Filtered	Filtered	Filtered	Filtered	Filtered	Filtered	Filtered	Filtered	Filtered	Filtered	Filtered	Filtered	Filtered	Filtered	Filtered	Filtered	Filtered	Filtered	Filtered	Filtered	Filtered	Filtered	Filtered
0.000405964	P07195	P07195	LDHB	L-lactate dehydrogenase B chain	8	8	8	Filtered	8	8	8	8	8	8	8	8	8	8	8	8	Filtered	8	8	8	8	8	8	Filtered	8	8	8	8	Filtered	Filtered	8	8	8	Filtered	8	Filtered	8	8	Filtered	8	8	8	8	8	8
0.000313646	P07225	P07225	PROS1	Vitamin K-dependent protein S	27	27	27	27	27	27	27	27	25	27	27	27	27	27	27	27	27	27	27	27	27	27	27	27	27	27	27	27	27	27	27	27	27	27	27	27	27	27	27	27	27	27	27	27	27
0.000444728	P07237	P07237	P4HB	Protein disulfide-isomerase	Filtered	Filtered	Filtered	Filtered	Filtered	Filtered	Filtered	5	Filtered	Filtered	Filtered	Filtered	Filtered	Filtered	Filtered	Filtered	Filtered	Filtered	Filtered	Filtered	Filtered	Filtered	Filtered	Filtered	Filtered	Filtered	Filtered	Filtered	Filtered	Filtered	Filtered	Filtered	Filtered	Filtered	Filtered	Filtered	Filtered	Filtered	Filtered	Filtered	Filtered	Filtered	Filtered	Filtered	Filtered
0.000399887	P07333	P07333	CSF1R	Macrophage colony-stimulating factor 1 receptor	5	Filtered	5	Filtered	5	5	Filtered	Filtered	Filtered	5	Filtered	Filtered	5	5	Filtered	5	5	Filtered	5	5	5	5	5	5	5	5	5	5	5	5	5	5	5	5	5	5	5	5	5	5	5	5	5	5	5
0.00038641	P07339	P07339	CTSD	Cathepsin D	Filtered	Filtered	Filtered	Filtered	Filtered	Filtered	Filtered	7	Filtered	Filtered	Filtered	7	Filtered	Filtered	Filtered	Filtered	Filtered	Filtered	Filtered	Filtered	Filtered	Filtered	Filtered	Filtered	Filtered	Filtered	Filtered	Filtered	Filtered	Filtered	Filtered	Filtered	Filtered	Filtered	Filtered	Filtered	Filtered	Filtered	Filtered	Filtered	Filtered	Filtered	Filtered	Filtered	7
0.000178289	P07357	P07357	C8A	Complement component C8 alpha chain	25	25	25	25	25	25	25	25	21	25	25	25	25	25	25	25	25	25	25	25	25	25	25	25	25	25	25	25	25	25	25	25	25	25	25	25	25	25	25	25	25	25	25	25	25
0.000270836	P07358	P07358	C8B	Complement component C8 beta chain	33	33	33	33	33	33	33	33	31	33	33	33	33	33	33	33	33	33	33	33	33	33	33	33	33	33	33	33	33	33	33	33	33	33	33	33	33	33	33	33	33	33	33	33	33
0.000121282	P07359	P07359	GP1BA	Platelet glycoprotein Ib alpha chain	8	8	8	8	8	8	8	8	8	8	8	8	8	8	8	8	8	8	8	8	8	8	8	8	8	8	8	8	8	8	8	8	8	8	8	8	8	8	8	8	8	8	8	8	8
9.92371e-05	P07360	P07360	C8G	Complement component C8 gamma chain	11	11	11	11	11	11	11	11	11	11	11	11	11	11	11	11	11	11	11	11	11	11	11	11	11	11	11	11	11	11	11	11	11	11	11	11	11	11	11	11	11	11	11	11	11
0.000119951	P07437	P07437	TUBB	Tubulin beta chain	Filtered	Filtered	Filtered	Filtered	Filtered	Filtered	Filtered	4	Filtered	Filtered	Filtered	Filtered	Filtered	Filtered	Filtered	Filtered	Filtered	Filtered	Filtered	Filtered	Filtered	Filtered	Filtered	Filtered	Filtered	Filtered	Filtered	Filtered	Filtered	Filtered	Filtered	Filtered	Filtered	Filtered	Filtered	Filtered	Filtered	Filtered	Filtered	Filtered	Filtered	Filtered	Filtered	Filtered	Filtered
0.00360986	P07602	P07602	PSAP	Prosaposin	Filtered	Filtered	Filtered	Filtered	Filtered	Filtered	Filtered	Filtered	Filtered	Filtered	Filtered	Filtered	Filtered	Filtered	Filtered	Filtered	Filtered	Filtered	Filtered	Filtered	Filtered	Filtered	Filtered	Filtered	Filtered	2	2	Filtered	2	Filtered	Filtered	Filtered	Filtered	Filtered	Filtered	Filtered	Filtered	Filtered	Filtered	Filtered	Filtered	Filtered	Filtered	Filtered	Filtered
0.000216588	P07737	P07737	PFN1	Profilin-1	Filtered	Filtered	Filtered	Filtered	Filtered	Filtered	Filtered	6	Filtered	Filtered	Filtered	Filtered	Filtered	Filtered	Filtered	Filtered	Filtered	Filtered	Filtered	Filtered	Filtered	Filtered	6	Filtered	Filtered	Filtered	Filtered	Filtered	6	6	Filtered	Filtered	Filtered	Filtered	Filtered	Filtered	Filtered	Filtered	Filtered	Filtered	6	Filtered	Filtered	Filtered	Filtered
0.00229145	P07858	P07858	CTSB	Cathepsin B	Filtered	Filtered	Filtered	Filtered	Filtered	Filtered	Filtered	2	Filtered	Filtered	Filtered	Filtered	Filtered	Filtered	Filtered	Filtered	Filtered	Filtered	Filtered	Filtered	Filtered	Filtered	Filtered	Filtered	Filtered	Filtered	Filtered	Filtered	Filtered	Filtered	Filtered	Filtered	Filtered	Filtered	Filtered	Filtered	Filtered	Filtered	Filtered	Filtered	Filtered	Filtered	Filtered	Filtered	Filtered
0.000170273	P07900	P07900	HSP90AA1	Heat shock protein HSP 90-alpha	Filtered	Filtered	Filtered	Filtered	Filtered	Filtered	Filtered	5	Filtered	Filtered	Filtered	Filtered	Filtered	Filtered	Filtered	Filtered	Filtered	Filtered	Filtered	Filtered	Filtered	Filtered	Filtered	Filtered	Filtered	Filtered	Filtered	Filtered	Filtered	Filtered	Filtered	Filtered	Filtered	Filtered	Filtered	Filtered	Filtered	Filtered	Filtered	Filtered	Filtered	Filtered	Filtered	Filtered	Filtered
0.00527833	P07988	P07988	SFTPB	Pulmonary surfactant-associated protein B	Filtered	Filtered	Filtered	Filtered	Filtered	3	Filtered	Filtered	Filtered	Filtered	Filtered	3	Filtered	Filtered	Filtered	Filtered	Filtered	Filtered	Filtered	Filtered	Filtered	Filtered	Filtered	Filtered	Filtered	Filtered	Filtered	Filtered	Filtered	Filtered	Filtered	Filtered	Filtered	3	Filtered	Filtered	Filtered	Filtered	Filtered	Filtered	Filtered	Filtered	Filtered	Filtered	Filtered
0.000170273	P07996	P07996	THBS1	Thrombospondin-1	Filtered	Filtered	Filtered	Filtered	Filtered	Filtered	Filtered	Filtered	Filtered	Filtered	Filtered	Filtered	Filtered	Filtered	44	44	Filtered	Filtered	Filtered	Filtered	44	44	44	44	44	44	44	44	44	44	44	44	44	44	44	44	44	44	44	44	44	44	44	44	44
0.00219529	P07998	P07998	RNASE1	Ribonuclease pancreatic	Filtered	Filtered	Filtered	Filtered	Filtered	4	Filtered	Filtered	Filtered	Filtered	Filtered	Filtered	Filtered	Filtered	4	Filtered	Filtered	Filtered	Filtered	Filtered	Filtered	Filtered	4	Filtered	Filtered	Filtered	4	Filtered	Filtered	Filtered	Filtered	Filtered	Filtered	Filtered	Filtered	Filtered	Filtered	Filtered	Filtered	Filtered	Filtered	Filtered	Filtered	4	Filtered
0.00062661	P08123	P08123	COL1A2	Collagen alpha-2(I) chain	Filtered	Filtered	Filtered	Filtered	Filtered	Filtered	Filtered	Filtered	NaN	Filtered	Filtered	Filtered	Filtered	Filtered	Filtered	Filtered	Filtered	Filtered	Filtered	Filtered	Filtered	Filtered	Filtered	Filtered	Filtered	Filtered	Filtered	Filtered	Filtered	Filtered	Filtered	Filtered	Filtered	Filtered	Filtered	Filtered	Filtered	Filtered	Filtered	Filtered	Filtered	Filtered	Filtered	Filtered	Filtered
0.0034482	P08133	P08133	ANXA6	Annexin A6	Filtered	Filtered	Filtered	Filtered	Filtered	Filtered	Filtered	7	Filtered	Filtered	Filtered	Filtered	Filtered	Filtered	Filtered	Filtered	Filtered	Filtered	Filtered	Filtered	Filtered	Filtered	Filtered	Filtered	Filtered	Filtered	Filtered	Filtered	Filtered	Filtered	Filtered	Filtered	Filtered	Filtered	Filtered	Filtered	Filtered	Filtered	Filtered	Filtered	Filtered	Filtered	Filtered	Filtered	Filtered
0.000119951	P08185	P08185	SERPINA6	Corticosteroid-binding globulin	12	12	12	12	12	12	12	12	10	12	12	12	12	12	12	12	12	12	12	12	12	12	12	12	12	12	12	12	12	12	12	12	12	12	12	12	12	12	12	12	12	12	12	12	12
0.00249112	P08294	P08294	SOD3	Extracellular superoxide dismutase [Cu-Zn]	Filtered	7	Filtered	Filtered	Filtered	Filtered	Filtered	Filtered	Filtered	Filtered	Filtered	Filtered	Filtered	Filtered	Filtered	Filtered	Filtered	7	Filtered	Filtered	Filtered	Filtered	7	Filtered	7	7	7	7	Filtered	Filtered	Filtered	Filtered	Filtered	Filtered	7	Filtered	Filtered	7	Filtered	7	Filtered	Filtered	Filtered	Filtered	Filtered
0.000135455	P08519	P08519	LPA	Apolipoprotein(a)	40	40	40	40	40	40	40	40	38	40	40	40	40	40	40	40	40	40	40	40	40	40	40	40	40	40	40	40	40	40	40	40	40	40	40	40	40	40	40	40	40	40	40	40	40
0.000310189	P08571	P08571	CD14	Monocyte differentiation antigen CD14	11	11	11	11	11	11	11	11	10	11	11	11	11	11	11	11	11	11	11	11	11	11	11	11	11	11	11	11	11	11	11	11	11	11	11	11	11	11	11	11	11	11	11	11	11
9.86114e-05	P08603	P08603	CFH	Complement factor H	75	75	75	75	75	75	75	75	72	75	75	75	75	75	75	75	75	75	75	75	75	75	75	75	75	75	75	75	75	75	75	75	75	75	75	75	75	75	75	75	75	75	75	75	75
0.00570749	P08637	P08637	FCGR3A	Low affinity immunoglobulin gamma Fc region receptor III-A	Filtered	Filtered	Filtered	Filtered	Filtered	Filtered	Filtered	Filtered	Filtered	Filtered	Filtered	Filtered	Filtered	Filtered	Filtered	Filtered	Filtered	Filtered	Filtered	5	Filtered	Filtered	Filtered	Filtered	5	5	5	5	5	5	5	Filtered	Filtered	Filtered	Filtered	Filtered	Filtered	5	Filtered	Filtered	Filtered	5	5	5	5
0.000209174	P08670	P08670	VIM	Vimentin	Filtered	Filtered	Filtered	Filtered	4	4	Filtered	4	Filtered	Filtered	Filtered	Filtered	Filtered	Filtered	Filtered	Filtered	Filtered	4	Filtered	Filtered	Filtered	Filtered	Filtered	Filtered	Filtered	Filtered	Filtered	Filtered	Filtered	Filtered	Filtered	Filtered	Filtered	Filtered	Filtered	Filtered	Filtered	Filtered	Filtered	Filtered	Filtered	Filtered	Filtered	Filtered	Filtered
0.000191593	P08697	P08697	SERPINF2	Alpha-2-antiplasmin	23	23	23	23	23	23	23	23	22	23	23	23	23	23	23	23	23	23	23	23	23	23	23	23	23	23	23	23	23	23	23	23	23	23	23	23	23	23	23	23	23	23	23	23	23
0.00518335	P08709	P08709	F7	Coagulation factor VII	Filtered	Filtered	10	Filtered	10	Filtered	Filtered	10	Filtered	Filtered	10	10	Filtered	10	Filtered	10	10	10	10	Filtered	Filtered	10	Filtered	Filtered	Filtered	Filtered	Filtered	Filtered	Filtered	10	Filtered	Filtered	Filtered	Filtered	Filtered	Filtered	10	Filtered	Filtered	Filtered	10	Filtered	Filtered	10	10
0.000122706	P08758	P08758	ANXA5	Annexin A5	Filtered	Filtered	Filtered	Filtered	Filtered	1	Filtered	1	Filtered	Filtered	Filtered	Filtered	Filtered	1	Filtered	Filtered	Filtered	Filtered	Filtered	Filtered	Filtered	Filtered	Filtered	Filtered	Filtered	Filtered	Filtered	Filtered	Filtered	Filtered	Filtered	Filtered	Filtered	Filtered	Filtered	Filtered	Filtered	Filtered	Filtered	Filtered	Filtered	Filtered	Filtered	Filtered	Filtered
0.000780776	P08779	P08779	KRT16	Keratin, type I cytoskeletal 16	7	Filtered	Filtered	7	Filtered	Filtered	Filtered	7	Filtered	Filtered	Filtered	Filtered	7	Filtered	Filtered	Filtered	Filtered	Filtered	Filtered	Filtered	Filtered	Filtered	Filtered	Filtered	Filtered	Filtered	Filtered	Filtered	Filtered	Filtered	Filtered	Filtered	Filtered	Filtered	Filtered	Filtered	Filtered	Filtered	Filtered	Filtered	Filtered	Filtered	Filtered	Filtered	Filtered
0.00390463	P08865	P08865	RPSA	40S ribosomal protein SA	Filtered	Filtered	Filtered	Filtered	Filtered	Filtered	Filtered	1	Filtered	Filtered	Filtered	Filtered	Filtered	Filtered	Filtered	Filtered	Filtered	Filtered	Filtered	Filtered	Filtered	Filtered	Filtered	Filtered	Filtered	Filtered	Filtered	Filtered	Filtered	Filtered	Filtered	Filtered	Filtered	Filtered	Filtered	Filtered	Filtered	Filtered	Filtered	Filtered	Filtered	Filtered	Filtered	Filtered	Filtered
0.000191593	P09172	P09172	DBH	Dopamine beta-hydroxylase	17	18	18	Filtered	Filtered	18	Filtered	18	15	18	18	18	Filtered	18	18	18	18	Filtered	18	Filtered	18	18	18	Filtered	18	18	18	18	18	18	18	18	18	Filtered	18	18	18	Filtered	18	18	18	18	18	18	18
0.000573308	P09211	P09211	GSTP1	Glutathione S-transferase P	Filtered	Filtered	Filtered	Filtered	Filtered	Filtered	Filtered	6	Filtered	Filtered	Filtered	Filtered	Filtered	Filtered	Filtered	Filtered	Filtered	Filtered	Filtered	Filtered	Filtered	Filtered	Filtered	Filtered	Filtered	Filtered	Filtered	Filtered	Filtered	Filtered	Filtered	Filtered	Filtered	Filtered	Filtered	Filtered	Filtered	Filtered	Filtered	Filtered	Filtered	Filtered	Filtered	Filtered	Filtered
0.000832839	P09382	P09382	LGALS1	Galectin-1	Filtered	Filtered	Filtered	Filtered	Filtered	Filtered	Filtered	2	Filtered	Filtered	Filtered	Filtered	Filtered	Filtered	Filtered	Filtered	Filtered	Filtered	Filtered	Filtered	Filtered	Filtered	Filtered	Filtered	Filtered	Filtered	Filtered	Filtered	Filtered	Filtered	Filtered	Filtered	Filtered	Filtered	Filtered	Filtered	Filtered	Filtered	Filtered	Filtered	Filtered	Filtered	Filtered	Filtered	Filtered
0.00107771	P09486	P09486	SPARC	SPARC	Filtered	Filtered	Filtered	Filtered	Filtered	Filtered	Filtered	Filtered	Filtered	Filtered	Filtered	Filtered	Filtered	Filtered	Filtered	Filtered	Filtered	Filtered	Filtered	Filtered	Filtered	Filtered	Filtered	Filtered	Filtered	Filtered	Filtered	Filtered	Filtered	12	12	Filtered	Filtered	Filtered	Filtered	Filtered	Filtered	Filtered	Filtered	Filtered	12	12	Filtered	Filtered	Filtered
0.000654113	P09525	P09525	ANXA4	Annexin A4	Filtered	Filtered	Filtered	Filtered	Filtered	Filtered	Filtered	3	Filtered	Filtered	Filtered	Filtered	Filtered	Filtered	Filtered	Filtered	Filtered	Filtered	Filtered	Filtered	Filtered	Filtered	Filtered	Filtered	Filtered	Filtered	Filtered	Filtered	Filtered	Filtered	Filtered	Filtered	Filtered	Filtered	Filtered	Filtered	Filtered	Filtered	Filtered	Filtered	Filtered	Filtered	Filtered	Filtered	Filtered
0.000387365	P09651	P09651	HNRNPA1	Heterogeneous nuclear ribonucleoprotein A1	Filtered	Filtered	Filtered	Filtered	3	Filtered	Filtered	3	Filtered	Filtered	Filtered	Filtered	Filtered	Filtered	Filtered	Filtered	Filtered	3	Filtered	Filtered	Filtered	Filtered	Filtered	Filtered	Filtered	Filtered	Filtered	Filtered	Filtered	Filtered	Filtered	Filtered	Filtered	Filtered	Filtered	Filtered	Filtered	Filtered	Filtered	Filtered	Filtered	Filtered	Filtered	Filtered	Filtered
0.000219256	P09871	P09871	C1S	Complement C1s subcomponent	33	33	33	33	33	33	33	33	32	33	33	33	33	33	33	33	33	33	33	33	33	33	33	33	33	33	33	33	33	33	33	33	33	33	33	33	33	33	33	33	33	33	33	33	33
0.000326344	P09960	P09960	LTA4H	Leukotriene A-4 hydrolase	Filtered	Filtered	Filtered	Filtered	Filtered	Filtered	Filtered	14	Filtered	Filtered	Filtered	Filtered	Filtered	Filtered	Filtered	Filtered	Filtered	Filtered	Filtered	Filtered	Filtered	Filtered	Filtered	Filtered	Filtered	Filtered	Filtered	Filtered	Filtered	Filtered	Filtered	Filtered	Filtered	Filtered	Filtered	Filtered	Filtered	Filtered	Filtered	Filtered	Filtered	Filtered	Filtered	Filtered	Filtered
0.000672848	P09972	P09972	ALDOC	Fructose-bisphosphate aldolase C	Filtered	Filtered	Filtered	Filtered	Filtered	Filtered	Filtered	1	Filtered	Filtered	Filtered	Filtered	Filtered	Filtered	Filtered	Filtered	Filtered	Filtered	Filtered	Filtered	Filtered	Filtered	Filtered	Filtered	Filtered	Filtered	Filtered	Filtered	Filtered	Filtered	Filtered	Filtered	Filtered	Filtered	Filtered	Filtered	Filtered	Filtered	Filtered	Filtered	Filtered	Filtered	Filtered	Filtered	Filtered
0.000350217	P0C0L4	P0C0L4	C4A	Complement C4-A	6	6	6	6	6	6	6	6	6	6	6	6	6	6	6	6	6	6	6	6	6	6	6	6	6	6	6	6	6	6	6	6	6	6	6	6	6	6	6	6	6	6	6	6	6
9.86114e-05	P0C0L5	P0C0L5	C4B	Complement C4-B	126	126	126	126	126	126	126	126	115	126	126	126	126	126	126	126	126	126	126	126	126	126	126	126	126	126	126	126	126	126	126	126	126	126	126	126	126	126	126	126	126	126	126	126	126
0.000191593	P0C221	P0C221	CCDC175	Coiled-coil domain-containing protein 175	Filtered	Filtered	1	1	Filtered	1	1	Filtered	1	1	1	1	1	1	1	Filtered	1	Filtered	Filtered	1	Filtered	1	Filtered	1	1	1	Filtered	1	1	1	Filtered	Filtered	1	1	1	1	1	1	Filtered	1	1	1	1	1	1
0.00188144	P0CF74	P0CF74	IGLC6	Immunoglobulin lambda constant 6	1	1	1	1	1	1	1	Filtered	1	1	1	1	1	1	1	Filtered	1	1	1	1	Filtered	1	1	1	1	1	1	1	1	1	1	Filtered	1	1	1	1	1	1	1	1	1	1	1	1	1
0.000103692	P0CG47;P0CG48;P62979;P62987	P0CG47;P0CG48;P62979;P62987	UBB;UBC;RPS27A;UBA52	Polyubiquitin-B;Polyubiquitin-C;Ubiquitin-40S ribosomal protein S27a;Ubiquitin-60S ribosomal protein L40	Filtered	Filtered	Filtered	Filtered	Filtered	Filtered	Filtered	2	Filtered	Filtered	Filtered	Filtered	2	Filtered	Filtered	Filtered	Filtered	Filtered	Filtered	Filtered	Filtered	Filtered	Filtered	Filtered	Filtered	Filtered	Filtered	Filtered	Filtered	Filtered	Filtered	Filtered	Filtered	Filtered	Filtered	Filtered	Filtered	Filtered	Filtered	Filtered	Filtered	Filtered	Filtered	Filtered	Filtered
0.000457145	P0DJI8	P0DJI8	SAA1	Serum amyloid A-1 protein	4	4	4	4	4	4	4	4	4	4	4	4	4	4	4	4	4	4	4	4	4	4	4	4	4	4	4	4	4	4	4	4	4	4	4	4	4	4	4	4	4	4	4	4	4
9.86114e-05	P0DJI9	P0DJI9	SAA2	Serum amyloid A-2 protein	10	10	10	10	10	10	10	10	10	10	10	10	10	10	10	10	10	10	10	10	10	10	10	10	10	10	10	10	10	10	10	10	10	10	10	10	10	10	10	10	10	10	10	10	10
0.00112885	P0DMV8;P0DMV9	P0DMV8;P0DMV9	HSPA1A;HSPA1B	Heat shock 70 kDa protein 1A;Heat shock 70 kDa protein 1B	Filtered	Filtered	Filtered	Filtered	Filtered	Filtered	Filtered	3	Filtered	Filtered	Filtered	Filtered	Filtered	Filtered	Filtered	Filtered	Filtered	Filtered	Filtered	Filtered	Filtered	Filtered	Filtered	Filtered	Filtered	Filtered	Filtered	Filtered	Filtered	Filtered	Filtered	Filtered	Filtered	Filtered	Filtered	Filtered	Filtered	Filtered	Filtered	Filtered	Filtered	Filtered	Filtered	Filtered	Filtered
9.86114e-05	P0DOX2	P0DOX2		Immunoglobulin alpha-2 heavy chain	22	22	22	22	22	22	22	22	21	22	22	22	22	22	22	22	22	22	22	22	22	22	22	22	22	22	22	22	22	22	22	22	22	22	22	22	22	22	22	22	22	22	22	22	22
9.86114e-05	P0DOX3	P0DOX3		Immunoglobulin delta heavy chain	19	19	19	19	19	19	19	19	17	19	19	19	19	19	19	19	19	19	19	19	19	19	19	19	19	19	19	19	19	19	19	19	19	19	19	19	19	19	19	19	19	19	19	19	19
9.86114e-05	P0DOX5	P0DOX5		Immunoglobulin gamma-1 heavy chain	41	41	41	41	41	41	41	41	39	41	41	41	41	41	41	41	41	41	41	41	41	41	41	41	41	41	41	41	41	41	41	41	41	41	41	41	41	41	41	41	41	41	41	41	41
9.86114e-05	P0DOX6	P0DOX6		Immunoglobulin mu heavy chain	24	24	24	24	24	24	24	24	22	24	24	24	24	24	24	24	24	24	24	24	24	24	24	24	24	24	24	24	24	24	24	24	24	24	24	24	24	24	24	24	24	24	24	24	24
0.000191593	P0DOX7	P0DOX7		Immunoglobulin kappa light chain	19	19	19	19	19	19	19	19	18	19	19	19	19	19	19	19	19	19	19	19	19	19	19	19	19	19	19	19	19	19	19	19	19	19	19	19	19	19	19	19	19	19	19	19	19
0.000176686	P0DOX8	P0DOX8		Immunoglobulin lambda-1 light chain	18	19	19	19	19	19	18	19	17	19	19	19	19	19	19	19	19	19	19	19	19	19	19	19	19	19	19	19	19	19	19	19	19	19	19	19	19	19	19	19	19	19	19	19	19
0.000620405	P0DOY2	P0DOY2	IGLC2	Immunoglobulin lambda constant 2	6	6	6	6	6	6	6	6	6	6	6	6	6	6	6	6	6	6	6	6	6	6	6	6	6	6	6	6	6	6	6	6	6	6	6	6	6	6	6	6	6	6	6	6	6
0.000313646	P0DP01	P0DP01	IGHV1-8	Immunoglobulin heavy variable 1-8	Filtered	Filtered	Filtered	Filtered	Filtered	Filtered	Filtered	Filtered	Filtered	Filtered	2	Filtered	2	2	Filtered	Filtered	2	Filtered	2	Filtered	2	Filtered	Filtered	Filtered	Filtered	2	2	2	Filtered	Filtered	2	2	2	2	Filtered	2	2	Filtered	Filtered	2	Filtered	Filtered	Filtered	Filtered	2
0.000350025	P0DP23;P0DP24;P0DP25	P0DP23;P0DP24;P0DP25	CALM1;CALM2;CALM3	Calmodulin-1;Calmodulin-2;Calmodulin-3	Filtered	Filtered	Filtered	Filtered	Filtered	Filtered	Filtered	3	Filtered	Filtered	Filtered	Filtered	Filtered	Filtered	Filtered	Filtered	Filtered	Filtered	Filtered	Filtered	Filtered	Filtered	Filtered	Filtered	Filtered	Filtered	Filtered	Filtered	Filtered	Filtered	Filtered	Filtered	Filtered	Filtered	Filtered	Filtered	Filtered	Filtered	Filtered	Filtered	Filtered	Filtered	Filtered	Filtered	Filtered
0.00128206	P10599	P10599	TXN	Thioredoxin	Filtered	Filtered	Filtered	Filtered	Filtered	Filtered	Filtered	2	Filtered	Filtered	Filtered	Filtered	Filtered	Filtered	Filtered	Filtered	Filtered	Filtered	Filtered	Filtered	Filtered	Filtered	Filtered	Filtered	Filtered	Filtered	Filtered	Filtered	Filtered	2	Filtered	Filtered	Filtered	Filtered	Filtered	Filtered	Filtered	Filtered	Filtered	Filtered	Filtered	Filtered	Filtered	Filtered	Filtered
9.86114e-05	P10643	P10643	C7	Complement component C7	45	45	45	45	45	45	45	45	40	45	45	45	45	45	45	45	45	45	45	45	45	45	45	45	45	45	45	45	45	45	45	45	45	45	45	45	45	45	45	45	45	45	45	45	45
0.000312935	P10720	P10720	PF4V1	Platelet factor 4 variant	Filtered	4	Filtered	Filtered	4	4	Filtered	4	Filtered	4	Filtered	4	4	4	4	4	4	Filtered	Filtered	4	4	4	4	4	4	4	4	4	4	4	4	4	4	4	4	4	4	4	4	4	4	4	4	4	4
0.000642416	P10768	P10768	ESD	S-formylglutathione hydrolase	Filtered	Filtered	Filtered	Filtered	Filtered	Filtered	Filtered	3	Filtered	Filtered	Filtered	Filtered	Filtered	Filtered	Filtered	Filtered	Filtered	Filtered	Filtered	Filtered	Filtered	Filtered	Filtered	Filtered	Filtered	Filtered	Filtered	Filtered	Filtered	Filtered	Filtered	Filtered	Filtered	Filtered	Filtered	Filtered	Filtered	Filtered	Filtered	Filtered	Filtered	Filtered	Filtered	Filtered	Filtered
9.86114e-05	P10909	P10909	CLU	Clusterin	22	22	22	22	22	22	22	22	22	22	22	22	22	22	22	22	22	22	22	22	22	22	22	22	22	22	22	22	22	22	22	22	22	22	22	22	22	22	22	22	22	22	22	22	22
0.000121282	P11021	P11021	HSPA5	Endoplasmic reticulum chaperone BiP	Filtered	Filtered	19	Filtered	19	19	19	19	Filtered	19	19	19	Filtered	19	Filtered	Filtered	19	Filtered	19	19	Filtered	Filtered	19	19	Filtered	Filtered	Filtered	Filtered	Filtered	Filtered	19	19	Filtered	Filtered	Filtered	19	Filtered	Filtered	Filtered	Filtered	19	19	19	19	19
0.00015044	P11142	P11142	HSPA8	Heat shock cognate 71 kDa protein	Filtered	Filtered	Filtered	Filtered	Filtered	Filtered	Filtered	11	Filtered	Filtered	Filtered	Filtered	Filtered	Filtered	Filtered	Filtered	Filtered	Filtered	Filtered	Filtered	Filtered	Filtered	Filtered	Filtered	Filtered	Filtered	Filtered	Filtered	Filtered	Filtered	Filtered	Filtered	Filtered	Filtered	Filtered	Filtered	Filtered	Filtered	Filtered	Filtered	Filtered	Filtered	Filtered	11	Filtered
0.000202997	P11166	P11166	SLC2A1	Solute carrier family 2, facilitated glucose transporter member 1	Filtered	Filtered	Filtered	Filtered	Filtered	Filtered	Filtered	1	Filtered	Filtered	Filtered	Filtered	Filtered	Filtered	Filtered	Filtered	Filtered	Filtered	Filtered	Filtered	Filtered	Filtered	Filtered	Filtered	Filtered	Filtered	Filtered	Filtered	Filtered	Filtered	Filtered	Filtered	Filtered	Filtered	Filtered	Filtered	Filtered	Filtered	Filtered	Filtered	Filtered	Filtered	Filtered	Filtered	Filtered
0.000156303	P11226	P11226	MBL2	Mannose-binding protein C	10	10	10	Filtered	10	10	10	Filtered	Filtered	10	10	10	10	10	10	10	10	10	10	10	Filtered	10	10	10	10	10	10	10	10	10	10	10	10	10	10	10	10	10	10	10	10	10	10	10	10
0.00161041	P11413	P11413	G6PD	Glucose-6-phosphate 1-dehydrogenase	Filtered	Filtered	Filtered	Filtered	Filtered	Filtered	Filtered	1	Filtered	Filtered	Filtered	Filtered	Filtered	Filtered	Filtered	Filtered	Filtered	Filtered	Filtered	Filtered	Filtered	Filtered	Filtered	Filtered	Filtered	Filtered	Filtered	Filtered	Filtered	Filtered	Filtered	Filtered	Filtered	Filtered	Filtered	Filtered	Filtered	Filtered	Filtered	Filtered	Filtered	Filtered	Filtered	Filtered	Filtered
0.000408155	P11597	P11597	CETP	Cholesteryl ester transfer protein	12	13	13	13	13	13	12	Filtered	11	Filtered	13	Filtered	13	Filtered	13	Filtered	Filtered	13	13	13	13	13	13	13	13	13	13	13	13	13	13	13	13	13	13	13	13	Filtered	13	13	13	13	13	13	13
0.000843792	P12109	P12109	COL6A1	Collagen alpha-1(VI) chain	Filtered	Filtered	Filtered	Filtered	Filtered	Filtered	Filtered	8	Filtered	Filtered	Filtered	Filtered	Filtered	Filtered	Filtered	Filtered	Filtered	Filtered	Filtered	Filtered	Filtered	8	8	8	8	Filtered	Filtered	8	Filtered	8	Filtered	Filtered	Filtered	Filtered	8	Filtered	Filtered	Filtered	Filtered	Filtered	Filtered	8	Filtered	8	Filtered
0.000170273	P12259	P12259	F5	Coagulation factor V	54	57	57	57	57	57	54	57	53	57	57	57	57	57	57	57	57	57	57	57	57	57	57	57	57	57	57	57	57	57	57	57	57	57	57	57	57	57	57	57	57	57	57	57	57
0.000232529	P12429	P12429	ANXA3	Annexin A3	Filtered	Filtered	Filtered	Filtered	Filtered	Filtered	Filtered	8	Filtered	Filtered	Filtered	Filtered	Filtered	Filtered	Filtered	Filtered	Filtered	Filtered	Filtered	Filtered	Filtered	Filtered	Filtered	Filtered	Filtered	Filtered	Filtered	Filtered	Filtered	Filtered	Filtered	Filtered	Filtered	Filtered	Filtered	Filtered	Filtered	Filtered	Filtered	Filtered	Filtered	Filtered	Filtered	Filtered	Filtered
0.000130338	P12814	P12814	ACTN1	Alpha-actinin-1	Filtered	Filtered	Filtered	Filtered	Filtered	Filtered	Filtered	16	Filtered	Filtered	Filtered	Filtered	Filtered	Filtered	Filtered	Filtered	Filtered	Filtered	Filtered	Filtered	Filtered	Filtered	Filtered	Filtered	Filtered	Filtered	Filtered	Filtered	Filtered	Filtered	Filtered	Filtered	Filtered	Filtered	Filtered	Filtered	Filtered	Filtered	Filtered	Filtered	16	Filtered	Filtered	Filtered	Filtered
0.00339058	P12830	P12830	CDH1	Cadherin-1	Filtered	Filtered	Filtered	Filtered	Filtered	Filtered	Filtered	9	Filtered	9	Filtered	Filtered	Filtered	Filtered	9	Filtered	Filtered	Filtered	9	Filtered	Filtered	Filtered	9	Filtered	Filtered	9	Filtered	9	Filtered	Filtered	Filtered	9	Filtered	9	9	9	Filtered	Filtered	Filtered	Filtered	Filtered	Filtered	9	9	9
0.00339405	P12955	P12955	PEPD	Xaa-Pro dipeptidase	13	13	13	13	13	13	Filtered	13	Filtered	13	Filtered	13	13	13	Filtered	13	Filtered	Filtered	13	13	13	13	13	13	Filtered	13	13	13	13	13	13	Filtered	Filtered	13	13	13	13	13	13	13	13	Filtered	13	13	13
0.00737451	P13473	P13473	LAMP2	Lysosome-associated membrane glycoprotein 2	3	Filtered	Filtered	Filtered	3	3	3	3	Filtered	3	3	Filtered	Filtered	3	Filtered	3	Filtered	3	3	3	3	3	3	3	Filtered	3	3	3	Filtered	Filtered	Filtered	3	Filtered	3	3	3	Filtered	Filtered	3	3	3	Filtered	3	3	Filtered
0.000561982	P13489	P13489	RNH1	Ribonuclease inhibitor	Filtered	Filtered	Filtered	Filtered	Filtered	Filtered	Filtered	5	Filtered	Filtered	Filtered	Filtered	Filtered	Filtered	Filtered	Filtered	Filtered	Filtered	Filtered	Filtered	Filtered	Filtered	Filtered	Filtered	Filtered	Filtered	Filtered	Filtered	Filtered	Filtered	Filtered	Filtered	Filtered	Filtered	Filtered	Filtered	Filtered	Filtered	Filtered	Filtered	Filtered	Filtered	Filtered	Filtered	Filtered
0.00177746	P13598	P13598	ICAM2	Intercellular adhesion molecule 2	Filtered	Filtered	Filtered	Filtered	Filtered	Filtered	Filtered	Filtered	3	Filtered	Filtered	Filtered	Filtered	Filtered	Filtered	Filtered	Filtered	Filtered	3	Filtered	Filtered	Filtered	Filtered	3	3	3	3	3	Filtered	3	3	3	3	3	3	3	3	3	3	3	3	Filtered	3	3	3
0.000256231	P13645	P13645	KRT10	Keratin, type I cytoskeletal 10	28	28	28	28	28	28	28	28	26	28	28	28	28	28	28	28	28	28	28	28	28	28	28	28	28	28	28	28	28	28	28	28	28	28	28	28	28	28	28	28	28	28	28	28	28
0.000389513	P13647	P13647	KRT5	Keratin, type II cytoskeletal 5	6	Filtered	Filtered	6	Filtered	Filtered	Filtered	6	Filtered	Filtered	Filtered	Filtered	6	Filtered	Filtered	Filtered	Filtered	Filtered	Filtered	Filtered	Filtered	Filtered	Filtered	Filtered	Filtered	Filtered	Filtered	Filtered	Filtered	6	Filtered	Filtered	Filtered	Filtered	Filtered	Filtered	Filtered	Filtered	Filtered	Filtered	Filtered	Filtered	Filtered	Filtered	Filtered
0.000288435	P13671	P13671	C6	Complement component C6	36	37	37	37	37	37	36	37	33	37	37	37	37	37	37	37	37	37	37	37	37	37	37	37	37	37	37	37	37	37	37	37	37	37	37	37	37	37	37	37	37	37	37	37	37
0.00539129	P13716	P13716	ALAD	Delta-aminolevulinic acid dehydratase	Filtered	Filtered	Filtered	Filtered	Filtered	Filtered	Filtered	2	Filtered	Filtered	Filtered	Filtered	Filtered	Filtered	Filtered	Filtered	Filtered	Filtered	Filtered	Filtered	Filtered	Filtered	Filtered	Filtered	Filtered	Filtered	Filtered	Filtered	Filtered	Filtered	Filtered	Filtered	Filtered	Filtered	Filtered	Filtered	Filtered	Filtered	Filtered	Filtered	Filtered	Filtered	Filtered	Filtered	Filtered
0.000279372	P13796	P13796	LCP1	Plastin-2	29	29	29	29	29	29	29	29	26	29	29	29	29	29	29	29	29	29	29	29	29	29	29	29	29	29	29	29	29	29	29	29	29	29	29	29	29	29	29	29	29	29	29	29	29
0.000928204	P14151	P14151	SELL	L-selectin	5	5	5	5	5	5	5	5	Filtered	5	5	5	5	5	5	5	5	Filtered	5	5	5	5	5	5	5	5	5	5	5	5	5	5	5	5	5	5	5	5	5	5	5	5	5	5	5
0.00586323	P14314	P14314	PRKCSH	Glucosidase 2 subunit beta	Filtered	Filtered	Filtered	Filtered	Filtered	Filtered	Filtered	3	Filtered	Filtered	Filtered	Filtered	Filtered	Filtered	Filtered	Filtered	Filtered	Filtered	Filtered	Filtered	Filtered	Filtered	Filtered	Filtered	Filtered	Filtered	Filtered	Filtered	Filtered	Filtered	Filtered	Filtered	Filtered	Filtered	Filtered	Filtered	Filtered	Filtered	Filtered	Filtered	Filtered	Filtered	Filtered	Filtered	Filtered
0.000624727	P14618	P14618	PKM	Pyruvate kinase PKM	Filtered	Filtered	Filtered	Filtered	Filtered	Filtered	Filtered	13	Filtered	Filtered	Filtered	Filtered	Filtered	Filtered	Filtered	Filtered	Filtered	Filtered	Filtered	Filtered	Filtered	Filtered	Filtered	Filtered	Filtered	Filtered	Filtered	Filtered	Filtered	Filtered	Filtered	Filtered	Filtered	Filtered	Filtered	Filtered	Filtered	Filtered	Filtered	Filtered	Filtered	Filtered	Filtered	Filtered	Filtered
0.000179066	P14625	P14625	HSP90B1	Endoplasmin	Filtered	18	18	Filtered	18	18	Filtered	18	16	Filtered	18	18	18	18	Filtered	Filtered	18	18	Filtered	18	Filtered	18	18	18	18	Filtered	18	18	18	18	18	18	18	18	18	18	18	Filtered	18	18	18	18	18	18	18
0.00130624	P14780	P14780	MMP9	Matrix metalloproteinase-9	Filtered	Filtered	Filtered	Filtered	Filtered	Filtered	Filtered	Filtered	Filtered	Filtered	Filtered	Filtered	Filtered	Filtered	Filtered	Filtered	Filtered	Filtered	Filtered	Filtered	Filtered	Filtered	Filtered	Filtered	Filtered	Filtered	Filtered	Filtered	Filtered	Filtered	Filtered	Filtered	Filtered	Filtered	Filtered	Filtered	Filtered	Filtered	Filtered	Filtered	Filtered	Filtered	Filtered	Filtered	Filtered
0.00128206	P15144	P15144	ANPEP	Aminopeptidase N	15	Filtered	Filtered	Filtered	Filtered	15	15	Filtered	Filtered	Filtered	Filtered	Filtered	Filtered	Filtered	Filtered	15	Filtered	Filtered	15	Filtered	15	15	15	15	15	15	15	15	15	15	15	15	15	15	15	15	15	Filtered	15	15	15	15	15	15	15
0.000265452	P15169	P15169	CPN1	Carboxypeptidase N catalytic chain	12	12	12	12	12	12	12	12	12	12	12	12	12	12	12	12	12	12	12	12	12	12	12	12	12	12	12	12	12	12	12	12	12	12	12	12	12	12	12	12	12	12	12	12	12
0.000555736	P15531;P22392	P15531;P22392	NME1;NME2	Nucleoside diphosphate kinase A;Nucleoside diphosphate kinase B	Filtered	Filtered	Filtered	Filtered	Filtered	Filtered	Filtered	2	Filtered	Filtered	Filtered	Filtered	Filtered	Filtered	Filtered	Filtered	Filtered	Filtered	Filtered	Filtered	Filtered	Filtered	Filtered	Filtered	Filtered	Filtered	Filtered	Filtered	Filtered	Filtered	Filtered	Filtered	Filtered	Filtered	Filtered	Filtered	Filtered	Filtered	Filtered	Filtered	Filtered	Filtered	Filtered	Filtered	Filtered
0.000837223	P15814	P15814	IGLL1	Immunoglobulin lambda-like polypeptide 1	3	3	3	3	3	3	3	3	3	3	3	3	3	3	3	3	3	3	3	3	3	3	3	3	3	3	3	3	3	3	3	3	3	3	3	3	3	3	3	3	3	3	3	3	3
0.00358348	P16070	P16070	CD44	CD44 antigen	3	3	3	3	3	3	3	3	3	3	3	3	3	3	3	3	3	3	3	3	3	3	3	3	3	3	3	3	3	3	3	3	3	3	3	3	3	3	3	3	3	3	3	3	3
0.000538566	P17936	P17936	IGFBP3	Insulin-like growth factor-binding protein 3	10	10	10	10	10	10	10	10	8	10	10	10	10	10	10	10	10	10	10	10	10	10	10	10	10	10	10	10	10	10	10	10	10	10	10	10	10	10	10	10	10	10	10	10	10
0.00334623	P18065	P18065	IGFBP2	Insulin-like growth factor-binding protein 2	8	Filtered	Filtered	8	Filtered	8	Filtered	Filtered	Filtered	Filtered	Filtered	8	8	Filtered	Filtered	Filtered	Filtered	8	Filtered	8	8	8	Filtered	8	Filtered	8	8	8	8	8	8	8	8	8	8	8	8	8	8	8	8	Filtered	8	8	8
0.000332554	P18206	P18206	VCL	Vinculin	Filtered	Filtered	Filtered	Filtered	Filtered	Filtered	Filtered	22	Filtered	Filtered	Filtered	Filtered	Filtered	Filtered	Filtered	Filtered	Filtered	Filtered	Filtered	Filtered	Filtered	Filtered	22	Filtered	Filtered	Filtered	Filtered	Filtered	Filtered	22	Filtered	22	Filtered	Filtered	Filtered	Filtered	Filtered	Filtered	22	Filtered	22	Filtered	22	Filtered	22
0.000156303	P18428	P18428	LBP	Lipopolysaccharide-binding protein	17	17	17	17	17	17	17	17	17	17	17	17	17	17	17	17	17	17	17	17	17	17	17	17	17	17	17	17	17	17	17	17	17	17	17	17	17	17	17	17	17	17	17	17	17
0.00097903	P18669	P18669	PGAM1	Phosphoglycerate mutase 1	Filtered	Filtered	Filtered	Filtered	Filtered	Filtered	Filtered	4	Filtered	Filtered	Filtered	Filtered	Filtered	Filtered	Filtered	Filtered	Filtered	Filtered	Filtered	Filtered	Filtered	Filtered	Filtered	Filtered	Filtered	Filtered	Filtered	Filtered	Filtered	Filtered	Filtered	Filtered	Filtered	Filtered	Filtered	Filtered	Filtered	Filtered	Filtered	Filtered	Filtered	Filtered	Filtered	Filtered	Filtered
0.000435433	P19320	P19320	VCAM1	Vascular cell adhesion protein 1	24	25	25	Filtered	25	25	24	25	Filtered	25	25	25	25	25	25	25	25	Filtered	25	25	25	25	25	25	25	25	25	25	25	25	25	25	25	25	25	25	25	25	25	25	25	25	25	25	25
9.86114e-05	P19652	P19652	ORM2	Alpha-1-acid glycoprotein 2	12	12	12	12	12	12	12	12	12	12	12	12	12	12	12	12	12	12	12	12	12	12	12	12	12	12	12	12	12	12	12	12	12	12	12	12	12	12	12	12	12	12	12	12	12
0.000121282	P19823	P19823	ITIH2	Inter-alpha-trypsin inhibitor heavy chain H2	35	35	35	35	35	35	35	35	29	35	35	35	35	35	35	35	35	35	35	35	35	35	35	35	35	35	35	35	35	35	35	35	35	35	35	35	35	35	35	35	35	35	35	35	35
9.86114e-05	P19827	P19827	ITIH1	Inter-alpha-trypsin inhibitor heavy chain H1	42	42	42	42	42	42	42	42	41	42	42	42	42	42	42	42	42	42	42	42	42	42	42	42	42	42	42	42	42	42	42	42	42	42	42	42	42	42	42	42	42	42	42	42	42
0.00108767	P19971	P19971	TYMP	Thymidine phosphorylase	Filtered	Filtered	Filtered	Filtered	Filtered	Filtered	Filtered	1	Filtered	Filtered	Filtered	Filtered	Filtered	Filtered	Filtered	Filtered	Filtered	Filtered	Filtered	Filtered	Filtered	Filtered	Filtered	Filtered	Filtered	Filtered	Filtered	Filtered	Filtered	Filtered	Filtered	Filtered	Filtered	Filtered	Filtered	Filtered	Filtered	Filtered	Filtered	Filtered	Filtered	Filtered	Filtered	Filtered	Filtered
0.000147186	P20742	P20742	PZP	Pregnancy zone protein	Filtered	Filtered	Filtered	Filtered	Filtered	Filtered	Filtered	44	39	44	44	44	Filtered	44	44	Filtered	Filtered	44	Filtered	44	Filtered	Filtered	Filtered	Filtered	44	44	Filtered	44	Filtered	Filtered	Filtered	Filtered	44	Filtered	44	Filtered	44	Filtered	Filtered	Filtered	44	Filtered	44	44	Filtered
0.000538841	P20851	P20851	C4BPB	C4b-binding protein beta chain	8	8	8	8	8	8	8	8	8	8	8	8	8	8	8	8	8	8	8	8	8	8	8	8	8	8	8	8	8	8	8	8	8	8	8	8	8	8	8	8	8	8	8	8	8
0.000208949	P21333	P21333	FLNA	Filamin-A	Filtered	Filtered	Filtered	Filtered	Filtered	Filtered	Filtered	23	Filtered	Filtered	Filtered	Filtered	Filtered	Filtered	Filtered	Filtered	Filtered	Filtered	Filtered	Filtered	Filtered	Filtered	Filtered	Filtered	Filtered	Filtered	Filtered	Filtered	Filtered	23	Filtered	Filtered	Filtered	Filtered	Filtered	Filtered	Filtered	Filtered	Filtered	Filtered	Filtered	Filtered	Filtered	Filtered	Filtered
0.00759505	P22061	P22061	PCMT1	Protein-L-isoaspartate(D-aspartate) O-methyltransferase	Filtered	Filtered	Filtered	Filtered	Filtered	Filtered	Filtered	3	Filtered	Filtered	Filtered	Filtered	Filtered	Filtered	Filtered	Filtered	Filtered	Filtered	Filtered	Filtered	Filtered	Filtered	Filtered	Filtered	Filtered	Filtered	Filtered	Filtered	Filtered	Filtered	Filtered	Filtered	Filtered	Filtered	Filtered	Filtered	Filtered	Filtered	Filtered	Filtered	Filtered	Filtered	Filtered	Filtered	Filtered
0.00161041	P22105	P22105	TNXB	Tenascin-X	29	29	29	Filtered	Filtered	29	29	29	Filtered	29	Filtered	Filtered	Filtered	Filtered	29	29	29	Filtered	29	Filtered	29	29	29	29	29	29	29	29	29	29	29	29	29	29	29	29	29	29	29	Filtered	29	29	29	29	29
0.000632802	P22314	P22314	UBA1	Ubiquitin-like modifier-activating enzyme 1	Filtered	Filtered	Filtered	Filtered	Filtered	Filtered	Filtered	2	Filtered	Filtered	Filtered	Filtered	Filtered	Filtered	Filtered	Filtered	Filtered	Filtered	Filtered	Filtered	Filtered	Filtered	Filtered	Filtered	Filtered	Filtered	Filtered	Filtered	Filtered	Filtered	Filtered	Filtered	Filtered	Filtered	Filtered	Filtered	Filtered	Filtered	Filtered	Filtered	Filtered	Filtered	Filtered	Filtered	Filtered
0.000334316	P22352	P22352	GPX3	Glutathione peroxidase 3	7	7	7	7	7	7	7	7	7	7	7	7	7	7	7	7	7	7	7	7	7	7	7	7	7	7	7	7	7	7	7	7	7	7	7	7	7	7	7	7	7	7	7	7	7
0.00119637	P22626	P22626	HNRNPA2B1	Heterogeneous nuclear ribonucleoproteins A2/B1	Filtered	Filtered	Filtered	Filtered	Filtered	Filtered	Filtered	1	Filtered	Filtered	Filtered	Filtered	Filtered	Filtered	Filtered	Filtered	Filtered	Filtered	Filtered	Filtered	Filtered	Filtered	Filtered	Filtered	Filtered	Filtered	Filtered	Filtered	Filtered	Filtered	Filtered	Filtered	Filtered	Filtered	Filtered	Filtered	Filtered	Filtered	Filtered	Filtered	Filtered	Filtered	Filtered	Filtered	Filtered
0.00466202	P22692	P22692	IGFBP4	Insulin-like growth factor-binding protein 4	6	Filtered	Filtered	Filtered	Filtered	6	Filtered	Filtered	Filtered	Filtered	Filtered	Filtered	Filtered	Filtered	Filtered	Filtered	Filtered	Filtered	Filtered	Filtered	6	Filtered	6	6	6	6	6	6	Filtered	Filtered	Filtered	Filtered	6	6	6	6	Filtered	6	6	6	6	6	6	6	6
0.000156303	P22792	P22792	CPN2	Carboxypeptidase N subunit 2	15	15	15	15	15	15	15	15	13	15	15	15	15	15	15	15	15	15	15	15	15	15	15	15	15	15	15	15	15	15	15	15	15	15	15	15	15	15	15	15	15	15	15	15	15
0.00028321	P22891	P22891	PROZ	Vitamin K-dependent protein Z	12	12	12	12	12	12	12	12	11	12	12	12	12	12	12	12	12	12	12	12	12	12	12	12	12	12	Filtered	12	12	12	12	12	Filtered	12	12	12	12	Filtered	12	Filtered	12	12	12	12	12
0.00038641	P23083	P23083	IGHV1-2	Immunoglobulin heavy variable 1-2	6	6	6	6	6	6	6	Filtered	5	6	6	6	6	6	6	6	6	6	6	6	Filtered	6	6	6	6	6	6	6	6	6	6	6	6	6	6	6	6	6	6	6	6	6	6	6	6
0.000321421	P23142	P23142	FBLN1	Fibulin-1	25	26	26	26	26	26	25	26	23	26	26	26	26	26	26	26	26	26	26	26	26	26	26	26	26	26	26	26	26	26	26	26	26	26	26	26	26	26	26	26	26	26	26	26	26
0.000304687	P23526	P23526	AHCY	Adenosylhomocysteinase	Filtered	Filtered	Filtered	Filtered	Filtered	Filtered	Filtered	3	Filtered	Filtered	Filtered	Filtered	Filtered	Filtered	Filtered	Filtered	Filtered	Filtered	Filtered	Filtered	Filtered	Filtered	Filtered	Filtered	Filtered	Filtered	Filtered	Filtered	Filtered	Filtered	Filtered	Filtered	Filtered	Filtered	Filtered	Filtered	Filtered	Filtered	Filtered	Filtered	Filtered	Filtered	Filtered	Filtered	Filtered
0.00110367	P23528	P23528	CFL1	Cofilin-1	Filtered	Filtered	Filtered	Filtered	Filtered	Filtered	Filtered	8	Filtered	Filtered	Filtered	Filtered	Filtered	Filtered	Filtered	Filtered	Filtered	Filtered	Filtered	Filtered	Filtered	Filtered	Filtered	Filtered	Filtered	Filtered	Filtered	Filtered	Filtered	Filtered	Filtered	Filtered	Filtered	Filtered	Filtered	Filtered	Filtered	Filtered	Filtered	Filtered	Filtered	Filtered	Filtered	Filtered	Filtered
0.000335648	P23975	P23975	SLC6A2	Sodium-dependent noradrenaline transporter	Filtered	Filtered	Filtered	Filtered	Filtered	1	Filtered	Filtered	NaN	Filtered	Filtered	1	1	Filtered	Filtered	Filtered	Filtered	Filtered	Filtered	1	Filtered	1	1	Filtered	Filtered	Filtered	Filtered	Filtered	Filtered	Filtered	Filtered	Filtered	Filtered	Filtered	Filtered	Filtered	Filtered	Filtered	Filtered	Filtered	Filtered	Filtered	Filtered	Filtered	1
0.0024799	P24592	P24592	IGFBP6	Insulin-like growth factor-binding protein 6	4	4	Filtered	Filtered	Filtered	4	Filtered	Filtered	Filtered	Filtered	Filtered	Filtered	Filtered	Filtered	Filtered	4	Filtered	Filtered	4	4	4	Filtered	4	4	Filtered	Filtered	Filtered	4	Filtered	Filtered	Filtered	4	Filtered	Filtered	Filtered	Filtered	4	Filtered	Filtered	Filtered	Filtered	Filtered	Filtered	Filtered	4
0.00638668	P24821	P24821	TNC	Tenascin	Filtered	Filtered	Filtered	Filtered	Filtered	Filtered	Filtered	Filtered	Filtered	Filtered	Filtered	Filtered	Filtered	Filtered	Filtered	Filtered	Filtered	Filtered	Filtered	Filtered	Filtered	25	25	Filtered	Filtered	25	Filtered	Filtered	Filtered	25	Filtered	Filtered	Filtered	25	25	Filtered	Filtered	25	25	Filtered	Filtered	25	Filtered	25	Filtered
0.000374022	P25311	P25311	AZGP1	Zinc-alpha-2-glycoprotein	22	22	22	22	22	22	22	22	20	22	22	22	22	22	22	22	22	22	22	22	22	22	22	22	22	22	22	22	22	22	22	22	22	22	22	22	22	22	22	22	22	22	22	22	22
0.0008565	P25705	P25705	ATP5F1A	ATP synthase subunit alpha, mitochondrial	Filtered	Filtered	Filtered	Filtered	Filtered	Filtered	Filtered	2	Filtered	Filtered	Filtered	Filtered	Filtered	Filtered	Filtered	Filtered	Filtered	Filtered	Filtered	Filtered	Filtered	Filtered	Filtered	Filtered	Filtered	Filtered	Filtered	Filtered	Filtered	Filtered	Filtered	Filtered	Filtered	Filtered	Filtered	Filtered	Filtered	Filtered	Filtered	Filtered	Filtered	Filtered	Filtered	Filtered	Filtered
0.000944289	P25786	P25786	PSMA1	Proteasome subunit alpha type-1	Filtered	Filtered	Filtered	Filtered	Filtered	Filtered	Filtered	2	Filtered	Filtered	Filtered	Filtered	Filtered	Filtered	Filtered	Filtered	Filtered	Filtered	Filtered	Filtered	Filtered	Filtered	Filtered	Filtered	Filtered	Filtered	Filtered	Filtered	Filtered	Filtered	Filtered	Filtered	Filtered	Filtered	Filtered	Filtered	Filtered	Filtered	Filtered	Filtered	Filtered	Filtered	Filtered	Filtered	Filtered
0.0079018	P25787	P25787	PSMA2	Proteasome subunit alpha type-2	Filtered	Filtered	Filtered	Filtered	Filtered	Filtered	Filtered	1	Filtered	Filtered	Filtered	Filtered	Filtered	Filtered	Filtered	Filtered	Filtered	Filtered	Filtered	Filtered	Filtered	Filtered	Filtered	Filtered	Filtered	Filtered	Filtered	Filtered	Filtered	Filtered	Filtered	Filtered	Filtered	Filtered	Filtered	Filtered	Filtered	Filtered	Filtered	Filtered	Filtered	Filtered	Filtered	Filtered	Filtered
0.000385049	P26038	P26038	MSN	Moesin	Filtered	Filtered	Filtered	Filtered	Filtered	12	Filtered	12	Filtered	Filtered	12	Filtered	Filtered	Filtered	Filtered	Filtered	Filtered	Filtered	Filtered	Filtered	12	Filtered	Filtered	Filtered	Filtered	Filtered	Filtered	Filtered	Filtered	12	Filtered	Filtered	Filtered	Filtered	Filtered	Filtered	Filtered	Filtered	Filtered	Filtered	Filtered	Filtered	Filtered	Filtered	Filtered
0.00776754	P26447	P26447	S100A4	Protein S100-A4	Filtered	Filtered	Filtered	Filtered	Filtered	Filtered	Filtered	Filtered	Filtered	Filtered	Filtered	Filtered	Filtered	Filtered	Filtered	Filtered	Filtered	Filtered	Filtered	Filtered	Filtered	Filtered	Filtered	Filtered	Filtered	Filtered	Filtered	Filtered	Filtered	Filtered	Filtered	Filtered	Filtered	Filtered	1	Filtered	Filtered	Filtered	Filtered	Filtered	1	Filtered	Filtered	Filtered	Filtered
0.00309717	P26927	P26927	MST1	Hepatocyte growth factor-like protein	29	29	29	29	29	29	29	29	25	29	29	29	29	29	29	29	29	29	29	29	29	29	29	29	29	29	29	29	29	29	29	29	29	29	29	29	29	29	29	Filtered	29	29	29	29	29
0.000887694	P27105	P27105	STOM	Erythrocyte band 7 integral membrane protein	Filtered	Filtered	Filtered	Filtered	Filtered	Filtered	Filtered	7	Filtered	Filtered	Filtered	Filtered	Filtered	Filtered	Filtered	Filtered	Filtered	Filtered	Filtered	Filtered	Filtered	Filtered	Filtered	Filtered	Filtered	Filtered	Filtered	Filtered	Filtered	Filtered	Filtered	Filtered	Filtered	Filtered	Filtered	Filtered	Filtered	Filtered	Filtered	Filtered	Filtered	Filtered	Filtered	Filtered	Filtered
0.000215353	P27169	P27169	PON1	Serum paraoxonase/arylesterase 1	11	11	11	11	11	11	11	11	10	11	11	11	11	11	11	11	11	11	11	11	11	11	11	11	11	11	11	11	11	11	11	11	11	11	11	11	11	11	11	11	11	11	11	11	11
0.00804994	P27348	P27348	YWHAQ	14-3-3 protein theta	Filtered	Filtered	Filtered	Filtered	Filtered	Filtered	Filtered	1	Filtered	Filtered	Filtered	Filtered	Filtered	Filtered	Filtered	Filtered	Filtered	Filtered	Filtered	Filtered	Filtered	Filtered	Filtered	Filtered	Filtered	Filtered	Filtered	Filtered	Filtered	Filtered	Filtered	Filtered	Filtered	Filtered	Filtered	Filtered	Filtered	Filtered	Filtered	Filtered	Filtered	Filtered	Filtered	Filtered	Filtered
0.00530414	P27487	P27487	DPP4	Dipeptidyl peptidase 4	Filtered	Filtered	Filtered	Filtered	Filtered	Filtered	Filtered	Filtered	Filtered	Filtered	Filtered	Filtered	Filtered	Filtered	Filtered	Filtered	Filtered	Filtered	Filtered	Filtered	3	3	3	Filtered	Filtered	3	3	Filtered	3	3	Filtered	Filtered	Filtered	Filtered	Filtered	Filtered	3	Filtered	Filtered	Filtered	Filtered	Filtered	3	Filtered	Filtered
0.00112792	P27797	P27797	CALR	Calreticulin	Filtered	Filtered	Filtered	Filtered	Filtered	Filtered	Filtered	4	Filtered	Filtered	Filtered	Filtered	Filtered	Filtered	Filtered	Filtered	Filtered	Filtered	Filtered	Filtered	Filtered	Filtered	Filtered	Filtered	Filtered	Filtered	Filtered	Filtered	Filtered	Filtered	Filtered	Filtered	Filtered	Filtered	Filtered	Filtered	Filtered	Filtered	Filtered	Filtered	Filtered	Filtered	Filtered	Filtered	Filtered
0.000191593	P27918	P27918	CFP	Properdin	11	Filtered	11	Filtered	11	11	11	11	10	11	11	11	11	11	11	11	11	11	11	11	11	11	11	11	11	11	11	11	11	11	11	11	11	11	11	11	11	11	11	11	11	11	11	11	11
0.000435459	P29401	P29401	TKT	Transketolase	Filtered	Filtered	Filtered	Filtered	Filtered	Filtered	Filtered	9	Filtered	Filtered	Filtered	Filtered	Filtered	Filtered	Filtered	Filtered	Filtered	Filtered	Filtered	Filtered	Filtered	Filtered	Filtered	Filtered	Filtered	Filtered	Filtered	Filtered	Filtered	Filtered	Filtered	Filtered	Filtered	Filtered	Filtered	Filtered	Filtered	Filtered	Filtered	Filtered	Filtered	Filtered	Filtered	Filtered	Filtered
0.00172196	P29622	P29622	SERPINA4	Kallistatin	21	21	21	Filtered	21	21	21	21	18	21	21	21	21	21	21	21	21	21	21	Filtered	21	Filtered	Filtered	Filtered	Filtered	Filtered	Filtered	Filtered	Filtered	Filtered	Filtered	Filtered	Filtered	Filtered	Filtered	Filtered	Filtered	Filtered	Filtered	Filtered	21	Filtered	Filtered	21	21
9.86114e-05	P30041	P30041	PRDX6	Peroxiredoxin-6	Filtered	Filtered	Filtered	Filtered	Filtered	Filtered	Filtered	9	Filtered	Filtered	Filtered	Filtered	Filtered	Filtered	Filtered	Filtered	Filtered	Filtered	Filtered	Filtered	Filtered	Filtered	Filtered	Filtered	Filtered	Filtered	Filtered	Filtered	Filtered	Filtered	Filtered	Filtered	Filtered	Filtered	Filtered	Filtered	Filtered	Filtered	Filtered	Filtered	Filtered	Filtered	Filtered	Filtered	Filtered
0.000134634	P30043	P30043	BLVRB	Flavin reductase (NADPH)	9	Filtered	Filtered	Filtered	9	Filtered	Filtered	9	Filtered	Filtered	Filtered	Filtered	Filtered	Filtered	Filtered	Filtered	Filtered	Filtered	9	Filtered	9	9	Filtered	9	Filtered	Filtered	Filtered	9	Filtered	Filtered	Filtered	Filtered	Filtered	9	Filtered	Filtered	Filtered	Filtered	Filtered	Filtered	Filtered	Filtered	9	Filtered	Filtered
0.00902214	P30044	P30044	PRDX5	Peroxiredoxin-5, mitochondrial	Filtered	Filtered	Filtered	Filtered	Filtered	Filtered	Filtered	3	Filtered	Filtered	Filtered	Filtered	Filtered	Filtered	Filtered	Filtered	Filtered	Filtered	Filtered	Filtered	Filtered	Filtered	Filtered	Filtered	Filtered	Filtered	Filtered	Filtered	Filtered	Filtered	Filtered	Filtered	Filtered	Filtered	Filtered	Filtered	Filtered	Filtered	Filtered	Filtered	Filtered	Filtered	Filtered	Filtered	Filtered
0.000178289	P30086	P30086	PEBP1	Phosphatidylethanolamine-binding protein 1	Filtered	Filtered	Filtered	Filtered	Filtered	Filtered	Filtered	3	Filtered	Filtered	Filtered	Filtered	Filtered	Filtered	Filtered	Filtered	Filtered	Filtered	Filtered	Filtered	Filtered	Filtered	Filtered	Filtered	Filtered	Filtered	Filtered	Filtered	Filtered	Filtered	Filtered	Filtered	Filtered	Filtered	Filtered	Filtered	Filtered	Filtered	Filtered	Filtered	Filtered	Filtered	Filtered	Filtered	Filtered
0.000216588	P30101	P30101	PDIA3	Protein disulfide-isomerase A3	Filtered	Filtered	Filtered	Filtered	Filtered	Filtered	Filtered	5	Filtered	Filtered	Filtered	Filtered	Filtered	Filtered	Filtered	Filtered	Filtered	Filtered	Filtered	Filtered	Filtered	Filtered	Filtered	Filtered	Filtered	Filtered	Filtered	Filtered	Filtered	Filtered	Filtered	Filtered	Filtered	Filtered	Filtered	Filtered	Filtered	Filtered	Filtered	Filtered	Filtered	Filtered	Filtered	Filtered	Filtered
0.000266857	P30740	P30740	SERPINB1	Leukocyte elastase inhibitor	Filtered	Filtered	Filtered	Filtered	Filtered	Filtered	Filtered	9	Filtered	Filtered	Filtered	Filtered	Filtered	Filtered	Filtered	Filtered	Filtered	Filtered	Filtered	Filtered	Filtered	Filtered	Filtered	Filtered	Filtered	Filtered	Filtered	Filtered	Filtered	Filtered	Filtered	Filtered	Filtered	Filtered	Filtered	Filtered	Filtered	Filtered	Filtered	Filtered	Filtered	Filtered	Filtered	Filtered	Filtered
0.00460772	P31943	P31943	HNRNPH1	Heterogeneous nuclear ribonucleoprotein H	Filtered	Filtered	Filtered	Filtered	Filtered	Filtered	Filtered	1	Filtered	Filtered	Filtered	Filtered	Filtered	Filtered	Filtered	Filtered	Filtered	Filtered	Filtered	Filtered	Filtered	Filtered	Filtered	Filtered	Filtered	Filtered	Filtered	Filtered	Filtered	Filtered	Filtered	Filtered	Filtered	Filtered	Filtered	1	Filtered	Filtered	Filtered	Filtered	Filtered	Filtered	Filtered	Filtered	1
0.00136032	P31946	P31946	YWHAB	14-3-3 protein beta/alpha	Filtered	Filtered	Filtered	Filtered	Filtered	Filtered	Filtered	5	Filtered	Filtered	Filtered	Filtered	Filtered	Filtered	Filtered	Filtered	Filtered	Filtered	Filtered	Filtered	Filtered	Filtered	Filtered	Filtered	Filtered	Filtered	Filtered	Filtered	Filtered	Filtered	Filtered	Filtered	Filtered	Filtered	Filtered	Filtered	Filtered	Filtered	Filtered	Filtered	Filtered	Filtered	Filtered	Filtered	Filtered
0.00229145	P31949	P31949	S100A11	Protein S100-A11	Filtered	Filtered	Filtered	Filtered	Filtered	Filtered	Filtered	1	NaN	Filtered	Filtered	Filtered	Filtered	Filtered	Filtered	Filtered	Filtered	Filtered	Filtered	Filtered	Filtered	Filtered	Filtered	Filtered	Filtered	Filtered	Filtered	Filtered	Filtered	Filtered	Filtered	Filtered	Filtered	Filtered	Filtered	Filtered	Filtered	Filtered	Filtered	Filtered	Filtered	Filtered	Filtered	Filtered	Filtered
0.000208949	P32119	P32119	PRDX2	Peroxiredoxin-2	Filtered	Filtered	Filtered	9	9	9	Filtered	9	Filtered	Filtered	Filtered	9	Filtered	Filtered	9	Filtered	9	Filtered	9	9	9	9	9	9	Filtered	9	9	9	Filtered	9	Filtered	Filtered	Filtered	9	Filtered	Filtered	9	Filtered	Filtered	9	9	9	9	Filtered	Filtered
0.0024514	P32121;P49407	P32121;P49407	ARRB2;ARRB1	Beta-arrestin-2;Beta-arrestin-1	Filtered	1	Filtered	1	Filtered	Filtered	1	Filtered	1	Filtered	1	1	Filtered	1	Filtered	Filtered	Filtered	Filtered	Filtered	1	1	Filtered	Filtered	Filtered	Filtered	Filtered	Filtered	Filtered	Filtered	Filtered	Filtered	Filtered	Filtered	Filtered	Filtered	Filtered	Filtered	Filtered	Filtered	Filtered	Filtered	1	Filtered	Filtered	Filtered
0.00028321	P33151	P33151	CDH5	Cadherin-5	14	14	14	14	14	14	14	14	13	14	14	14	14	14	14	14	14	14	14	14	14	14	14	14	14	14	14	14	14	14	14	14	14	14	14	14	14	14	14	14	14	14	14	14	14
0.00209596	P33908	P33908	MAN1A1	Mannosyl-oligosaccharide 1,2-alpha-mannosidase IA	12	13	13	Filtered	13	Filtered	12	Filtered	Filtered	Filtered	Filtered	13	13	13	13	13	13	Filtered	13	13	13	Filtered	Filtered	13	Filtered	Filtered	Filtered	13	Filtered	Filtered	13	13	Filtered	Filtered	Filtered	Filtered	Filtered	Filtered	Filtered	Filtered	13	Filtered	Filtered	Filtered	13
0.00466589	P34096	P34096	RNASE4	Ribonuclease 4	Filtered	Filtered	Filtered	Filtered	Filtered	Filtered	Filtered	Filtered	Filtered	Filtered	Filtered	Filtered	Filtered	Filtered	Filtered	Filtered	Filtered	Filtered	Filtered	Filtered	Filtered	Filtered	Filtered	Filtered	Filtered	Filtered	Filtered	Filtered	Filtered	Filtered	Filtered	Filtered	Filtered	4	Filtered	Filtered	4	Filtered	Filtered	4	Filtered	Filtered	Filtered	Filtered	Filtered
0.00282449	P35443	P35443	THBS4	Thrombospondin-4	Filtered	Filtered	Filtered	Filtered	Filtered	Filtered	Filtered	Filtered	Filtered	Filtered	Filtered	Filtered	Filtered	Filtered	Filtered	Filtered	Filtered	Filtered	Filtered	Filtered	Filtered	Filtered	15	15	15	Filtered	15	15	15	Filtered	Filtered	15	Filtered	15	15	15	Filtered	15	Filtered	Filtered	15	15	Filtered	Filtered	Filtered
9.86114e-05	P35527	P35527	KRT9	Keratin, type I cytoskeletal 9	32	32	32	32	32	32	32	32	28	32	32	32	32	32	32	32	32	32	32	32	Filtered	32	32	32	32	32	32	32	32	32	32	Filtered	Filtered	32	32	32	32	32	32	32	32	32	32	32	32
0.000288435	P35542	P35542	SAA4	Serum amyloid A-4 protein	7	7	7	7	7	7	7	7	4	7	7	7	7	7	7	7	7	7	7	7	7	7	7	7	7	7	7	7	7	7	7	7	7	7	7	7	7	7	7	7	7	7	7	7	7
0.00097903	P35579	P35579	MYH9	Myosin-9	Filtered	Filtered	Filtered	Filtered	Filtered	Filtered	Filtered	2	Filtered	Filtered	Filtered	Filtered	Filtered	Filtered	Filtered	Filtered	Filtered	Filtered	Filtered	Filtered	Filtered	Filtered	Filtered	Filtered	Filtered	Filtered	Filtered	Filtered	Filtered	Filtered	Filtered	Filtered	Filtered	Filtered	Filtered	Filtered	Filtered	Filtered	Filtered	Filtered	Filtered	Filtered	Filtered	Filtered	Filtered
0.00019353	P35858	P35858	IGFALS	Insulin-like growth factor-binding protein complex acid labile subunit	20	20	20	20	20	20	20	20	20	20	20	20	20	20	20	20	20	20	20	20	20	20	20	20	20	20	20	20	20	20	20	20	20	20	20	20	20	20	20	20	20	20	20	20	20
0.000121282	P35908	P35908	KRT2	Keratin, type II cytoskeletal 2 epidermal	16	17	17	17	17	17	16	17	15	17	17	17	17	17	17	17	17	17	17	17	17	17	Filtered	Filtered	17	Filtered	Filtered	17	17	17	17	17	Filtered	17	17	17	Filtered	17	Filtered	Filtered	17	17	Filtered	Filtered	Filtered
0.00488732	P36575	P36575	ARR3	Arrestin-C	Filtered	Filtered	Filtered	Filtered	Filtered	Filtered	Filtered	Filtered	Filtered	Filtered	Filtered	Filtered	Filtered	Filtered	Filtered	Filtered	Filtered	Filtered	Filtered	Filtered	Filtered	Filtered	Filtered	Filtered	Filtered	Filtered	Filtered	Filtered	Filtered	Filtered	Filtered	Filtered	Filtered	Filtered	Filtered	Filtered	Filtered	Filtered	Filtered	Filtered	Filtered	1	Filtered	Filtered	Filtered
0.00401629	P36871	P36871	PGM1	Phosphoglucomutase-1	Filtered	Filtered	Filtered	Filtered	Filtered	Filtered	Filtered	2	Filtered	Filtered	Filtered	Filtered	Filtered	Filtered	Filtered	Filtered	Filtered	Filtered	Filtered	Filtered	Filtered	Filtered	Filtered	Filtered	Filtered	Filtered	Filtered	Filtered	Filtered	Filtered	Filtered	Filtered	Filtered	Filtered	Filtered	Filtered	Filtered	Filtered	Filtered	Filtered	Filtered	Filtered	Filtered	Filtered	Filtered
0.000170273	P36955	P36955	SERPINF1	Pigment epithelium-derived factor	14	14	14	14	14	14	14	14	12	14	14	14	14	14	14	14	14	14	14	14	14	14	14	14	14	14	14	14	14	14	14	14	14	14	14	14	14	14	14	14	14	14	14	14	14
0.000988316	P36980	P36980	CFHR2	Complement factor H-related protein 2	3	3	3	3	3	3	3	3	3	3	3	3	3	3	3	3	3	3	3	3	3	3	3	3	3	3	3	3	3	3	3	3	3	3	3	3	3	3	3	3	3	3	3	3	3
0.000759482	P37802	P37802	TAGLN2	Transgelin-2	Filtered	Filtered	Filtered	Filtered	Filtered	Filtered	Filtered	6	Filtered	Filtered	Filtered	Filtered	Filtered	Filtered	Filtered	Filtered	Filtered	Filtered	Filtered	Filtered	Filtered	Filtered	Filtered	Filtered	Filtered	Filtered	Filtered	Filtered	Filtered	Filtered	Filtered	Filtered	Filtered	Filtered	Filtered	Filtered	Filtered	Filtered	Filtered	Filtered	6	Filtered	Filtered	Filtered	Filtered
0.00219108	P38646	P38646	HSPA9	Stress-70 protein, mitochondrial	1	Filtered	Filtered	Filtered	Filtered	Filtered	Filtered	1	Filtered	Filtered	Filtered	Filtered	Filtered	Filtered	Filtered	Filtered	Filtered	1	Filtered	Filtered	Filtered	Filtered	Filtered	Filtered	Filtered	Filtered	Filtered	Filtered	Filtered	Filtered	Filtered	Filtered	Filtered	Filtered	Filtered	Filtered	Filtered	Filtered	Filtered	Filtered	Filtered	Filtered	Filtered	Filtered	Filtered
0.00108767	P40197	P40197	GP5	Platelet glycoprotein V	Filtered	Filtered	Filtered	Filtered	Filtered	Filtered	Filtered	Filtered	Filtered	Filtered	Filtered	Filtered	Filtered	Filtered	Filtered	Filtered	Filtered	Filtered	Filtered	Filtered	Filtered	Filtered	Filtered	Filtered	Filtered	Filtered	Filtered	Filtered	Filtered	11	11	Filtered	Filtered	Filtered	Filtered	Filtered	Filtered	Filtered	Filtered	Filtered	11	Filtered	Filtered	Filtered	Filtered
0.000203624	P40925	P40925	MDH1	Malate dehydrogenase, cytoplasmic	Filtered	Filtered	Filtered	Filtered	Filtered	Filtered	Filtered	5	Filtered	Filtered	Filtered	Filtered	Filtered	Filtered	Filtered	Filtered	Filtered	Filtered	Filtered	Filtered	Filtered	Filtered	Filtered	Filtered	Filtered	Filtered	Filtered	Filtered	Filtered	Filtered	Filtered	Filtered	Filtered	Filtered	Filtered	Filtered	Filtered	Filtered	Filtered	Filtered	Filtered	Filtered	Filtered	Filtered	Filtered
0.000816915	P41222	P41222	PTGDS	Prostaglandin-H2 D-isomerase	3	3	3	3	3	3	3	3	Filtered	3	3	3	3	3	3	3	3	3	Filtered	3	3	3	3	3	3	3	3	3	3	3	3	3	3	3	3	3	3	3	3	3	3	3	3	3	3
0.00128072	P43121	P43121	MCAM	Cell surface glycoprotein MUC18	8	8	8	8	8	8	Filtered	Filtered	Filtered	8	Filtered	Filtered	Filtered	8	Filtered	8	8	8	8	Filtered	Filtered	8	8	8	8	Filtered	8	Filtered	8	8	8	8	8	8	8	8	8	8	8	8	8	8	8	Filtered	8
0.000650703	P43251	P43251	BTD	Biotinidase	11	11	11	11	11	11	11	11	10	11	11	11	11	11	11	11	11	11	11	11	11	11	11	11	11	11	11	11	11	11	11	11	11	11	11	11	11	11	11	11	11	11	11	11	11
0.000129207	P43652	P43652	AFM	Afamin	37	37	37	37	37	37	37	37	33	37	37	37	37	37	37	37	37	37	37	37	37	37	37	37	37	37	37	37	37	37	37	37	37	37	37	37	37	37	37	37	37	37	37	37	37
0.000248323	P46939	P46939	UTRN	Utrophin	Filtered	Filtered	Filtered	Filtered	Filtered	Filtered	Filtered	Filtered	NaN	1	1	Filtered	Filtered	Filtered	Filtered	1	1	Filtered	1	1	1	1	1	1	Filtered	1	1	Filtered	Filtered	1	Filtered	1	Filtered	Filtered	1	1	1	1	Filtered	Filtered	Filtered	1	1	1	1
0.000795023	P48740	P48740	MASP1	Mannan-binding lectin serine protease 1	18	18	18	18	18	18	18	18	17	18	18	18	18	18	18	18	18	18	18	18	18	18	18	18	18	18	18	18	18	18	18	18	18	18	18	18	18	18	18	18	18	18	18	18	18
0.000832839	P49747	P49747	COMP	Cartilage oligomeric matrix protein	23	23	23	23	23	23	23	23	18	23	23	23	23	23	23	23	23	23	23	23	23	23	23	23	23	23	23	23	23	23	23	23	23	23	23	23	23	23	23	23	23	23	23	23	23
0.000506331	P49908	P49908	SELENOP	Selenoprotein P	9	9	9	9	9	9	9	9	9	9	9	9	9	9	9	9	9	9	9	9	9	9	9	9	9	9	9	9	9	9	9	9	9	9	9	9	9	9	9	9	9	9	9	9	9
0.00578502	P49913	P49913	CAMP	Cathelicidin antimicrobial peptide	5	Filtered	5	5	5	5	Filtered	Filtered	Filtered	Filtered	5	5	5	5	Filtered	5	5	5	5	5	5	5	Filtered	Filtered	Filtered	5	5	Filtered	5	5	Filtered	Filtered	5	Filtered	5	Filtered	Filtered	Filtered	Filtered	Filtered	5	Filtered	Filtered	5	Filtered
0.000435433	P50395	P50395	GDI2	Rab GDP dissociation inhibitor beta	Filtered	Filtered	Filtered	Filtered	Filtered	Filtered	Filtered	4	Filtered	Filtered	Filtered	Filtered	Filtered	Filtered	Filtered	Filtered	Filtered	Filtered	Filtered	Filtered	Filtered	Filtered	Filtered	Filtered	Filtered	Filtered	Filtered	Filtered	Filtered	Filtered	Filtered	Filtered	Filtered	Filtered	Filtered	Filtered	Filtered	Filtered	Filtered	Filtered	Filtered	Filtered	Filtered	Filtered	Filtered
0.000192983	P50995	P50995	ANXA11	Annexin A11	Filtered	Filtered	Filtered	Filtered	Filtered	Filtered	Filtered	2	Filtered	Filtered	Filtered	Filtered	Filtered	Filtered	Filtered	Filtered	Filtered	Filtered	Filtered	Filtered	Filtered	Filtered	Filtered	Filtered	Filtered	Filtered	Filtered	Filtered	Filtered	Filtered	Filtered	Filtered	Filtered	Filtered	Filtered	Filtered	Filtered	Filtered	Filtered	Filtered	Filtered	Filtered	Filtered	Filtered	Filtered
9.86114e-05	P51812	P51812	RPS6KA3	Ribosomal protein S6 kinase alpha-3	1	1	1	1	Filtered	Filtered	1	1	1	1	1	1	1	1	1	1	1	1	1	1	1	Filtered	1	1	1	1	1	1	1	1	1	1	1	1	1	Filtered	1	1	1	Filtered	1	1	Filtered	1	1
0.000179066	P51884	P51884	LUM	Lumican	13	13	13	13	13	13	13	13	12	13	13	13	13	13	13	13	13	13	13	13	13	13	13	13	13	13	13	13	13	13	13	13	13	13	13	13	13	13	13	13	13	13	13	13	13
0.000574017	P52209	P52209	PGD	6-phosphogluconate dehydrogenase, decarboxylating	Filtered	Filtered	Filtered	Filtered	Filtered	Filtered	Filtered	13	Filtered	Filtered	Filtered	Filtered	Filtered	Filtered	Filtered	Filtered	Filtered	Filtered	Filtered	Filtered	Filtered	Filtered	Filtered	Filtered	Filtered	Filtered	Filtered	Filtered	Filtered	Filtered	Filtered	Filtered	Filtered	Filtered	Filtered	Filtered	Filtered	Filtered	Filtered	Filtered	Filtered	Filtered	Filtered	Filtered	Filtered
0.00835039	P52565	P52565	ARHGDIA	Rho GDP-dissociation inhibitor 1	Filtered	Filtered	Filtered	Filtered	Filtered	Filtered	Filtered	2	Filtered	Filtered	Filtered	Filtered	Filtered	Filtered	Filtered	Filtered	Filtered	Filtered	Filtered	Filtered	Filtered	Filtered	Filtered	Filtered	Filtered	Filtered	Filtered	Filtered	Filtered	Filtered	Filtered	Filtered	Filtered	Filtered	Filtered	Filtered	Filtered	Filtered	Filtered	Filtered	Filtered	Filtered	Filtered	Filtered	Filtered
0.000727019	P55056	P55056	APOC4	Apolipoprotein C-IV	4	4	4	4	4	4	4	4	4	4	4	4	4	4	4	4	4	4	4	4	4	4	4	4	4	4	4	4	4	4	4	4	4	4	4	Filtered	4	4	4	4	4	4	4	4	4
0.0017008	P55058	P55058	PLTP	Phospholipid transfer protein	15	15	15	Filtered	15	15	15	15	14	15	15	15	15	15	15	15	15	15	15	15	15	15	15	15	15	15	15	15	15	15	15	15	15	15	15	15	15	15	15	15	15	15	15	15	15
0.00233299	P55072	P55072	VCP	Transitional endoplasmic reticulum ATPase	Filtered	Filtered	Filtered	Filtered	Filtered	Filtered	Filtered	3	Filtered	Filtered	Filtered	Filtered	Filtered	Filtered	Filtered	Filtered	Filtered	Filtered	Filtered	Filtered	Filtered	Filtered	Filtered	Filtered	Filtered	Filtered	Filtered	Filtered	Filtered	Filtered	Filtered	Filtered	Filtered	Filtered	Filtered	Filtered	Filtered	Filtered	Filtered	Filtered	Filtered	Filtered	Filtered	Filtered	Filtered
0.00441444	P55103	P55103	INHBC	Inhibin beta C chain	5	5	5	5	5	5	5	5	5	5	5	5	5	5	5	5	5	5	5	5	5	5	5	5	5	5	5	Filtered	5	5	5	5	5	5	5	5	5	5	5	5	5	5	5	5	5
0.000449321	P55290	P55290	CDH13	Cadherin-13	Filtered	6	Filtered	Filtered	Filtered	Filtered	Filtered	6	5	Filtered	Filtered	Filtered	Filtered	6	Filtered	6	Filtered	Filtered	Filtered	Filtered	Filtered	Filtered	6	6	Filtered	Filtered	6	Filtered	Filtered	6	Filtered	6	6	Filtered	6	6	Filtered	6	6	Filtered	Filtered	6	6	Filtered	6
0.00214696	P55317	P55317	FOXA1	Hepatocyte nuclear factor 3-alpha	Filtered	Filtered	Filtered	Filtered	Filtered	Filtered	Filtered	Filtered	Filtered	Filtered	Filtered	Filtered	Filtered	Filtered	Filtered	Filtered	Filtered	Filtered	Filtered	Filtered	Filtered	1	Filtered	1	Filtered	1	Filtered	Filtered	Filtered	Filtered	Filtered	Filtered	Filtered	Filtered	Filtered	Filtered	1	Filtered	Filtered	Filtered	1	Filtered	Filtered	Filtered	Filtered
0.00019353	P60174	P60174	TPI1	Triosephosphate isomerase	Filtered	Filtered	Filtered	Filtered	Filtered	Filtered	Filtered	9	Filtered	Filtered	Filtered	Filtered	Filtered	Filtered	Filtered	Filtered	Filtered	Filtered	Filtered	Filtered	Filtered	Filtered	Filtered	Filtered	Filtered	Filtered	Filtered	Filtered	Filtered	Filtered	Filtered	Filtered	Filtered	Filtered	Filtered	Filtered	Filtered	Filtered	Filtered	Filtered	Filtered	Filtered	Filtered	Filtered	Filtered
0.000121282	P60709;P63261	P60709;P63261	ACTB;ACTG1	Actin, cytoplasmic 1;Actin, cytoplasmic 2	16	16	16	16	16	16	16	16	Filtered	16	16	16	16	16	16	16	16	16	16	16	16	16	16	16	16	16	16	16	16	16	16	16	16	16	16	16	16	16	16	16	16	16	16	16	16
0.00172131	P60842;Q14240	P60842;Q14240	EIF4A1;EIF4A2	Eukaryotic initiation factor 4A-I;Eukaryotic initiation factor 4A-II	Filtered	Filtered	Filtered	Filtered	Filtered	Filtered	Filtered	1	Filtered	Filtered	Filtered	Filtered	Filtered	Filtered	Filtered	Filtered	Filtered	Filtered	Filtered	Filtered	Filtered	Filtered	Filtered	Filtered	Filtered	Filtered	Filtered	Filtered	Filtered	Filtered	Filtered	Filtered	Filtered	Filtered	Filtered	Filtered	Filtered	Filtered	Filtered	Filtered	Filtered	Filtered	Filtered	Filtered	Filtered
0.000662827	P60900	P60900	PSMA6	Proteasome subunit alpha type-6	Filtered	Filtered	Filtered	Filtered	Filtered	Filtered	Filtered	1	Filtered	Filtered	Filtered	Filtered	Filtered	Filtered	Filtered	Filtered	Filtered	Filtered	Filtered	Filtered	Filtered	Filtered	Filtered	Filtered	Filtered	Filtered	Filtered	Filtered	Filtered	Filtered	Filtered	Filtered	Filtered	Filtered	Filtered	Filtered	Filtered	Filtered	Filtered	Filtered	Filtered	Filtered	Filtered	Filtered	Filtered
0.000350217	P60953	P60953	CDC42	Cell division control protein 42 homolog	Filtered	Filtered	Filtered	Filtered	Filtered	Filtered	Filtered	2	Filtered	Filtered	Filtered	Filtered	Filtered	Filtered	Filtered	Filtered	Filtered	Filtered	Filtered	Filtered	Filtered	Filtered	Filtered	Filtered	Filtered	Filtered	Filtered	Filtered	Filtered	Filtered	Filtered	Filtered	Filtered	Filtered	Filtered	Filtered	Filtered	Filtered	Filtered	Filtered	Filtered	Filtered	Filtered	Filtered	Filtered
0.000807767	P61160	P61160	ACTR2	Actin-related protein 2	Filtered	Filtered	Filtered	Filtered	Filtered	Filtered	Filtered	1	Filtered	Filtered	Filtered	Filtered	Filtered	Filtered	Filtered	Filtered	Filtered	Filtered	Filtered	Filtered	Filtered	Filtered	Filtered	Filtered	Filtered	Filtered	Filtered	Filtered	Filtered	Filtered	Filtered	Filtered	Filtered	Filtered	Filtered	Filtered	Filtered	Filtered	Filtered	Filtered	Filtered	Filtered	Filtered	Filtered	Filtered
0.000226167	P61204;P84077	P61204;P84077	ARF3;ARF1	ADP-ribosylation factor 3;ADP-ribosylation factor 1	Filtered	Filtered	Filtered	Filtered	Filtered	Filtered	Filtered	7	Filtered	Filtered	Filtered	Filtered	Filtered	Filtered	Filtered	Filtered	Filtered	Filtered	Filtered	Filtered	Filtered	Filtered	Filtered	Filtered	Filtered	Filtered	Filtered	Filtered	Filtered	Filtered	Filtered	Filtered	Filtered	Filtered	Filtered	Filtered	Filtered	Filtered	Filtered	Filtered	Filtered	Filtered	Filtered	Filtered	Filtered
0.00599031	P61769	P61769	B2M	Beta-2-microglobulin	Filtered	Filtered	Filtered	Filtered	Filtered	Filtered	Filtered	Filtered	Filtered	Filtered	Filtered	Filtered	Filtered	Filtered	Filtered	Filtered	Filtered	Filtered	Filtered	Filtered	Filtered	Filtered	Filtered	Filtered	Filtered	4	4	Filtered	Filtered	4	Filtered	4	Filtered	Filtered	Filtered	Filtered	Filtered	4	4	Filtered	4	Filtered	Filtered	4	Filtered
0.00306581	P61978	P61978	HNRNPK	Heterogeneous nuclear ribonucleoprotein K	Filtered	Filtered	Filtered	Filtered	Filtered	Filtered	Filtered	1	Filtered	Filtered	Filtered	Filtered	Filtered	Filtered	Filtered	Filtered	Filtered	Filtered	Filtered	Filtered	Filtered	Filtered	Filtered	Filtered	Filtered	Filtered	Filtered	Filtered	Filtered	Filtered	Filtered	Filtered	Filtered	Filtered	Filtered	Filtered	Filtered	Filtered	Filtered	Filtered	Filtered	Filtered	Filtered	Filtered	Filtered
0.00686956	P61981	P61981	YWHAG	14-3-3 protein gamma	Filtered	Filtered	Filtered	Filtered	Filtered	Filtered	Filtered	2	Filtered	Filtered	Filtered	Filtered	Filtered	Filtered	Filtered	Filtered	Filtered	Filtered	Filtered	Filtered	Filtered	Filtered	Filtered	Filtered	Filtered	Filtered	Filtered	Filtered	Filtered	Filtered	Filtered	Filtered	Filtered	Filtered	Filtered	Filtered	Filtered	Filtered	Filtered	Filtered	Filtered	Filtered	Filtered	Filtered	Filtered
0.00171393	P62258	P62258	YWHAE	14-3-3 protein epsilon	Filtered	Filtered	Filtered	Filtered	Filtered	Filtered	Filtered	6	Filtered	Filtered	Filtered	Filtered	Filtered	Filtered	Filtered	Filtered	Filtered	Filtered	Filtered	Filtered	Filtered	Filtered	Filtered	Filtered	Filtered	Filtered	Filtered	Filtered	Filtered	Filtered	Filtered	Filtered	Filtered	Filtered	Filtered	Filtered	Filtered	Filtered	Filtered	Filtered	Filtered	Filtered	Filtered	Filtered	Filtered
0.000170273	P62805	P62805	HIST1H4A	Histone H4	3	Filtered	3	3	3	3	3	3	Filtered	3	3	3	Filtered	Filtered	Filtered	Filtered	3	3	Filtered	3	Filtered	3	3	Filtered	3	Filtered	Filtered	Filtered	Filtered	Filtered	3	Filtered	3	3	3	3	Filtered	Filtered	Filtered	3	3	Filtered	3	Filtered	Filtered
0.00071729	P62937	P62937	PPIA	Peptidyl-prolyl cis-trans isomerase A	Filtered	Filtered	Filtered	Filtered	Filtered	Filtered	Filtered	5	Filtered	Filtered	Filtered	Filtered	Filtered	Filtered	Filtered	Filtered	Filtered	Filtered	Filtered	Filtered	Filtered	Filtered	Filtered	Filtered	Filtered	Filtered	Filtered	Filtered	Filtered	Filtered	Filtered	Filtered	Filtered	Filtered	Filtered	Filtered	Filtered	Filtered	Filtered	Filtered	Filtered	Filtered	Filtered	Filtered	Filtered
0.000224872	P63104	P63104	YWHAZ	14-3-3 protein zeta/delta	Filtered	Filtered	Filtered	Filtered	Filtered	Filtered	Filtered	9	Filtered	Filtered	Filtered	Filtered	Filtered	Filtered	Filtered	Filtered	Filtered	Filtered	Filtered	Filtered	Filtered	Filtered	Filtered	Filtered	Filtered	Filtered	Filtered	Filtered	Filtered	Filtered	Filtered	Filtered	Filtered	Filtered	Filtered	Filtered	Filtered	Filtered	Filtered	Filtered	Filtered	Filtered	Filtered	Filtered	Filtered
0.00019353	P67936	P67936	TPM4	Tropomyosin alpha-4 chain	Filtered	Filtered	Filtered	Filtered	Filtered	Filtered	Filtered	5	Filtered	Filtered	Filtered	Filtered	Filtered	Filtered	Filtered	Filtered	Filtered	Filtered	Filtered	Filtered	Filtered	Filtered	5	Filtered	Filtered	Filtered	Filtered	Filtered	Filtered	5	Filtered	Filtered	Filtered	Filtered	Filtered	Filtered	Filtered	Filtered	Filtered	Filtered	Filtered	Filtered	Filtered	Filtered	Filtered
0.000218553	P68032;P68133	P68032;P68133	ACTC1;ACTA1	Actin, alpha cardiac muscle 1;Actin, alpha skeletal muscle	Filtered	Filtered	Filtered	Filtered	Filtered	Filtered	Filtered	1	Filtered	Filtered	Filtered	Filtered	Filtered	Filtered	Filtered	Filtered	Filtered	Filtered	Filtered	Filtered	Filtered	Filtered	Filtered	Filtered	Filtered	Filtered	Filtered	Filtered	Filtered	Filtered	Filtered	Filtered	Filtered	Filtered	Filtered	Filtered	Filtered	Filtered	Filtered	Filtered	Filtered	Filtered	Filtered	Filtered	Filtered
0.000807767	P68104;Q05639;Q5VTE0	P68104;Q05639;Q5VTE0	EEF1A1;EEF1A2;EEF1A1P5	Elongation factor 1-alpha 1;Elongation factor 1-alpha 2;Putative elongation factor 1-alpha-like 3	Filtered	Filtered	Filtered	Filtered	Filtered	Filtered	Filtered	1	NaN	Filtered	Filtered	Filtered	Filtered	Filtered	Filtered	Filtered	Filtered	Filtered	Filtered	Filtered	Filtered	Filtered	Filtered	Filtered	Filtered	Filtered	Filtered	Filtered	Filtered	Filtered	Filtered	Filtered	Filtered	Filtered	Filtered	Filtered	Filtered	Filtered	Filtered	Filtered	Filtered	Filtered	Filtered	Filtered	Filtered
0.00044727	P68363;Q71U36;Q9BQE3	P68363;Q71U36;Q9BQE3	TUBA1B;TUBA1A;TUBA1C	Tubulin alpha-1B chain;Tubulin alpha-1A chain;Tubulin alpha-1C chain	Filtered	Filtered	Filtered	Filtered	Filtered	Filtered	Filtered	5	Filtered	Filtered	Filtered	Filtered	Filtered	Filtered	Filtered	Filtered	Filtered	Filtered	Filtered	Filtered	Filtered	Filtered	Filtered	Filtered	Filtered	Filtered	Filtered	Filtered	Filtered	Filtered	Filtered	Filtered	Filtered	Filtered	Filtered	Filtered	Filtered	Filtered	Filtered	Filtered	Filtered	Filtered	Filtered	Filtered	Filtered
0.00203517	P68366	P68366	TUBA4A	Tubulin alpha-4A chain	Filtered	Filtered	Filtered	Filtered	Filtered	Filtered	Filtered	1	Filtered	Filtered	Filtered	Filtered	Filtered	Filtered	Filtered	Filtered	Filtered	Filtered	Filtered	Filtered	Filtered	Filtered	Filtered	Filtered	Filtered	Filtered	Filtered	Filtered	Filtered	Filtered	Filtered	Filtered	Filtered	Filtered	Filtered	Filtered	Filtered	Filtered	Filtered	Filtered	Filtered	Filtered	Filtered	Filtered	Filtered
0.000170273	P68871	P68871	HBB	Hemoglobin subunit beta	20	20	20	20	20	20	20	20	20	20	20	20	20	20	20	20	20	20	20	20	20	20	20	20	20	20	20	20	20	20	20	20	20	20	20	20	20	20	20	20	20	20	20	20	20
0.000113247	P69891	P69891	HBG1	Hemoglobin subunit gamma-1	10	10	10	10	10	10	10	10	10	10	10	10	10	10	10	10	10	10	10	10	10	10	10	10	10	10	10	10	10	10	10	10	10	10	10	10	10	10	10	10	10	10	10	10	10
9.86114e-05	P69905	P69905	HBA1	Hemoglobin subunit alpha	14	14	14	14	14	14	14	14	14	14	14	14	14	14	14	14	14	14	14	14	14	14	14	14	14	14	14	14	14	14	14	14	14	14	14	14	14	14	14	14	14	14	14	14	14
0.000313467	P80108	P80108	GPLD1	Phosphatidylinositol-glycan-specific phospholipase D	26	26	26	26	26	26	26	26	25	26	26	26	26	26	26	26	26	26	26	26	26	26	26	26	26	26	26	26	26	26	26	26	26	26	26	26	26	26	26	26	26	26	26	26	26
0.000418569	P80188	P80188	LCN2	Neutrophil gelatinase-associated lipocalin	Filtered	Filtered	Filtered	Filtered	Filtered	Filtered	Filtered	5	Filtered	Filtered	Filtered	Filtered	Filtered	Filtered	Filtered	Filtered	Filtered	Filtered	Filtered	Filtered	Filtered	Filtered	Filtered	Filtered	Filtered	Filtered	Filtered	Filtered	Filtered	Filtered	Filtered	Filtered	Filtered	Filtered	Filtered	Filtered	Filtered	Filtered	Filtered	Filtered	Filtered	Filtered	Filtered	Filtered	5
0.000418828	P80748	P80748	IGLV3-21	Immunoglobulin lambda variable 3-21	Filtered	Filtered	Filtered	Filtered	Filtered	4	4	4	4	4	4	Filtered	Filtered	Filtered	4	4	4	4	4	Filtered	4	4	4	4	Filtered	4	4	4	Filtered	Filtered	4	4	Filtered	Filtered	4	4	4	4	4	4	4	4	Filtered	Filtered	4
0.000388053	P81605	P81605	DCD	Dermcidin	5	5	5	5	5	Filtered	Filtered	5	Filtered	Filtered	Filtered	Filtered	Filtered	Filtered	Filtered	5	5	Filtered	5	Filtered	Filtered	Filtered	Filtered	Filtered	Filtered	Filtered	Filtered	Filtered	Filtered	Filtered	Filtered	Filtered	Filtered	Filtered	Filtered	Filtered	Filtered	Filtered	Filtered	Filtered	Filtered	Filtered	Filtered	5	Filtered
0.000869281	P98160	P98160	HSPG2	Basement membrane-specific heparan sulfate proteoglycan core protein	41	Filtered	Filtered	Filtered	Filtered	Filtered	Filtered	42	Filtered	Filtered	Filtered	Filtered	Filtered	Filtered	Filtered	Filtered	Filtered	Filtered	Filtered	Filtered	Filtered	42	42	42	42	42	42	42	42	42	42	42	42	42	42	42	42	42	42	42	42	42	42	42	42
0.0011951	Q01459	Q01459	CTBS	Di-N-acetylchitobiase	8	8	8	Filtered	Filtered	Filtered	Filtered	8	Filtered	Filtered	Filtered	Filtered	8	Filtered	8	Filtered	8	Filtered	8	Filtered	8	Filtered	Filtered	Filtered	Filtered	Filtered	Filtered	Filtered	Filtered	Filtered	Filtered	Filtered	Filtered	Filtered	Filtered	Filtered	Filtered	Filtered	Filtered	Filtered	Filtered	Filtered	Filtered	8	Filtered
0.000113761	Q02224	Q02224	CENPE	Centromere-associated protein E	1	1	1	1	1	1	1	1	1	1	1	1	1	1	1	1	1	1	1	1	1	1	1	1	1	1	1	1	1	1	1	1	1	1	1	1	1	1	1	1	1	1	1	1	1
0.000170273	Q02487	Q02487	DSC2	Desmocollin-2	Filtered	Filtered	Filtered	Filtered	Filtered	Filtered	Filtered	2	Filtered	Filtered	Filtered	Filtered	Filtered	Filtered	Filtered	Filtered	Filtered	Filtered	Filtered	Filtered	Filtered	Filtered	Filtered	Filtered	Filtered	Filtered	Filtered	Filtered	Filtered	Filtered	Filtered	Filtered	Filtered	Filtered	Filtered	Filtered	Filtered	Filtered	Filtered	Filtered	Filtered	Filtered	Filtered	Filtered	Filtered
0.00450448	Q03154	Q03154	ACY1	Aminoacylase-1	Filtered	Filtered	Filtered	Filtered	Filtered	Filtered	Filtered	Filtered	Filtered	Filtered	Filtered	Filtered	Filtered	Filtered	Filtered	Filtered	Filtered	Filtered	Filtered	Filtered	Filtered	Filtered	Filtered	Filtered	Filtered	Filtered	Filtered	Filtered	Filtered	Filtered	Filtered	Filtered	Filtered	Filtered	Filtered	Filtered	Filtered	Filtered	Filtered	Filtered	Filtered	Filtered	Filtered	Filtered	Filtered
0.00161041	Q03591	Q03591	CFHR1	Complement factor H-related protein 1	12	12	12	12	12	12	12	12	11	12	12	12	12	12	12	12	12	12	12	12	12	12	12	12	12	12	12	12	12	12	12	12	12	12	12	12	12	12	12	12	12	12	12	12	12
0.000405964	Q04756	Q04756	HGFAC	Hepatocyte growth factor activator	19	19	19	19	19	19	19	19	17	19	19	19	19	19	19	19	19	19	19	19	19	19	19	19	19	19	19	19	19	19	19	19	19	19	19	19	19	19	19	19	19	19	19	19	19
0.000156303	Q06033	Q06033	ITIH3	Inter-alpha-trypsin inhibitor heavy chain H3	33	33	33	33	33	33	33	33	31	33	33	33	33	33	33	33	33	33	33	33	33	33	33	33	33	33	33	33	33	33	33	33	33	33	33	33	33	33	33	33	33	33	33	33	33
0.00565168	Q06830	Q06830	PRDX1	Peroxiredoxin-1	Filtered	Filtered	Filtered	Filtered	Filtered	Filtered	Filtered	2	Filtered	Filtered	Filtered	Filtered	Filtered	Filtered	Filtered	Filtered	Filtered	Filtered	Filtered	Filtered	Filtered	Filtered	Filtered	Filtered	Filtered	Filtered	Filtered	Filtered	Filtered	Filtered	Filtered	Filtered	Filtered	Filtered	Filtered	Filtered	Filtered	Filtered	Filtered	Filtered	Filtered	Filtered	Filtered	Filtered	Filtered
0.000235849	Q08380	Q08380	LGALS3BP	Galectin-3-binding protein	17	17	17	17	17	17	17	17	17	17	17	17	17	17	17	17	17	17	17	17	17	17	17	17	17	17	17	17	17	17	17	17	17	17	17	17	17	17	17	17	17	17	17	17	17
0.00767671	Q0VDD7	Q0VDD7	C19orf57	Uncharacterized protein C19orf57	Filtered	Filtered	Filtered	Filtered	1	Filtered	Filtered	Filtered	Filtered	Filtered	Filtered	Filtered	Filtered	1	Filtered	Filtered	1	Filtered	Filtered	Filtered	Filtered	Filtered	Filtered	Filtered	Filtered	Filtered	Filtered	Filtered	Filtered	Filtered	Filtered	Filtered	Filtered	Filtered	Filtered	Filtered	Filtered	Filtered	Filtered	Filtered	Filtered	Filtered	Filtered	Filtered	Filtered
0.000181852	Q12805	Q12805	EFEMP1	EGF-containing fibulin-like extracellular matrix protein 1	18	18	18	Filtered	18	18	18	Filtered	18	18	18	18	18	18	18	18	18	18	Filtered	18	18	18	18	18	18	18	18	18	18	18	18	18	18	18	18	18	18	18	18	18	18	18	18	18	18
0.000333612	Q12907	Q12907	LMAN2	Vesicular integral-membrane protein VIP36	Filtered	Filtered	Filtered	Filtered	7	7	7	7	Filtered	7	Filtered	Filtered	Filtered	7	7	Filtered	Filtered	7	Filtered	Filtered	Filtered	7	Filtered	7	Filtered	7	7	7	7	Filtered	Filtered	Filtered	7	7	Filtered	7	Filtered	Filtered	7	Filtered	7	7	7	7	7
0.00192696	Q13103	Q13103	SPP2	Secreted phosphoprotein 24	4	4	4	4	4	4	4	Filtered	4	4	4	4	4	4	4	4	4	4	4	4	4	Filtered	Filtered	4	4	4	Filtered	Filtered	4	Filtered	4	Filtered	Filtered	Filtered	Filtered	Filtered	4	Filtered	Filtered	Filtered	4	Filtered	4	4	Filtered
0.0016045	Q13201	Q13201	MMRN1	Multimerin-1	Filtered	Filtered	Filtered	Filtered	Filtered	Filtered	Filtered	Filtered	Filtered	Filtered	Filtered	Filtered	Filtered	Filtered	Filtered	Filtered	Filtered	Filtered	Filtered	Filtered	Filtered	Filtered	Filtered	Filtered	Filtered	Filtered	17	17	Filtered	17	Filtered	17	Filtered	Filtered	Filtered	Filtered	Filtered	17	17	17	17	17	17	17	17
0.00130624	Q13217	Q13217	DNAJC3	DnaJ homolog subfamily C member 3	Filtered	Filtered	Filtered	Filtered	Filtered	Filtered	Filtered	Filtered	Filtered	Filtered	Filtered	Filtered	Filtered	Filtered	Filtered	Filtered	Filtered	Filtered	Filtered	Filtered	Filtered	Filtered	Filtered	Filtered	Filtered	Filtered	Filtered	Filtered	Filtered	Filtered	Filtered	Filtered	Filtered	Filtered	Filtered	Filtered	Filtered	Filtered	Filtered	Filtered	Filtered	Filtered	Filtered	Filtered	1
0.00413259	Q13740	Q13740	ALCAM	CD166 antigen	Filtered	Filtered	Filtered	Filtered	Filtered	7	Filtered	Filtered	Filtered	Filtered	Filtered	Filtered	Filtered	Filtered	Filtered	Filtered	Filtered	Filtered	Filtered	Filtered	Filtered	7	7	7	7	7	7	Filtered	Filtered	Filtered	7	7	Filtered	Filtered	Filtered	Filtered	Filtered	Filtered	7	Filtered	Filtered	7	Filtered	7	7
0.00044727	Q13790	Q13790	APOF	Apolipoprotein F	4	5	5	5	5	5	4	5	5	5	5	5	5	5	5	5	5	5	5	5	5	5	5	5	5	5	5	5	5	5	5	5	5	5	5	5	5	5	5	5	5	5	5	5	5
0.00204182	Q13822	Q13822	ENPP2	Ectonucleotide pyrophosphatase/phosphodiesterase family member 2	Filtered	Filtered	Filtered	Filtered	Filtered	Filtered	Filtered	Filtered	Filtered	Filtered	Filtered	Filtered	Filtered	Filtered	Filtered	Filtered	Filtered	Filtered	Filtered	Filtered	Filtered	17	17	17	17	17	17	17	17	17	17	17	Filtered	17	17	17	17	17	17	17	17	17	17	17	17
0.00186148	Q14126	Q14126	DSG2	Desmoglein-2	Filtered	Filtered	Filtered	Filtered	Filtered	Filtered	Filtered	11	Filtered	Filtered	Filtered	Filtered	Filtered	Filtered	Filtered	Filtered	Filtered	Filtered	Filtered	Filtered	Filtered	Filtered	11	Filtered	Filtered	Filtered	11	Filtered	Filtered	Filtered	Filtered	Filtered	Filtered	Filtered	Filtered	Filtered	Filtered	Filtered	Filtered	Filtered	Filtered	Filtered	Filtered	Filtered	Filtered
0.000341931	Q14204	Q14204	DYNC1H1	Cytoplasmic dynein 1 heavy chain 1	1	1	1	1	1	1	1	1	1	1	1	1	1	1	1	1	1	1	1	1	1	1	1	1	1	1	1	1	1	1	1	1	1	1	1	1	1	1	1	1	1	1	1	1	1
0.00449919	Q14376	Q14376	GALE	UDP-glucose 4-epimerase	1	1	1	1	1	1	1	1	1	1	1	1	1	1	1	1	1	1	1	1	1	1	1	1	Filtered	1	Filtered	Filtered	1	1	1	1	Filtered	1	Filtered	1	Filtered	1	Filtered	Filtered	1	Filtered	1	1	1
0.00597419	Q14515	Q14515	SPARCL1	SPARC-like protein 1	Filtered	Filtered	Filtered	Filtered	Filtered	15	Filtered	Filtered	Filtered	Filtered	Filtered	Filtered	Filtered	Filtered	Filtered	Filtered	Filtered	Filtered	Filtered	15	Filtered	Filtered	Filtered	Filtered	Filtered	15	15	15	Filtered	15	Filtered	15	15	Filtered	15	15	15	15	15	Filtered	15	15	Filtered	15	15
0.000333612	Q14520	Q14520	HABP2	Hyaluronan-binding protein 2	24	24	24	24	24	24	24	24	24	24	24	24	24	24	24	24	24	24	24	24	24	24	24	24	24	24	24	24	24	24	24	24	24	24	24	24	24	24	24	24	24	24	24	24	24
0.000549525	Q14571	Q14571	ITPR2	Inositol 1,4,5-trisphosphate receptor type 2	1	1	1	Filtered	1	1	1	1	1	1	1	1	1	1	1	1	1	Filtered	1	1	1	1	1	1	1	1	1	1	1	1	Filtered	1	1	1	1	1	1	1	1	1	1	1	1	1	1
9.86114e-05	Q14624	Q14624	ITIH4	Inter-alpha-trypsin inhibitor heavy chain H4	52	53	53	53	53	53	52	53	52	53	53	53	53	53	53	53	53	53	53	53	53	53	53	53	53	53	53	53	53	53	53	53	53	53	53	53	53	53	53	53	53	53	53	53	53
0.000170273	Q14697	Q14697	GANAB	Neutral alpha-glucosidase AB	Filtered	Filtered	Filtered	Filtered	Filtered	Filtered	Filtered	5	Filtered	Filtered	Filtered	Filtered	Filtered	Filtered	Filtered	Filtered	Filtered	Filtered	Filtered	Filtered	Filtered	Filtered	Filtered	Filtered	Filtered	Filtered	Filtered	Filtered	Filtered	Filtered	Filtered	Filtered	Filtered	Filtered	Filtered	Filtered	Filtered	Filtered	Filtered	Filtered	Filtered	Filtered	Filtered	Filtered	Filtered
0.00178038	Q15063	Q15063	POSTN	Periostin	Filtered	Filtered	Filtered	Filtered	Filtered	15	Filtered	15	Filtered	15	Filtered	Filtered	Filtered	Filtered	Filtered	Filtered	Filtered	15	15	Filtered	15	Filtered	Filtered	Filtered	Filtered	Filtered	15	15	Filtered	Filtered	Filtered	Filtered	Filtered	Filtered	Filtered	Filtered	15	Filtered	Filtered	Filtered	Filtered	Filtered	Filtered	Filtered	Filtered
0.00429431	Q15084	Q15084	PDIA6	Protein disulfide-isomerase A6	Filtered	Filtered	Filtered	Filtered	Filtered	Filtered	Filtered	1	Filtered	Filtered	Filtered	Filtered	Filtered	Filtered	Filtered	Filtered	Filtered	Filtered	Filtered	Filtered	Filtered	Filtered	Filtered	Filtered	Filtered	Filtered	Filtered	Filtered	Filtered	Filtered	Filtered	Filtered	Filtered	Filtered	Filtered	Filtered	Filtered	Filtered	Filtered	Filtered	Filtered	Filtered	Filtered	Filtered	Filtered
0.00195145	Q15113	Q15113	PCOLCE	Procollagen C-endopeptidase enhancer 1	Filtered	Filtered	14	14	14	14	14	Filtered	12	14	Filtered	14	14	14	14	14	14	14	Filtered	14	14	14	14	14	14	14	14	14	14	14	14	14	14	14	14	14	14	14	14	14	14	14	14	14	Filtered
0.000349174	Q15166	Q15166	PON3	Serum paraoxonase/lactonase 3	10	10	Filtered	Filtered	10	10	Filtered	10	8	10	Filtered	10	10	10	10	Filtered	Filtered	Filtered	10	Filtered	10	Filtered	Filtered	10	Filtered	Filtered	Filtered	Filtered	Filtered	Filtered	Filtered	Filtered	Filtered	Filtered	10	Filtered	Filtered	Filtered	Filtered	Filtered	Filtered	Filtered	Filtered	10	Filtered
0.00161041	Q15485	Q15485	FCN2	Ficolin-2	10	10	Filtered	10	Filtered	10	10	10	10	10	10	10	Filtered	10	10	10	10	Filtered	10	10	10	Filtered	10	Filtered	10	10	10	10	10	10	10	10	10	Filtered	10	10	10	10	10	10	10	10	10	10	10
0.000476726	Q15582	Q15582	TGFBI	Transforming growth factor-beta-induced protein ig-h3	24	24	24	24	24	24	24	24	22	24	24	24	24	24	24	24	24	24	24	24	24	24	24	24	24	24	24	24	24	24	24	24	24	24	24	24	24	24	24	24	24	24	24	24	24
0.00217138	Q15828	Q15828	CST6	Cystatin-M	3	Filtered	Filtered	Filtered	3	Filtered	3	3	Filtered	Filtered	Filtered	Filtered	Filtered	Filtered	Filtered	Filtered	Filtered	Filtered	Filtered	Filtered	Filtered	Filtered	Filtered	3	Filtered	Filtered	3	3	Filtered	3	Filtered	3	Filtered	Filtered	3	Filtered	3	3	3	Filtered	3	Filtered	Filtered	3	3
0.000644492	Q15848	Q15848	ADIPOQ	Adiponectin	4	4	4	4	4	4	4	4	4	4	4	4	4	4	4	4	4	4	4	4	4	4	4	4	4	4	4	4	4	4	4	4	4	4	4	4	4	4	4	4	4	4	4	4	4
0.000129939	Q16610	Q16610	ECM1	Extracellular matrix protein 1	30	30	30	30	30	30	30	30	27	30	30	30	30	30	30	30	30	30	30	30	30	30	30	30	30	30	30	30	30	30	30	30	30	30	30	30	30	30	30	30	30	30	30	30	30
0.00881479	Q16627	Q16627	CCL14	C-C motif chemokine 14	Filtered	Filtered	Filtered	Filtered	Filtered	Filtered	Filtered	Filtered	Filtered	Filtered	Filtered	Filtered	Filtered	Filtered	Filtered	Filtered	Filtered	Filtered	Filtered	Filtered	Filtered	Filtered	Filtered	Filtered	Filtered	3	3	3	Filtered	Filtered	Filtered	Filtered	Filtered	Filtered	Filtered	Filtered	Filtered	Filtered	Filtered	Filtered	Filtered	Filtered	Filtered	3	Filtered
0.000632802	Q16853	Q16853	AOC3	Membrane primary amine oxidase	13	Filtered	13	Filtered	Filtered	13	Filtered	Filtered	Filtered	Filtered	Filtered	Filtered	Filtered	Filtered	13	13	13	Filtered	13	Filtered	Filtered	13	13	13	13	13	13	13	13	13	13	13	Filtered	13	13	13	Filtered	13	13	13	13	13	13	13	13
0.000121282	Q5T5C0	Q5T5C0	STXBP5	Syntaxin-binding protein 5	2	2	2	2	2	2	2	2	Filtered	2	2	2	2	2	2	2	2	2	2	2	2	2	2	2	2	2	2	2	2	2	2	2	2	2	2	2	2	2	2	2	2	2	2	2	2
0.00177872	Q5T7N2	Q5T7N2	L1TD1	LINE-1 type transposase domain-containing protein 1	1	1	1	1	1	1	1	1	1	1	1	1	1	1	1	1	1	1	1	1	1	1	1	1	1	1	1	1	1	1	1	1	1	1	1	1	1	1	1	1	1	1	1	1	1
9.86114e-05	Q66K66	Q66K66	TMEM198	Transmembrane protein 198	1	1	1	1	1	1	1	1	1	1	1	1	1	1	1	1	1	1	1	1	1	1	1	1	1	1	1	1	1	1	1	1	1	1	1	1	1	1	1	1	1	1	1	1	1
0.00136301	Q6EMK4	Q6EMK4	VASN	Vasorin	7	7	7	7	7	7	7	7	7	7	7	7	7	7	7	7	7	7	7	7	7	7	7	7	7	7	7	7	7	7	7	7	7	7	7	7	7	7	7	7	7	7	7	7	7
0.00258978	Q6UXB8	Q6UXB8	PI16	Peptidase inhibitor 16	10	Filtered	10	Filtered	10	10	Filtered	10	Filtered	10	Filtered	Filtered	Filtered	Filtered	Filtered	10	10	10	Filtered	10	10	10	10	10	10	10	10	10	10	10	10	10	10	10	10	10	10	10	10	10	10	10	10	10	10
0.00386667	Q6UY14	Q6UY14	ADAMTSL4	ADAMTS-like protein 4	Filtered	Filtered	5	Filtered	5	5	Filtered	Filtered	5	Filtered	5	5	Filtered	Filtered	5	Filtered	Filtered	Filtered	5	Filtered	Filtered	Filtered	5	Filtered	5	5	Filtered	Filtered	Filtered	Filtered	Filtered	Filtered	5	Filtered	5	Filtered	Filtered	Filtered	Filtered	5	5	Filtered	5	Filtered	5
0.000708754	Q6YHK3	Q6YHK3	CD109	CD109 antigen	Filtered	Filtered	Filtered	Filtered	Filtered	Filtered	Filtered	9	Filtered	Filtered	Filtered	Filtered	Filtered	Filtered	Filtered	Filtered	Filtered	Filtered	Filtered	Filtered	Filtered	9	9	Filtered	Filtered	Filtered	Filtered	Filtered	Filtered	Filtered	9	Filtered	Filtered	Filtered	Filtered	Filtered	9	Filtered	Filtered	Filtered	Filtered	Filtered	Filtered	Filtered	Filtered
0.00632379	Q76LX8	Q76LX8	ADAMTS13	A disintegrin and metalloproteinase with thrombospondin motifs 13	Filtered	Filtered	Filtered	Filtered	Filtered	Filtered	Filtered	23	Filtered	Filtered	Filtered	Filtered	Filtered	Filtered	Filtered	Filtered	Filtered	Filtered	23	Filtered	23	Filtered	23	23	23	23	Filtered	Filtered	23	23	23	23	Filtered	23	23	23	23	Filtered	23	23	Filtered	23	23	Filtered	23
0.00311844	Q7Z7G0	Q7Z7G0	ABI3BP	Target of Nesh-SH3	Filtered	Filtered	Filtered	Filtered	Filtered	5	Filtered	Filtered	Filtered	Filtered	Filtered	Filtered	Filtered	Filtered	Filtered	Filtered	Filtered	Filtered	Filtered	Filtered	Filtered	Filtered	5	Filtered	Filtered	Filtered	Filtered	Filtered	5	Filtered	5	Filtered	Filtered	Filtered	5	5	Filtered	Filtered	Filtered	Filtered	Filtered	Filtered	Filtered	Filtered	5
0.00097405	Q86UW7;Q9ULU8	Q86UW7;Q9ULU8	CADPS2;CADPS	Calcium-dependent secretion activator 2;Calcium-dependent secretion activator 1	Filtered	Filtered	Filtered	Filtered	Filtered	Filtered	1	Filtered	Filtered	Filtered	Filtered	Filtered	Filtered	Filtered	Filtered	Filtered	Filtered	1	Filtered	Filtered	Filtered	Filtered	1	Filtered	Filtered	Filtered	Filtered	Filtered	Filtered	Filtered	Filtered	Filtered	Filtered	Filtered	Filtered	Filtered	Filtered	Filtered	Filtered	Filtered	1	Filtered	Filtered	Filtered	Filtered
0.0011951	Q86VB7	Q86VB7	CD163	Scavenger receptor cysteine-rich type 1 protein M130	Filtered	Filtered	Filtered	22	22	Filtered	Filtered	22	18	22	22	Filtered	22	22	22	Filtered	22	Filtered	22	Filtered	22	22	22	22	22	22	22	22	22	22	22	22	22	22	22	22	22	22	22	22	22	22	22	22	22
0.000320725	Q86YA3	Q86YA3	ZGRF1	Protein ZGRF1	1	1	1	1	1	1	1	1	1	1	1	1	1	1	1	1	1	1	1	1	1	1	1	1	1	1	1	Filtered	1	1	1	1	1	1	1	Filtered	1	Filtered	Filtered	1	1	1	1	1	1
0.00602556	Q86YW5	Q86YW5	TREML1	Trem-like transcript 1 protein	Filtered	Filtered	Filtered	Filtered	Filtered	Filtered	Filtered	Filtered	Filtered	Filtered	Filtered	Filtered	Filtered	Filtered	Filtered	Filtered	Filtered	Filtered	Filtered	Filtered	Filtered	Filtered	1	Filtered	Filtered	Filtered	Filtered	Filtered	Filtered	1	Filtered	1	Filtered	Filtered	Filtered	Filtered	Filtered	Filtered	Filtered	Filtered	1	1	Filtered	Filtered	Filtered
0.000103692	Q8N442	Q8N442	GUF1	Translation factor GUF1, mitochondrial	1	1	1	1	1	1	1	1	1	1	1	1	1	1	1	1	1	1	1	1	1	1	1	1	1	1	1	1	1	1	1	1	1	1	1	1	1	1	1	1	1	1	1	1	1
0.00632379	Q8NBP7	Q8NBP7	PCSK9	Proprotein convertase subtilisin/kexin type 9	Filtered	Filtered	Filtered	Filtered	Filtered	10	Filtered	10	Filtered	Filtered	Filtered	Filtered	Filtered	Filtered	Filtered	Filtered	10	Filtered	10	Filtered	10	Filtered	Filtered	Filtered	Filtered	Filtered	Filtered	Filtered	Filtered	Filtered	Filtered	Filtered	Filtered	Filtered	Filtered	Filtered	Filtered	Filtered	Filtered	Filtered	Filtered	Filtered	Filtered	Filtered	Filtered
0.000300225	Q8NHQ9	Q8NHQ9	DDX55	ATP-dependent RNA helicase DDX55	1	1	1	1	1	1	1	1	1	1	1	1	1	1	1	1	1	1	1	1	1	1	1	1	1	1	1	1	1	1	1	1	1	1	1	1	1	1	1	1	1	1	1	1	1
0.00390463	Q92496	Q92496	CFHR4	Complement factor H-related protein 4	6	Filtered	Filtered	Filtered	Filtered	6	Filtered	6	Filtered	Filtered	Filtered	Filtered	Filtered	Filtered	6	Filtered	Filtered	Filtered	Filtered	6	6	Filtered	Filtered	Filtered	Filtered	Filtered	Filtered	Filtered	Filtered	Filtered	Filtered	Filtered	Filtered	Filtered	Filtered	Filtered	Filtered	Filtered	Filtered	Filtered	Filtered	6	Filtered	Filtered	Filtered
0.00110633	Q92820	Q92820	GGH	Gamma-glutamyl hydrolase	9	9	9	9	9	9	9	9	9	9	9	9	9	9	9	9	9	9	9	9	9	9	Filtered	9	9	9	Filtered	Filtered	9	9	9	Filtered	Filtered	9	9	9	9	Filtered	9	Filtered	9	9	9	9	9
0.00536265	Q92859	Q92859	NEO1	Neogenin	Filtered	Filtered	Filtered	Filtered	Filtered	Filtered	Filtered	Filtered	Filtered	Filtered	Filtered	Filtered	Filtered	Filtered	Filtered	Filtered	Filtered	Filtered	Filtered	Filtered	Filtered	Filtered	6	6	Filtered	Filtered	Filtered	Filtered	Filtered	6	6	Filtered	6	Filtered	6	6	6	Filtered	6	6	Filtered	Filtered	6	Filtered	6
0.000353437	Q92954	Q92954	PRG4	Proteoglycan 4	16	16	16	16	16	16	16	16	15	16	16	16	16	16	16	16	16	16	16	16	16	16	16	16	16	16	16	16	16	16	16	16	16	16	16	16	16	16	16	16	16	16	16	16	16
0.00150662	Q969L4	Q969L4	LSM10	U7 snRNA-associated Sm-like protein LSm10	Filtered	Filtered	Filtered	Filtered	Filtered	Filtered	Filtered	Filtered	NaN	Filtered	Filtered	Filtered	Filtered	Filtered	Filtered	Filtered	Filtered	Filtered	Filtered	Filtered	Filtered	Filtered	1	Filtered	1	Filtered	Filtered	Filtered	Filtered	Filtered	Filtered	Filtered	Filtered	Filtered	Filtered	Filtered	Filtered	Filtered	Filtered	Filtered	Filtered	1	Filtered	Filtered	Filtered
0.00506461	Q96F63	Q96F63	CCDC97	Coiled-coil domain-containing protein 97	Filtered	Filtered	Filtered	Filtered	Filtered	Filtered	Filtered	Filtered	Filtered	Filtered	Filtered	Filtered	Filtered	Filtered	Filtered	Filtered	Filtered	Filtered	Filtered	1	Filtered	Filtered	Filtered	Filtered	Filtered	1	Filtered	Filtered	Filtered	1	Filtered	1	1	1	Filtered	1	1	Filtered	Filtered	Filtered	Filtered	Filtered	Filtered	Filtered	1
0.00527291	Q96IU4	Q96IU4	ABHD14B	Protein ABHD14B	Filtered	Filtered	Filtered	Filtered	Filtered	Filtered	Filtered	1	Filtered	Filtered	Filtered	Filtered	Filtered	Filtered	Filtered	Filtered	Filtered	Filtered	Filtered	Filtered	Filtered	Filtered	Filtered	Filtered	Filtered	Filtered	Filtered	Filtered	Filtered	Filtered	Filtered	Filtered	Filtered	Filtered	Filtered	Filtered	Filtered	Filtered	Filtered	Filtered	Filtered	Filtered	Filtered	Filtered	Filtered
9.86114e-05	Q96IY4	Q96IY4	CPB2	Carboxypeptidase B2	12	12	12	12	12	12	12	12	9	12	12	12	12	12	12	12	12	12	12	12	12	12	12	12	12	12	12	12	12	12	12	12	12	12	12	12	12	12	12	12	12	12	12	12	12
0.0008565	Q96KN2	Q96KN2	CNDP1	Beta-Ala-His dipeptidase	21	21	21	21	21	21	21	21	20	21	21	21	21	21	21	21	21	21	21	21	21	Filtered	21	21	21	21	21	21	21	21	21	21	21	21	21	21	21	21	Filtered	21	21	Filtered	21	21	Filtered
0.000103511	Q96PD5	Q96PD5	PGLYRP2	N-acetylmuramoyl-L-alanine amidase	22	22	22	22	22	22	22	22	22	22	22	22	22	22	22	22	22	22	22	22	22	22	22	22	22	22	22	22	22	22	22	22	22	22	22	22	22	22	22	22	22	22	22	22	22
0.000720733	Q96S86	Q96S86	HAPLN3	Hyaluronan and proteoglycan link protein 3	Filtered	Filtered	Filtered	Filtered	Filtered	Filtered	Filtered	Filtered	NaN	Filtered	Filtered	Filtered	Filtered	Filtered	Filtered	Filtered	Filtered	Filtered	Filtered	Filtered	Filtered	Filtered	1	Filtered	1	Filtered	Filtered	Filtered	Filtered	Filtered	Filtered	Filtered	Filtered	Filtered	Filtered	Filtered	Filtered	Filtered	1	Filtered	Filtered	Filtered	Filtered	Filtered	Filtered
0.000216308	Q99497	Q99497	PARK7	Protein/nucleic acid deglycase DJ-1	Filtered	Filtered	Filtered	Filtered	Filtered	Filtered	Filtered	2	Filtered	Filtered	Filtered	Filtered	Filtered	Filtered	Filtered	Filtered	Filtered	Filtered	Filtered	Filtered	Filtered	Filtered	Filtered	Filtered	Filtered	Filtered	Filtered	Filtered	Filtered	Filtered	Filtered	Filtered	Filtered	Filtered	Filtered	Filtered	Filtered	Filtered	Filtered	Filtered	Filtered	Filtered	Filtered	Filtered	Filtered
0.00326601	Q99784	Q99784	OLFM1	Noelin	Filtered	Filtered	Filtered	Filtered	Filtered	Filtered	Filtered	Filtered	Filtered	Filtered	Filtered	Filtered	Filtered	Filtered	Filtered	Filtered	Filtered	Filtered	Filtered	Filtered	Filtered	Filtered	Filtered	6	6	6	6	Filtered	Filtered	6	6	Filtered	Filtered	Filtered	Filtered	Filtered	6	Filtered	Filtered	Filtered	6	Filtered	Filtered	Filtered	6
0.00243302	Q99969	Q99969	RARRES2	Retinoic acid receptor responder protein 2	Filtered	Filtered	Filtered	Filtered	Filtered	Filtered	Filtered	Filtered	Filtered	Filtered	Filtered	Filtered	Filtered	Filtered	Filtered	Filtered	Filtered	Filtered	Filtered	Filtered	Filtered	Filtered	Filtered	Filtered	Filtered	Filtered	3	Filtered	Filtered	Filtered	Filtered	Filtered	Filtered	3	Filtered	Filtered	Filtered	Filtered	Filtered	Filtered	3	3	3	3	Filtered
0.00245263	Q9BWP8	Q9BWP8	COLEC11	Collectin-11	Filtered	Filtered	Filtered	Filtered	Filtered	Filtered	Filtered	Filtered	7	8	Filtered	Filtered	Filtered	Filtered	Filtered	Filtered	Filtered	Filtered	8	Filtered	Filtered	8	Filtered	8	8	Filtered	Filtered	Filtered	Filtered	8	Filtered	Filtered	8	8	Filtered	8	Filtered	8	8	8	Filtered	8	Filtered	Filtered	8
0.001917	Q9BY67	Q9BY67	CADM1	Cell adhesion molecule 1	Filtered	Filtered	Filtered	Filtered	Filtered	Filtered	Filtered	Filtered	Filtered	Filtered	Filtered	Filtered	Filtered	Filtered	Filtered	Filtered	Filtered	Filtered	Filtered	Filtered	Filtered	Filtered	5	5	5	5	5	Filtered	5	5	5	5	Filtered	Filtered	Filtered	Filtered	Filtered	5	Filtered	5	5	5	5	Filtered	Filtered
0.00274742	Q9BYE9	Q9BYE9	CDHR2	Cadherin-related family member 2	Filtered	Filtered	Filtered	Filtered	Filtered	Filtered	Filtered	Filtered	Filtered	Filtered	Filtered	Filtered	Filtered	Filtered	Filtered	Filtered	Filtered	Filtered	Filtered	Filtered	Filtered	10	10	Filtered	Filtered	Filtered	Filtered	10	Filtered	10	10	10	10	Filtered	Filtered	Filtered	Filtered	Filtered	Filtered	Filtered	Filtered	10	Filtered	10	Filtered
0.000251383	Q9C0B1	Q9C0B1	FTO	Alpha-ketoglutarate-dependent dioxygenase FTO	Filtered	1	1	1	1	1	1	1	NaN	1	1	1	1	1	1	1	1	1	1	1	1	Filtered	Filtered	1	1	1	1	1	1	1	1	1	1	1	1	Filtered	Filtered	Filtered	1	1	1	1	1	1	1
0.00295431	Q9H299	Q9H299	SH3BGRL3	SH3 domain-binding glutamic acid-rich-like protein 3	Filtered	Filtered	Filtered	Filtered	Filtered	Filtered	Filtered	2	Filtered	Filtered	Filtered	Filtered	Filtered	Filtered	Filtered	Filtered	Filtered	Filtered	Filtered	Filtered	Filtered	Filtered	Filtered	Filtered	Filtered	Filtered	Filtered	Filtered	Filtered	Filtered	Filtered	Filtered	Filtered	Filtered	Filtered	Filtered	Filtered	Filtered	Filtered	Filtered	Filtered	Filtered	Filtered	Filtered	Filtered
0.00671143	Q9H4A9	Q9H4A9	DPEP2	Dipeptidase 2	Filtered	Filtered	Filtered	Filtered	Filtered	Filtered	Filtered	Filtered	Filtered	Filtered	Filtered	Filtered	Filtered	Filtered	Filtered	Filtered	Filtered	Filtered	Filtered	Filtered	5	Filtered	Filtered	Filtered	5	Filtered	Filtered	Filtered	Filtered	Filtered	Filtered	Filtered	Filtered	Filtered	Filtered	Filtered	5	Filtered	Filtered	Filtered	Filtered	Filtered	Filtered	Filtered	5
0.00742004	Q9H4G4	Q9H4G4	GLIPR2	Golgi-associated plant pathogenesis-related protein 1	Filtered	Filtered	Filtered	Filtered	Filtered	Filtered	Filtered	Filtered	3	Filtered	Filtered	3	3	3	Filtered	Filtered	3	3	Filtered	Filtered	Filtered	3	3	3	3	3	3	3	3	3	Filtered	Filtered	3	3	3	Filtered	3	3	3	3	Filtered	3	3	3	Filtered
0.00034791	Q9H8L6	Q9H8L6	MMRN2	Multimerin-2	Filtered	Filtered	4	Filtered	4	Filtered	4	Filtered	Filtered	4	Filtered	Filtered	4	4	4	Filtered	4	4	Filtered	Filtered	4	Filtered	4	4	4	4	4	4	Filtered	Filtered	Filtered	Filtered	Filtered	Filtered	4	4	4	4	4	4	4	Filtered	Filtered	4	4
0.000228838	Q9HDC9	Q9HDC9	APMAP	Adipocyte plasma membrane-associated protein	15	15	15	Filtered	15	15	15	15	Filtered	15	15	15	15	15	15	15	15	15	15	15	15	15	Filtered	15	15	15	15	15	15	15	15	Filtered	15	15	15	Filtered	15	Filtered	15	Filtered	15	15	15	15	15
0.00130624	Q9NP91	Q9NP91	SLC6A20	Sodium- and chloride-dependent transporter XTRP3	Filtered	Filtered	Filtered	Filtered	Filtered	Filtered	Filtered	Filtered	Filtered	Filtered	Filtered	Filtered	Filtered	Filtered	Filtered	Filtered	Filtered	Filtered	Filtered	Filtered	Filtered	Filtered	Filtered	Filtered	Filtered	Filtered	Filtered	Filtered	Filtered	Filtered	Filtered	Filtered	Filtered	Filtered	Filtered	Filtered	Filtered	Filtered	Filtered	Filtered	Filtered	Filtered	Filtered	Filtered	Filtered
0.00470651	Q9NPH3	Q9NPH3	IL1RAP	Interleukin-1 receptor accessory protein	6	Filtered	Filtered	6	6	6	6	6	6	6	6	6	6	6	6	6	6	6	6	6	6	Filtered	6	6	Filtered	6	6	6	Filtered	6	6	6	Filtered	Filtered	Filtered	Filtered	6	Filtered	Filtered	Filtered	6	Filtered	Filtered	6	6
0.00151965	Q9NQ79	Q9NQ79	CRTAC1	Cartilage acidic protein 1	19	19	19	19	19	19	19	19	18	19	19	19	19	19	19	19	19	19	19	19	19	19	19	19	19	19	19	19	19	19	19	19	19	19	19	19	19	19	19	19	19	19	19	19	19
0.003038	Q9NZK5	Q9NZK5	ADA2	Adenosine deaminase 2	Filtered	Filtered	Filtered	Filtered	Filtered	Filtered	Filtered	Filtered	Filtered	Filtered	Filtered	Filtered	Filtered	Filtered	Filtered	Filtered	Filtered	Filtered	Filtered	Filtered	Filtered	Filtered	Filtered	Filtered	Filtered	6	Filtered	Filtered	Filtered	Filtered	6	Filtered	Filtered	Filtered	Filtered	Filtered	Filtered	Filtered	Filtered	Filtered	Filtered	Filtered	Filtered	Filtered	Filtered
0.00178038	Q9NZP8	Q9NZP8	C1RL	Complement C1r subcomponent-like protein	8	9	9	9	9	Filtered	8	9	8	9	9	9	9	9	9	9	9	Filtered	9	Filtered	9	9	9	9	9	9	9	Filtered	9	9	9	9	9	9	9	Filtered	9	9	9	9	9	9	9	9	9
0.00390012	Q9UBE0	Q9UBE0	SAE1	SUMO-activating enzyme subunit 1	Filtered	Filtered	Filtered	Filtered	Filtered	Filtered	Filtered	Filtered	Filtered	Filtered	Filtered	Filtered	Filtered	Filtered	Filtered	Filtered	Filtered	Filtered	Filtered	Filtered	Filtered	Filtered	Filtered	Filtered	1	Filtered	Filtered	Filtered	Filtered	Filtered	Filtered	Filtered	Filtered	Filtered	Filtered	Filtered	Filtered	Filtered	Filtered	Filtered	Filtered	1	Filtered	Filtered	Filtered
0.000477794	Q9UGM5	Q9UGM5	FETUB	Fetuin-B	10	10	10	10	10	10	10	10	10	10	10	10	10	10	10	10	10	10	10	10	10	10	10	10	10	10	10	10	10	10	10	10	10	10	10	10	10	10	10	10	10	10	10	10	10
0.00105659	Q9UHG3	Q9UHG3	PCYOX1	Prenylcysteine oxidase 1	18	Filtered	18	Filtered	18	18	18	18	17	18	18	18	18	18	18	18	18	18	18	18	18	Filtered	Filtered	18	18	18	18	18	18	Filtered	18	18	18	18	18	Filtered	18	Filtered	Filtered	Filtered	18	18	18	18	18
0.000223006	Q9UHK6	Q9UHK6	AMACR	Alpha-methylacyl-CoA racemase	1	1	1	1	1	1	1	1	NaN	1	1	1	1	1	Filtered	1	1	1	1	1	Filtered	1	1	1	1	1	1	1	1	1	Filtered	1	1	1	1	1	1	1	1	1	1	1	1	1	1
0.000195288	Q9UK55	Q9UK55	SERPINA10	Protein Z-dependent protease inhibitor	16	16	16	16	16	16	16	16	15	16	16	16	16	16	16	16	16	16	16	16	16	16	16	16	16	16	16	16	16	16	16	16	16	16	16	16	16	16	16	16	16	16	16	16	16
9.86114e-05	Q9ULM0	Q9ULM0	PLEKHH1	Pleckstrin homology domain-containing family H member 1	1	1	1	1	1	1	1	1	1	1	1	1	1	1	1	1	1	1	1	1	1	1	1	1	1	1	1	1	1	1	1	1	1	1	1	1	1	1	1	1	1	1	1	1	1
0.000386215	Q9UNN8	Q9UNN8	PROCR	Endothelial protein C receptor	3	Filtered	Filtered	Filtered	Filtered	Filtered	3	Filtered	Filtered	Filtered	Filtered	Filtered	3	Filtered	Filtered	3	Filtered	Filtered	Filtered	3	Filtered	3	3	3	3	3	3	3	3	3	3	3	Filtered	3	3	3	3	3	3	3	3	3	3	3	Filtered
0.00466202	Q9UNW1	Q9UNW1	MINPP1	Multiple inositol polyphosphate phosphatase 1	Filtered	Filtered	Filtered	Filtered	Filtered	Filtered	Filtered	Filtered	Filtered	10	Filtered	Filtered	Filtered	Filtered	Filtered	Filtered	Filtered	Filtered	Filtered	Filtered	10	Filtered	Filtered	10	10	Filtered	10	Filtered	Filtered	10	Filtered	10	Filtered	Filtered	Filtered	Filtered	Filtered	Filtered	Filtered	Filtered	10	10	Filtered	10	Filtered
0.000103692	Q9Y274	Q9Y274	ST3GAL6	Type 2 lactosamine alpha-2,3-sialyltransferase	1	1	1	1	1	1	1	Filtered	1	1	1	1	1	1	1	1	1	1	1	1	1	1	1	1	1	1	1	1	1	1	1	1	1	1	1	1	1	1	1	1	1	1	1	1	1
0.000216308	Q9Y490	Q9Y490	TLN1	Talin-1	Filtered	Filtered	Filtered	Filtered	Filtered	Filtered	Filtered	30	Filtered	Filtered	Filtered	Filtered	Filtered	Filtered	Filtered	Filtered	Filtered	Filtered	Filtered	Filtered	Filtered	Filtered	30	Filtered	Filtered	Filtered	Filtered	Filtered	Filtered	30	Filtered	Filtered	Filtered	Filtered	Filtered	Filtered	Filtered	Filtered	Filtered	Filtered	30	Filtered	Filtered	Filtered	Filtered
0.00141991	Q9Y4L1	Q9Y4L1	HYOU1	Hypoxia up-regulated protein 1	Filtered	Filtered	Filtered	Filtered	Filtered	Filtered	Filtered	6	Filtered	Filtered	Filtered	Filtered	Filtered	Filtered	Filtered	Filtered	Filtered	Filtered	Filtered	Filtered	6	Filtered	Filtered	Filtered	Filtered	Filtered	Filtered	Filtered	Filtered	Filtered	Filtered	Filtered	Filtered	Filtered	Filtered	Filtered	Filtered	Filtered	Filtered	Filtered	Filtered	Filtered	Filtered	Filtered	Filtered
0.000355359	Q9Y5Y7	Q9Y5Y7	LYVE1	Lymphatic vessel endothelial hyaluronic acid receptor 1	6	6	6	6	6	6	6	6	4	6	6	6	6	6	6	6	6	6	6	6	6	6	6	6	6	6	6	6	6	6	6	6	6	6	6	6	6	6	6	6	6	6	6	6	6
0.000320725	Q9Y6R7	Q9Y6R7	FCGBP	IgGFc-binding protein	76	76	76	76	76	76	76	76	68	76	76	76	76	76	76	76	76	76	76	76	76	76	76	76	76	76	76	76	76	76	76	76	76	76	76	76	76	76	76	76	76	76	76	76	76
0.00602556	Q9Y6Z7	Q9Y6Z7	COLEC10	Collectin-10	Filtered	Filtered	Filtered	Filtered	Filtered	3	Filtered	3	Filtered	3	Filtered	Filtered	3	Filtered	Filtered	Filtered	Filtered	Filtered	3	Filtered	3	Filtered	Filtered	Filtered	3	Filtered	Filtered	Filtered	Filtered	Filtered	3	3	Filtered	Filtered	Filtered	Filtered	Filtered	Filtered	Filtered	Filtered	Filtered	3	Filtered	Filtered	Filtered
0.00335166	Q68DL7	Q68DL7	C18orf63	Uncharacterized protein C18orf63	NaN	1	1	1	1	1	NaN	1	NaN	1	1	1	1	1	1	1	1	1	1	1	1	Filtered	Filtered	1	1	1	1	1	Filtered	Filtered	1	1	Filtered	1	1	1	Filtered	Filtered	1	Filtered	1	1	Filtered	Filtered	Filtered
[truncated: 1,205 more columns]
