# Supplementary material for: In-Depth Serum Proteomics Reveals the Trajectory of Hallmarks of Cancer in Hepatitis B Virus–Related Liver Diseases
Source: Mol Cell Proteomics. 2023 May 19;22(7):100574. doi: 10.1016/j.mcpro.2023.100574 (PMC10316086; doi:10.1016/j.mcpro.2023.100574)
Supplement: Supplemental Table S7 [file mmc7.xlsx]

## Sheet: Sheet1
Table S7. Results of DIA-MS of 75 serum samples in the validation cohort with detailed protein information.
PG.Qvalue	PG.ProteinGroups	PG.ProteinAccessions	PG.Genes	PG.ProteinDescriptions	[1] 0000_HF5_YXB_XuMeng_LIVER_DIA_B1_20210325_120min_1500ng_F1_R1.raw.PG.NrOfStrippedSequencesMeasured	[2] 0000_HF5_YXB_XuMeng_LIVER_DIA_B2_20210325_120min_1500ng_F1_R1.raw.PG.NrOfStrippedSequencesMeasured	[3] 0000_HF5_YXB_XuMeng_LIVER_DIA_B3_20210326_120min_1500ng_F1_R1.raw.PG.NrOfStrippedSequencesMeasured	[4] 0000_HF5_YXB_XuMeng_LIVER_DIA_B4_20210327_120min_1500ng_F1_R1.raw.PG.NrOfStrippedSequencesMeasured	[5] 0000_HF5_YXB_XuMeng_LIVER_DIA_B5_20210328_120min_1500ng_F1_R1.raw.PG.NrOfStrippedSequencesMeasured	[6] 0000_HF5_YXB_XuMeng_LIVER_DIA_B6_20210328_120min_1500ng_F1_R1.raw.PG.NrOfStrippedSequencesMeasured	[7] 0000_HF5_YXB_XuMeng_LIVER_DIA_B7_20210329_120min_1500ng_F1_R1.raw.PG.NrOfStrippedSequencesMeasured	[8] 0000_HF5_YXB_XuMeng_LIVER_DIA_B8_20210330_120min_1500ng_F1_R1.raw.PG.NrOfStrippedSequencesMeasured	[9] 0000_HF5_YXB_XuMeng_LIVER_DIA_B9_20210330_120min_1500ng_F1_R1.raw.PG.NrOfStrippedSequencesMeasured	[10] 0000_HF5_YXB_XuMeng_LIVER_DIA_B10_20210331_120min_1500ng_F1_R1.raw.PG.NrOfStrippedSequencesMeasured	[11] 0000_HF5_YXB_XuMeng_LIVER_DIA_B11_20210401_120min_1500ng_F1_R1.raw.PG.NrOfStrippedSequencesMeasured	[12] 0000_HF5_YXB_XuMeng_LIVER_DIA_B12_20210401_120min_1500ng_F1_R1.raw.PG.NrOfStrippedSequencesMeasured	[13] 0000_HF5_YXB_XuMeng_LIVER_DIA_B13_20210402_120min_1500ng_F1_R1.raw.PG.NrOfStrippedSequencesMeasured	[14] 0000_HF5_YXB_XuMeng_LIVER_DIA_B14_20210403_120min_1500ng_F1_R1.raw.PG.NrOfStrippedSequencesMeasured	[15] 0000_HF5_YXB_XuMeng_LIVER_DIA_B15_20210403_120min_1500ng_F1_R1.raw.PG.NrOfStrippedSequencesMeasured	[16] 0000_HF5_YXB_XuMeng_LIVER_DIA_C1_20210325_120min_1500ng_F1_R1.raw.PG.NrOfStrippedSequencesMeasured	[17] 0000_HF5_YXB_XuMeng_LIVER_DIA_C2_20210326_120min_1500ng_F1_R1.raw.PG.NrOfStrippedSequencesMeasured	[18] 0000_HF5_YXB_XuMeng_LIVER_DIA_C3_20210327_120min_1500ng_F1_R1.raw.PG.NrOfStrippedSequencesMeasured	[19] 0000_HF5_YXB_XuMeng_LIVER_DIA_C4_20210327_120min_1500ng_F1_R1.raw.PG.NrOfStrippedSequencesMeasured	[20] 0000_HF5_YXB_XuMeng_LIVER_DIA_C5_20210328_120min_1500ng_F1_R1.raw.PG.NrOfStrippedSequencesMeasured	[21] 0000_HF5_YXB_XuMeng_LIVER_DIA_C6_20210328_120min_1500ng_F1_R1.raw.PG.NrOfStrippedSequencesMeasured	[22] 0000_HF5_YXB_XuMeng_LIVER_DIA_C7_20210329_120min_1500ng_F1_R1.raw.PG.NrOfStrippedSequencesMeasured	[23] 0000_HF5_YXB_XuMeng_LIVER_DIA_C8_20210330_120min_1500ng_F1_R1.raw.PG.NrOfStrippedSequencesMeasured	[24] 0000_HF5_YXB_XuMeng_LIVER_DIA_C9_20210331_120min_1500ng_F1_R1.raw.PG.NrOfStrippedSequencesMeasured	[25] 0000_HF5_YXB_XuMeng_LIVER_DIA_C10_20210331_120min_1500ng_F1_R1.raw.PG.NrOfStrippedSequencesMeasured	[26] 0000_HF5_YXB_XuMeng_LIVER_DIA_C11_20210401_120min_1500ng_F1_R1.raw.PG.NrOfStrippedSequencesMeasured	[27] 0000_HF5_YXB_XuMeng_LIVER_DIA_C12_20210402_120min_1500ng_F1_R1.raw.PG.NrOfStrippedSequencesMeasured	[28] 0000_HF5_YXB_XuMeng_LIVER_DIA_C13_20210402_120min_1500ng_F1_R1.raw.PG.NrOfStrippedSequencesMeasured	[29] 0000_HF5_YXB_XuMeng_LIVER_DIA_C14_20210403_120min_1500ng_F1_R1.raw.PG.NrOfStrippedSequencesMeasured	[30] 0000_HF5_YXB_XuMeng_LIVER_DIA_C15_20210404_120min_1500ng_F1_R1.raw.PG.NrOfStrippedSequencesMeasured	[31] 0000_HF5_YXB_XuMeng_LIVER_DIA_D1_20210325_120min_1500ng_F1_R1.raw.PG.NrOfStrippedSequencesMeasured	[32] 0000_HF5_YXB_XuMeng_LIVER_DIA_D2_20210326_120min_1500ng_F1_R1.raw.PG.NrOfStrippedSequencesMeasured	[33] 0000_HF5_YXB_XuMeng_LIVER_DIA_D3_20210326_120min_1500ng_F1_R1.raw.PG.NrOfStrippedSequencesMeasured	[34] 0000_HF5_YXB_XuMeng_LIVER_DIA_D4_20210327_120min_1500ng_F1_R1.raw.PG.NrOfStrippedSequencesMeasured	[35] 0000_HF5_YXB_XuMeng_LIVER_DIA_D5_20210328_120min_1500ng_F1_R1.raw.PG.NrOfStrippedSequencesMeasured	[36] 0000_HF5_YXB_XuMeng_LIVER_DIA_D6_20210329_120min_1500ng_F1_R1.raw.PG.NrOfStrippedSequencesMeasured	[37] 0000_HF5_YXB_XuMeng_LIVER_DIA_D7_20210329_120min_1500ng_F1_R1.raw.PG.NrOfStrippedSequencesMeasured	[38] 0000_HF5_YXB_XuMeng_LIVER_DIA_D8_20210330_120min_1500ng_F1_R1.raw.PG.NrOfStrippedSequencesMeasured	[39] 0000_HF5_YXB_XuMeng_LIVER_DIA_D9_20210331_120min_1500ng_F1_R1.raw.PG.NrOfStrippedSequencesMeasured	[40] 0000_HF5_YXB_XuMeng_LIVER_DIA_D10_20210331_120min_1500ng_F1_R1.raw.PG.NrOfStrippedSequencesMeasured	[41] 0000_HF5_YXB_XuMeng_LIVER_DIA_D11_20210401_120min_1500ng_F1_R1.raw.PG.NrOfStrippedSequencesMeasured	[42] 0000_HF5_YXB_XuMeng_LIVER_DIA_D12_20210402_120min_1500ng_F1_R1.raw.PG.NrOfStrippedSequencesMeasured	[43] 0000_HF5_YXB_XuMeng_LIVER_DIA_D13_20210402_120min_1500ng_F1_R1.raw.PG.NrOfStrippedSequencesMeasured	[44] 0000_HF5_YXB_XuMeng_LIVER_DIA_D14_20210403_120min_1500ng_F1_R1.raw.PG.NrOfStrippedSequencesMeasured	[45] 0000_HF5_YXB_XuMeng_LIVER_DIA_D15_20210404_120min_1500ng_F1_R1.raw.PG.NrOfStrippedSequencesMeasured
0.00141198	A0A075B6H7	A0A075B6H7	IGKV3-7	Probable non-functional immunoglobulin kappa variable 3-7	2	2	2	2	2	2	2	2	2	2	2	2	2	2	2	2	2	2	2	2	2	2	2	2	2	2	2	2	2	2	2	2	2	2	2	2	2	2	2	2	2	2	2	2	2
0.00151679	A0A075B6H9	A0A075B6H9	IGLV4-69	Immunoglobulin lambda variable 4-69	2	2	2	2	2	2	Filtered	2	2	Filtered	2	2	2	2	2	2	2	2	2	2	2	2	Filtered	2	2	2	2	2	2	2	2	2	2	2	2	2	2	Filtered	2	2	2	2	2	Filtered	2
0.000903599	A0A075B6I0	A0A075B6I0	IGLV8-61	Immunoglobulin lambda variable 8-61	2	2	2	2	2	Filtered	2	2	2	2	2	2	2	2	2	2	2	2	Filtered	2	2	2	2	2	2	2	2	2	2	2	2	2	2	2	2	2	2	2	2	2	Filtered	Filtered	2	2	2
0.00011753	A0A075B6I9	A0A075B6I9	IGLV7-46	Immunoglobulin lambda variable 7-46	1	1	1	1	1	1	1	1	1	1	1	1	1	1	1	1	1	1	1	1	1	1	1	1	1	1	1	1	1	1	1	1	1	1	1	1	1	1	1	1	1	1	1	1	1
0.00222659	A0A075B6J1	A0A075B6J1	IGLV5-37	Immunoglobulin lambda variable 5-37	2	Filtered	Filtered	2	2	Filtered	Filtered	Filtered	Filtered	Filtered	Filtered	Filtered	2	Filtered	2	Filtered	2	Filtered	Filtered	Filtered	2	Filtered	Filtered	Filtered	Filtered	Filtered	Filtered	Filtered	Filtered	Filtered	2	2	Filtered	2	2	2	2	Filtered	2	Filtered	Filtered	Filtered	2	Filtered	Filtered
2.55e-05	A0A075B6J9	A0A075B6J9	IGLV2-18	Immunoglobulin lambda variable 2-18	2	2	2	2	2	2	2	2	2	2	2	2	2	2	2	2	2	2	2	2	2	2	2	2	2	2	2	2	2	2	2	2	2	2	2	2	2	2	2	2	2	2	2	2	2
0.00149809	A0A075B6K0	A0A075B6K0	IGLV3-16	Immunoglobulin lambda variable 3-16	1	1	1	Filtered	1	1	1	1	1	1	1	1	1	1	1	1	1	1	1	1	1	1	1	1	1	1	1	1	1	1	1	1	1	1	1	1	1	1	1	1	1	1	1	Filtered	1
3.62e-05	A0A075B6K4	A0A075B6K4	IGLV3-10	Immunoglobulin lambda variable 3-10	4	4	4	4	4	4	4	4	4	4	4	4	4	4	4	4	4	4	4	4	4	4	4	4	4	4	4	4	4	4	4	4	4	4	4	4	4	4	4	4	4	4	4	4	4
5.03e-05	A0A075B6K5	A0A075B6K5	IGLV3-9	Immunoglobulin lambda variable 3-9	5	5	5	5	5	5	5	5	5	5	5	5	5	5	5	5	5	5	5	5	5	5	5	5	5	5	5	5	5	5	5	5	5	5	5	5	5	5	5	5	5	5	5	5	5
0.00041246	A0A075B6P5;P01615	A0A075B6P5;P01615	IGKV2-28;IGKV2D-28	Immunoglobulin kappa variable 2-28;Immunoglobulin kappa variable 2D-28	1	1	1	1	1	1	1	1	1	1	1	1	1	1	1	1	1	1	1	1	1	1	1	1	1	1	1	1	1	1	1	1	1	1	1	1	1	1	1	1	1	1	1	1	1
1.32e-05	A0A075B6Q5	A0A075B6Q5	IGHV3-64	Immunoglobulin heavy variable 3-64	2	2	2	2	2	2	2	2	2	2	2	2	2	2	2	2	2	2	2	2	2	2	2	2	2	2	2	2	2	2	2	2	2	2	2	2	2	2	2	2	2	2	2	2	2
0.000784345	A0A075B6R2	A0A075B6R2	IGHV4-4	Immunoglobulin heavy variable 4-4	1	1	1	1	1	1	1	Filtered	1	1	Filtered	Filtered	1	1	1	Filtered	1	1	1	1	1	1	1	1	1	Filtered	1	1	1	1	1	1	1	Filtered	1	1	Filtered	1	1	1	1	1	1	Filtered	1
0.00049236	A0A075B6R9;A0A0C4DH68	A0A075B6R9;A0A0C4DH68	IGKV2D-24;IGKV2-24	Probable non-functional immunoglobulin kappa variable 2D-24;Immunoglobulin kappa variable 2-24	3	3	3	3	3	3	3	3	3	3	3	3	3	3	3	3	3	3	3	3	3	3	3	3	3	3	3	3	3	3	3	3	3	3	3	3	3	3	3	3	3	3	3	3	3
0.000147699	A0A075B6S2	A0A075B6S2	IGKV2D-29	Immunoglobulin kappa variable 2D-29	1	1	1	1	1	1	1	1	1	1	1	1	1	1	1	1	1	1	1	1	1	1	1	1	1	1	1	1	1	1	1	1	1	1	1	1	1	1	1	1	1	1	1	1	1
0.00128921	A0A075B6S5	A0A075B6S5	IGKV1-27	Immunoglobulin kappa variable 1-27	2	2	2	2	2	2	2	2	2	2	2	2	2	2	2	2	2	2	2	2	2	2	2	2	2	2	2	2	2	2	2	2	2	2	2	2	2	2	2	2	2	2	2	2	2
0.000245246	A0A075B6S6	A0A075B6S6	IGKV2D-30	Immunoglobulin kappa variable 2D-30	2	2	2	2	2	2	2	2	2	2	2	2	2	2	2	2	2	2	2	2	2	2	2	2	2	2	2	2	2	2	2	2	2	2	2	2	2	2	2	2	2	2	2	2	2
0.00036945	A0A075B6S9;P0DSN7	A0A075B6S9;P0DSN7	IGKV1-37;IGKV1D-37	Probable non-functional immunoglobulinn kappa variable 1-37;Probable non-functional immunoglobulinn kappa variable 1D-37	1	1	1	1	1	1	1	1	1	1	1	1	1	1	1	1	1	1	1	1	1	1	1	1	1	1	1	1	1	1	1	1	1	1	1	1	1	Filtered	1	1	1	1	1	1	1
0.000293746	A0A087WSX0	A0A087WSX0	IGLV5-45	Immunoglobulin lambda variable 5-45	1	1	1	1	1	1	1	1	1	1	1	1	1	1	1	1	1	1	1	1	1	1	1	1	1	1	1	1	1	1	1	1	1	1	1	1	1	1	1	1	1	1	1	1	1
0.000287473	A0A087WSZ0	A0A087WSZ0	IGKV1D-8	Immunoglobulin kappa variable 1D-8	1	1	1	1	1	1	1	1	1	1	1	1	1	1	1	1	1	1	1	1	1	1	1	1	1	1	1	1	1	1	1	1	1	1	1	1	1	1	1	1	1	1	1	1	1
0.000815996	A0A087WW87;P01614	A0A087WW87;P01614	IGKV2-40;IGKV2D-40	Immunoglobulin kappa variable 2-40;Immunoglobulin kappa variable 2D-40	3	3	3	3	3	3	3	3	3	3	3	3	3	3	3	3	3	3	3	3	3	3	3	3	3	3	3	3	3	3	3	3	3	3	3	3	3	3	3	3	3	3	3	3	3
6.98e-05	A0A0A0MRZ8;P04433	A0A0A0MRZ8;P04433	IGKV3D-11;IGKV3-11	Immunoglobulin kappa variable 3D-11;Immunoglobulin kappa variable 3-11	2	2	2	2	2	2	2	2	2	2	2	2	2	2	2	2	2	2	2	2	2	2	2	2	2	2	2	2	2	2	2	2	2	2	2	2	2	2	2	2	2	2	2	2	2
0.00220329	A0A0A0MRZ9	A0A0A0MRZ9	IGLV5-52	Immunoglobulin lambda variable 5-52	Filtered	Filtered	Filtered	1	1	Filtered	1	Filtered	Filtered	Filtered	Filtered	Filtered	Filtered	1	Filtered	1	1	Filtered	Filtered	Filtered	Filtered	Filtered	Filtered	Filtered	Filtered	Filtered	1	Filtered	1	Filtered	1	Filtered	Filtered	1	1	1	1	Filtered	Filtered	1	Filtered	1	Filtered	Filtered	Filtered
6.06e-05	A0A0A0MS15	A0A0A0MS15	IGHV3-49	Immunoglobulin heavy variable 3-49	3	3	3	3	3	3	3	3	3	3	3	3	3	3	3	3	3	3	3	3	3	3	3	3	3	3	3	3	3	3	3	3	3	3	3	3	3	3	3	3	3	3	3	3	3
0.00020961	A0A0A0MT36	A0A0A0MT36	IGKV6D-21	Immunoglobulin kappa variable 6D-21	3	3	3	3	3	3	3	3	3	3	3	3	3	3	3	3	3	3	3	3	3	3	3	3	3	3	3	3	3	3	3	3	3	3	3	3	3	3	3	3	3	3	3	3	3
0.0016664	A0A0A0MT89	A0A0A0MT89	IGKJ1	Immunoglobulin kappa joining 1	2	Filtered	1	Filtered	Filtered	Filtered	1	1	1	1	1	1	1	1	1	1	Filtered	1	Filtered	1	Filtered	Filtered	Filtered	Filtered	1	1	1	1	1	1	1	1	1	Filtered	1	1	1	Filtered	1	1	1	1	1	Filtered	1
0.000962722	A0A0B4J1U3	A0A0B4J1U3	IGLV1-36	Immunoglobulin lambda variable 1-36	2	2	2	2	2	2	2	2	2	2	2	2	2	2	2	2	2	2	2	2	2	2	2	2	2	2	2	2	2	2	2	2	2	2	2	2	2	2	2	2	2	2	2	2	2
5.88e-06	A0A0B4J1U7	A0A0B4J1U7	IGHV6-1	Immunoglobulin heavy variable 6-1	4	4	4	4	4	4	4	4	4	4	4	4	4	4	4	4	4	4	4	4	4	4	4	4	4	4	4	4	4	4	4	4	4	4	4	4	4	4	4	4	4	4	4	4	4
3.03e-05	A0A0B4J1V2	A0A0B4J1V2	IGHV2-26	Immunoglobulin heavy variable 2-26	3	3	3	3	3	3	3	3	3	3	3	3	3	3	3	3	3	3	3	3	3	3	3	3	3	3	3	3	3	3	3	3	3	3	3	3	3	3	3	3	3	3	3	3	3
0.000621156	A0A0B4J1V6	A0A0B4J1V6	IGHV3-73	Immunoglobulin heavy variable 3-73	3	3	3	3	3	3	3	3	3	3	3	3	3	3	3	3	3	3	3	3	3	3	3	3	3	3	3	3	3	3	3	3	3	3	3	3	3	3	3	3	3	3	3	3	3
1.26e-05	A0A0B4J1X8	A0A0B4J1X8	IGHV3-43	Immunoglobulin heavy variable 3-43	2	2	2	2	2	2	2	2	2	2	2	2	2	2	2	2	2	2	2	2	2	2	2	2	2	2	2	2	2	2	2	2	2	2	2	2	2	2	2	2	2	2	2	2	2
6.38e-05	A0A0B4J1Y8	A0A0B4J1Y8	IGLV9-49	Immunoglobulin lambda variable 9-49	4	4	4	4	4	4	4	4	4	4	4	4	4	4	4	4	4	4	4	4	4	4	4	4	4	4	4	4	4	4	4	4	4	4	4	4	4	4	4	4	4	4	4	4	4
2.15e-06	A0A0B4J1Y9	A0A0B4J1Y9	IGHV3-72	Immunoglobulin heavy variable 3-72	4	4	4	4	4	4	4	4	4	4	4	4	4	4	4	4	4	4	4	4	4	4	4	4	4	4	4	4	4	4	4	4	4	4	4	4	4	4	4	4	4	4	4	4	4
0.00217856	A0A0B4J2D9;P0DP09	A0A0B4J2D9;P0DP09	IGKV1D-13;IGKV1-13	Immunoglobulin kappa variable 1D-13;Immunoglobulin kappa variable 1-13	1	1	1	1	1	1	1	1	1	1	1	1	1	1	1	1	1	1	1	1	1	1	1	1	1	1	1	1	1	1	1	1	1	1	1	1	1	1	1	1	1	1	1	1	1
0.00130982	A0A0B4J2H0	A0A0B4J2H0	IGHV1-69D	Immunoglobulin heavy variable 1-69D	1	1	1	1	1	1	1	1	1	1	1	1	1	1	1	1	1	1	1	1	1	1	1	1	1	1	1	1	1	1	1	1	1	1	1	1	1	1	1	1	1	1	1	1	1
8.81e-05	A0A0C4DH24	A0A0C4DH24	IGKV6-21	Immunoglobulin kappa variable 6-21	1	1	1	1	1	1	1	1	1	1	1	1	1	1	1	1	1	1	1	1	1	1	1	1	1	1	1	1	1	1	1	1	1	1	1	1	1	1	1	1	1	1	1	1	1
1.22e-05	A0A0C4DH25	A0A0C4DH25	IGKV3D-20	Immunoglobulin kappa variable 3D-20	1	1	1	1	1	1	1	1	1	1	1	1	1	1	1	1	1	1	1	1	1	1	1	1	1	1	1	1	1	1	1	1	1	1	1	1	1	1	1	1	1	1	1	1	1
0.0029219	A0A0C4DH29	A0A0C4DH29	IGHV1-3	Immunoglobulin heavy variable 1-3	2	Filtered	2	Filtered	2	2	Filtered	Filtered	Filtered	Filtered	2	2	Filtered	Filtered	2	2	2	2	Filtered	2	2	Filtered	2	2	Filtered	Filtered	2	Filtered	2	2	Filtered	2	2	2	2	2	Filtered	2	2	2	Filtered	2	2	2	2
0.000274693	A0A0C4DH31	A0A0C4DH31	IGHV1-18	Immunoglobulin heavy variable 1-18	3	3	3	3	3	3	3	3	3	3	3	3	3	3	3	3	3	3	3	3	3	3	3	3	3	3	3	3	3	3	3	3	3	3	3	3	3	3	3	3	3	3	3	3	3
4.3e-05	A0A0C4DH32	A0A0C4DH32	IGHV3-20	Immunoglobulin heavy variable 3-20	Filtered	1	1	1	1	Filtered	1	1	Filtered	1	1	1	1	1	1	1	1	1	1	1	Filtered	1	Filtered	1	1	1	1	1	1	1	1	1	1	1	1	1	1	1	1	1	1	1	1	1	1
0.000984751	A0A0C4DH33	A0A0C4DH33	IGHV1-24	Immunoglobulin heavy variable 1-24	3	3	3	3	3	3	3	3	3	3	3	3	3	3	3	3	3	3	3	3	3	3	Filtered	3	3	3	3	3	3	3	3	3	3	3	3	3	3	3	3	3	3	3	3	3	3
0.000302026	A0A0C4DH34	A0A0C4DH34	IGHV4-28	Immunoglobulin heavy variable 4-28	2	2	2	2	2	2	2	2	2	2	2	2	2	2	2	2	2	2	2	2	2	2	2	2	2	2	2	2	2	2	2	2	2	2	2	2	2	2	2	2	2	2	2	2	2
0.00122442	A0A0C4DH35	A0A0C4DH35	IGHV3-35	Probable non-functional immunoglobulin heavy variable 3-35	1	1	1	1	1	1	1	1	1	1	1	1	1	1	1	1	1	1	1	1	1	1	1	1	1	1	1	1	1	1	1	1	1	1	1	1	1	1	1	1	1	1	1	1	1
0.000479386	A0A0C4DH36	A0A0C4DH36	IGHV3-38	Probable non-functional immunoglobulin heavy variable 3-38	2	2	2	2	2	2	2	2	2	2	2	2	2	2	2	2	2	2	2	2	2	2	2	2	2	2	2	2	2	2	2	2	2	2	2	2	2	2	2	2	2	2	2	2	2
2.41e-06	A0A0C4DH38	A0A0C4DH38	IGHV5-51	Immunoglobulin heavy variable 5-51	4	4	4	4	4	4	4	4	4	4	4	4	4	4	4	4	4	4	4	4	4	4	4	4	4	4	4	4	4	4	4	4	4	4	4	4	4	4	4	4	4	4	4	4	4
0.00283451	A0A0C4DH39	A0A0C4DH39	IGHV1-58	Immunoglobulin heavy variable 1-58	1	1	1	1	1	1	Filtered	1	1	1	1	1	1	1	1	1	1	1	1	1	1	1	1	1	1	1	Filtered	1	1	Filtered	1	1	1	1	1	1	1	Filtered	1	1	1	1	1	Filtered	1
0.000274246	A0A0C4DH43	A0A0C4DH43	IGHV2-70D	Immunoglobulin heavy variable 2-70D	3	3	3	3	3	3	3	3	3	3	3	3	3	3	3	3	3	3	3	3	3	3	3	3	3	3	3	3	3	3	3	3	3	3	3	3	3	3	3	3	3	3	3	3	3
6.25e-06	A0A0C4DH67	A0A0C4DH67	IGKV1-8	Immunoglobulin kappa variable 1-8	3	3	3	3	3	3	3	3	3	3	3	3	3	3	3	3	3	3	3	3	3	3	3	3	3	3	3	3	3	3	3	3	3	3	3	3	3	3	3	3	3	3	3	3	3
0.00122854	A0A0G2JS06	A0A0G2JS06	IGLV5-39	Immunoglobulin lambda variable 5-39	1	Filtered	1	1	1	Filtered	Filtered	1	1	Filtered	1	1	1	1	1	1	Filtered	Filtered	1	1	1	1	1	1	1	1	1	Filtered	1	1	1	1	1	1	1	1	Filtered	1	1	1	1	1	1	Filtered	1
0.000146501	A0A0J9YX35	A0A0J9YX35	IGHV3-64D	Immunoglobulin heavy variable 3-64D	2	2	2	2	2	2	2	2	2	2	2	2	2	2	2	2	2	2	2	2	2	2	2	2	2	2	2	2	2	2	2	2	2	2	2	2	2	2	2	2	2	2	2	2	2
0.0014883	A0A0J9YXX1	A0A0J9YXX1	IGHV5-10-1	Immunoglobulin heavy variable 5-10-1	1	1	1	1	1	1	1	1	1	1	1	1	1	1	1	1	1	1	1	1	1	1	1	1	1	1	1	1	1	1	1	1	1	1	1	1	1	1	1	1	1	1	1	1	1
2.33e-06	A2NJV5	A2NJV5	IGKV2-29	Immunoglobulin kappa variable 2-29	2	Filtered	2	Filtered	2	2	2	Filtered	2	Filtered	Filtered	2	2	2	Filtered	2	2	2	2	Filtered	2	2	Filtered	2	2	Filtered	2	2	Filtered	Filtered	2	2	2	2	2	Filtered	2	Filtered	2	Filtered	2	2	Filtered	2	2
0.000812035	B9A064	B9A064	IGLL5	Immunoglobulin lambda-like polypeptide 5	4	4	4	4	4	4	4	4	4	4	4	4	4	4	4	4	4	4	4	4	4	4	4	4	4	4	4	4	4	4	4	4	4	4	4	4	4	4	4	4	4	4	4	4	4
0.000201225	O00187	O00187	MASP2	Mannan-binding lectin serine protease 2	14	14	14	14	14	14	14	14	14	14	14	14	14	14	14	14	14	14	14	14	14	14	14	14	14	14	14	14	14	14	14	14	14	14	14	14	14	14	14	14	14	14	14	14	14
3.57e-05	O00391	O00391	QSOX1	Sulfhydryl oxidase 1	19	19	19	19	19	19	19	19	19	19	19	19	19	19	19	19	19	19	19	19	19	19	19	19	19	19	19	19	19	19	19	19	19	19	19	19	19	19	19	19	19	19	19	19	19
0.00110227	O00533	O00533	CHL1	Neural cell adhesion molecule L1-like protein	18	18	18	18	18	18	18	18	18	18	18	18	18	18	Filtered	18	18	18	18	18	18	18	18	18	18	18	18	18	18	18	18	18	18	18	18	18	18	18	18	18	18	18	18	18	18
8.33e-06	O14786	O14786	NRP1	Neuropilin-1	12	12	12	12	12	12	12	12	12	12	12	12	12	12	Filtered	12	12	12	12	12	12	12	12	12	12	12	12	12	12	12	12	12	12	12	12	12	12	12	12	12	12	12	12	12	12
0.000353396	O14791	O14791	APOL1	Apolipoprotein L1	6	6	6	6	6	6	6	6	6	6	6	6	6	6	6	6	6	6	6	6	6	6	6	6	6	6	6	6	6	6	6	6	6	6	6	6	6	6	6	6	6	6	6	6	6
0.00070588	O15439	O15439	ABCC4	ATP-binding cassette sub-family C member 4	1	1	1	1	1	1	1	1	1	1	1	1	1	1	1	1	1	1	1	1	Filtered	1	1	1	1	1	1	1	1	1	1	1	1	1	1	1	1	1	1	1	1	1	1	1	1
0.00084759	O43790;P78385;P78386;Q14533	O43790;P78385;P78386;Q14533	KRT86;KRT83;KRT85;KRT81	Keratin, type II cuticular Hb6;Keratin, type II cuticular Hb3;Keratin, type II cuticular Hb5;Keratin, type II cuticular Hb1	1	1	1	1	1	1	1	1	1	1	1	1	1	1	1	1	1	1	1	1	1	1	1	1	1	1	1	1	1	1	1	1	1	1	Filtered	1	1	1	1	1	1	1	1	1	1
5.3e-05	O43866	O43866	CD5L	CD5 antigen-like	12	12	12	12	12	12	12	12	12	12	12	12	12	12	12	12	12	12	12	12	12	12	12	12	12	12	12	12	12	12	12	12	12	12	12	12	12	12	12	12	12	12	12	12	12
0.00396907	O75015	O75015	FCGR3B	Low affinity immunoglobulin gamma Fc region receptor III-B	1	Filtered	1	1	Filtered	1	1	Filtered	1	1	1	1	1	Filtered	Filtered	1	Filtered	1	1	1	Filtered	1	1	1	1	1	Filtered	Filtered	1	Filtered	Filtered	1	1	1	1	1	1	1	1	1	Filtered	Filtered	1	1	Filtered
0.00130982	O75144	O75144	ICOSLG	ICOS ligand	2	2	2	2	2	2	2	2	2	2	2	2	2	2	2	2	2	2	2	2	2	2	2	2	2	2	2	2	2	2	2	2	2	2	2	2	2	2	2	2	2	2	2	2	Filtered
5.18e-06	O75636	O75636	FCN3	Ficolin-3	11	11	11	11	11	11	11	11	11	11	11	11	11	11	11	11	11	11	11	11	11	11	11	11	11	11	11	11	11	11	11	11	11	11	11	11	11	11	11	11	11	11	11	11	11
3.52e-06	O75882	O75882	ATRN	Attractin	27	27	27	27	27	27	27	27	27	27	27	27	27	27	27	27	27	27	27	27	27	27	27	27	27	27	27	27	27	27	27	27	27	27	27	27	27	27	27	27	27	27	27	27	27
3e-05	O95445	O95445	APOM	Apolipoprotein M	9	9	9	9	9	9	9	9	9	9	9	9	9	9	9	9	9	9	9	9	9	9	9	9	9	9	9	9	9	9	9	9	9	9	9	9	9	9	9	9	9	9	9	9	9
0.00350489	O95479	O95479	H6PD	GDH/6PGL endoplasmic bifunctional protein	Filtered	Filtered	5	5	Filtered	Filtered	Filtered	Filtered	5	5	Filtered	Filtered	5	Filtered	Filtered	Filtered	Filtered	Filtered	Filtered	Filtered	5	5	5	Filtered	5	Filtered	Filtered	Filtered	5	Filtered	Filtered	5	Filtered	Filtered	5	5	Filtered	Filtered	5	5	Filtered	5	5	5	5
0.00118902	P00338	P00338	LDHA	L-lactate dehydrogenase A chain	4	4	4	4	4	4	4	4	4	Filtered	4	4	4	4	Filtered	4	Filtered	4	Filtered	4	4	4	4	4	Filtered	Filtered	4	4	4	4	4	4	4	4	4	4	Filtered	4	4	4	4	4	4	4	4
0.000508337	P00390	P00390	GSR	Glutathione reductase, mitochondrial	3	3	3	3	Filtered	3	3	Filtered	3	Filtered	3	3	Filtered	Filtered	Filtered	3	Filtered	3	3	3	3	3	Filtered	Filtered	Filtered	Filtered	Filtered	Filtered	3	3	3	3	3	3	3	3	Filtered	Filtered	3	3	3	3	3	3	3
1.37e-05	P00450	P00450	CP	Ceruloplasmin	44	44	44	44	44	44	44	44	44	44	44	44	44	44	44	44	44	44	44	44	44	44	44	44	44	44	44	44	44	44	44	44	44	44	44	44	44	44	44	44	44	44	44	44	44
0.00113098	P00451	P00451	F8	Coagulation factor VIII	Filtered	Filtered	Filtered	Filtered	Filtered	Filtered	Filtered	Filtered	Filtered	Filtered	Filtered	2	2	Filtered	Filtered	Filtered	Filtered	2	2	Filtered	Filtered	Filtered	2	2	Filtered	Filtered	Filtered	Filtered	Filtered	Filtered	2	Filtered	2	Filtered	2	Filtered	Filtered	Filtered	Filtered	2	Filtered	2	Filtered	Filtered	Filtered
0.000274693	P00488	P00488	F13A1	Coagulation factor XIII A chain	16	16	16	16	16	16	16	16	16	16	16	16	16	16	16	16	16	16	16	16	16	16	16	16	16	16	16	16	16	16	16	16	16	16	16	16	16	16	16	16	16	16	16	16	Filtered
4.96e-06	P00734	P00734	F2	Prothrombin	36	36	36	36	36	36	36	36	36	36	36	36	36	36	36	36	36	36	36	36	36	36	36	36	36	36	36	36	36	36	36	36	36	36	36	36	36	36	36	36	36	36	36	36	36
7.94e-06	P00736	P00736	C1R	Complement C1r subcomponent	26	26	26	26	26	26	26	26	26	26	26	26	26	26	26	26	26	26	26	26	26	26	26	26	26	26	26	26	26	26	26	26	26	26	26	26	26	26	26	26	26	26	26	26	26
2.15e-06	P00738	P00738	HP	Haptoglobin	30	30	30	30	30	30	30	30	30	30	30	30	30	30	30	30	30	30	30	30	30	30	30	30	30	30	30	30	30	30	30	30	30	30	30	30	30	30	30	30	30	30	30	30	30
2.73e-05	P00739	P00739	HPR	Haptoglobin-related protein	8	8	8	8	8	8	8	8	8	8	8	8	8	8	8	8	8	8	8	8	8	8	8	8	8	8	8	8	8	8	8	8	8	8	8	8	8	8	8	8	8	8	8	8	8
4.65e-05	P00740	P00740	F9	Coagulation factor IX	12	12	12	12	12	12	12	12	12	12	12	12	12	12	12	12	12	12	12	12	12	12	12	12	12	12	12	12	12	12	12	12	12	12	12	12	12	12	12	12	12	12	12	12	12
3e-05	P00742	P00742	F10	Coagulation factor X	10	10	10	10	10	10	10	10	10	10	10	10	10	10	10	10	10	10	10	10	10	10	10	10	10	10	10	10	10	10	10	10	10	10	10	10	10	10	10	10	10	10	10	10	10
7.38e-06	P00746	P00746	CFD	Complement factor D	8	8	8	8	8	8	8	8	8	8	8	8	8	8	8	8	8	8	8	8	8	8	8	8	8	8	8	8	8	8	8	8	8	8	8	8	8	8	8	8	8	8	8	8	8
5.18e-06	P00747	P00747	PLG	Plasminogen	48	48	48	48	48	48	48	48	48	48	48	48	48	48	48	48	48	48	48	48	48	48	48	48	48	48	48	48	48	48	48	48	48	48	48	48	48	48	48	48	48	48	48	48	48
1.64e-05	P00748	P00748	F12	Coagulation factor XII	17	17	17	17	17	17	17	17	17	17	17	17	17	17	17	17	17	17	17	17	17	17	17	17	17	17	17	17	17	17	17	17	17	17	17	17	17	17	17	17	17	17	17	17	17
2.15e-06	P00751	P00751	CFB	Complement factor B	28	28	28	28	28	28	28	28	28	28	28	28	28	28	28	28	28	28	28	28	28	28	28	28	28	28	28	28	28	28	28	28	28	28	28	28	28	28	28	28	28	28	28	28	28
0.000107014	P00915	P00915	CA1	Carbonic anhydrase 1	10	10	10	10	10	10	10	10	10	10	10	10	10	10	10	10	10	10	10	10	10	10	10	10	10	10	10	10	10	10	10	10	10	10	10	10	10	10	10	10	10	10	10	10	10
0.000868649	P00918	P00918	CA2	Carbonic anhydrase 2	4	Filtered	4	4	4	Filtered	4	4	4	Filtered	4	Filtered	4	Filtered	4	4	4	4	4	4	4	4	4	Filtered	Filtered	Filtered	Filtered	4	Filtered	4	Filtered	Filtered	4	4	4	4	4	4	4	4	4	4	Filtered	Filtered	4
2.15e-06	P01008	P01008	SERPINC1	Antithrombin-III	21	21	21	21	21	21	21	21	21	21	21	21	21	21	21	21	21	21	21	21	21	21	21	21	21	21	21	21	21	21	21	21	21	21	21	21	21	21	21	21	21	21	21	21	21
2.15e-06	P01009	P01009	SERPINA1	Alpha-1-antitrypsin	34	34	34	34	34	34	34	34	34	34	34	34	34	34	34	34	34	34	34	34	34	34	34	34	34	34	34	34	34	34	34	34	34	34	34	34	34	34	34	34	34	34	34	34	34
1.13e-05	P01011	P01011	SERPINA3	Alpha-1-antichymotrypsin	14	14	14	14	14	14	14	14	14	14	14	14	14	14	14	14	14	14	14	14	14	14	14	14	14	14	14	14	14	14	14	14	14	14	14	14	14	14	14	14	14	14	14	14	14
3.57e-05	P01019	P01019	AGT	Angiotensinogen	12	12	12	12	12	12	12	12	12	12	12	12	12	12	12	12	12	12	12	12	12	12	12	12	12	12	12	12	12	12	12	12	12	12	12	12	12	12	12	12	12	12	12	12	12
2.15e-06	P01023	P01023	A2M	Alpha-2-macroglobulin	75	75	75	75	75	75	75	75	75	75	75	75	75	75	75	75	75	75	75	75	75	75	75	75	75	75	75	75	75	75	75	75	75	75	75	75	75	75	75	75	75	75	75	75	75
2.15e-06	P01024	P01024	C3	Complement C3	109	109	109	109	109	109	109	109	109	109	109	109	109	109	109	109	109	109	109	109	109	109	109	109	109	109	109	109	109	109	109	109	109	109	109	109	109	109	109	109	109	109	109	109	109
2.15e-06	P01031	P01031	C5	Complement C5	55	55	55	55	55	55	55	55	55	55	55	55	55	55	55	55	55	55	55	55	55	55	55	55	55	55	55	55	55	55	55	55	55	55	55	55	55	55	55	55	55	55	55	55	55
0.00130982	P01033	P01033	TIMP1	Metalloproteinase inhibitor 1	5	5	5	5	5	5	5	Filtered	5	5	5	5	5	5	5	5	5	5	5	5	5	5	5	Filtered	5	5	5	5	5	5	5	5	5	5	5	5	Filtered	5	Filtered	Filtered	5	5	5	5	5
3.43e-05	P01034	P01034	CST3	Cystatin-C	3	3	3	3	3	3	3	3	3	3	3	3	3	3	3	3	3	3	3	3	3	3	3	3	3	3	3	3	3	3	3	3	3	3	3	3	3	3	3	3	3	3	3	3	3
2.15e-06	P01042	P01042	KNG1	Kininogen-1	19	19	19	19	19	19	19	19	19	19	19	19	19	19	19	19	19	19	19	19	19	19	19	19	19	19	19	19	19	19	19	19	19	19	19	19	19	19	19	19	19	19	19	19	19
0.000502433	P01344	P01344	IGF2	Insulin-like growth factor II	2	2	2	2	2	2	2	2	2	2	2	2	2	2	2	2	2	2	2	2	2	2	2	2	2	2	2	2	2	2	2	2	2	2	2	2	2	2	2	2	2	2	2	2	2
1.4e-05	P01591	P01591	JCHAIN	Immunoglobulin J chain	8	8	8	8	8	8	8	8	8	8	8	8	8	8	8	8	8	8	8	8	8	8	8	8	8	8	8	8	8	8	8	8	8	8	8	8	8	8	8	8	8	8	8	8	8
0.00070588	P01593;P01594	P01593;P01594	IGKV1D-33;IGKV1-33	Immunoglobulin kappa variable 1D-33;Immunoglobulin kappa variable 1-33	2	2	2	2	2	2	2	2	2	2	2	2	2	2	2	2	2	2	2	2	2	2	2	2	2	2	2	2	2	2	2	2	2	2	2	2	2	2	2	2	2	2	2	2	2
0.000673816	P01597;P04432	P01597;P04432	IGKV1-39;IGKV1D-39	Immunoglobulin kappa variable 1-39;Immunoglobulin kappa variable 1D-39	2	2	2	2	2	2	2	2	2	2	2	2	2	2	2	2	2	2	2	2	2	2	2	2	2	2	2	2	2	2	2	2	2	2	2	2	2	2	2	2	2	2	2	2	2
0.000189723	P01599	P01599	IGKV1-17	Immunoglobulin kappa variable 1-17	4	4	4	4	4	4	4	4	4	4	4	4	4	4	4	4	4	4	4	4	4	4	4	4	4	4	4	4	4	4	4	4	4	4	4	4	4	4	4	4	4	4	4	4	4
0.000295956	P01601	P01601	IGKV1D-16	Immunoglobulin kappa variable 1D-16	3	3	3	3	3	3	3	3	3	3	3	3	3	3	3	3	3	3	3	3	3	3	3	3	3	3	3	3	3	3	3	3	3	3	3	3	3	3	3	3	3	3	3	3	3
0.000470148	P01602	P01602	IGKV1-5	Immunoglobulin kappa variable 1-5	3	3	3	3	3	3	3	3	3	3	3	3	3	3	3	3	3	3	3	3	3	3	3	3	3	3	3	3	3	3	3	3	3	3	3	3	3	3	3	3	3	3	3	3	3
0.00023269	P01619	P01619	IGKV3-20	Immunoglobulin kappa variable 3-20	5	5	5	5	5	5	5	5	5	5	5	5	5	5	5	5	5	5	5	5	5	5	5	5	5	5	5	5	5	5	5	5	5	5	5	5	5	5	5	5	5	5	5	5	5
0.00032733	P01624	P01624	IGKV3-15	Immunoglobulin kappa variable 3-15	2	2	2	2	2	2	2	2	2	2	2	2	2	2	2	2	2	2	2	2	2	2	2	2	2	2	2	2	2	2	2	2	2	2	2	2	2	2	2	2	2	2	2	2	2
0.000479386	P01699	P01699	IGLV1-44	Immunoglobulin lambda variable 1-44	3	3	3	3	3	3	3	3	3	3	3	3	3	3	3	3	3	3	3	3	3	3	3	3	3	3	3	3	3	3	3	3	3	3	3	3	3	3	3	3	3	3	3	3	3
0.000226257	P01700	P01700	IGLV1-47	Immunoglobulin lambda variable 1-47	2	2	2	2	2	2	2	2	2	2	2	2	2	2	2	2	2	2	2	2	2	2	2	2	2	2	2	2	2	2	2	2	2	2	2	2	2	2	2	2	2	2	2	2	2
6.26e-06	P01701	P01701	IGLV1-51	Immunoglobulin lambda variable 1-51	2	2	2	2	2	2	2	2	2	2	2	2	2	2	2	2	2	2	2	2	2	2	2	2	2	2	2	2	2	2	2	2	2	2	2	2	2	2	2	2	2	2	2	2	2
0.000781832	P01703	P01703	IGLV1-40	Immunoglobulin lambda variable 1-40	2	2	2	2	2	2	2	2	2	2	2	2	2	2	2	2	2	2	2	2	2	2	2	2	2	2	2	2	2	2	2	2	2	2	2	2	2	2	2	2	2	2	2	2	2
0.000678861	P01704	P01704	IGLV2-14	Immunoglobulin lambda variable 2-14	Filtered	2	2	2	2	2	Filtered	2	2	Filtered	2	2	2	Filtered	2	2	2	2	2	2	Filtered	2	2	2	2	2	Filtered	2	2	2	2	2	2	2	2	Filtered	2	Filtered	2	Filtered	2	2	2	Filtered	2
0.00140196	P01705	P01705	IGLV2-23	Immunoglobulin lambda variable 2-23	1	1	1	1	1	1	Filtered	1	1	Filtered	1	1	1	1	1	1	1	Filtered	1	1	1	1	Filtered	Filtered	1	Filtered	1	1	1	Filtered	Filtered	1	Filtered	1	1	1	Filtered	1	1	1	1	1	1	1	1
0.00137993	P01706	P01706	IGLV2-11	Immunoglobulin lambda variable 2-11	2	2	2	2	2	2	2	2	2	2	2	2	2	2	2	2	2	2	2	2	2	2	2	2	2	2	2	2	2	2	2	2	2	2	2	2	2	2	2	2	2	2	2	2	2
0.00188309	P01709	P01709	IGLV2-8	Immunoglobulin lambda variable 2-8	1	1	1	1	1	1	1	1	1	1	1	1	1	1	1	1	1	1	1	1	1	1	1	1	1	1	1	1	1	1	1	1	1	1	1	1	1	1	1	1	1	1	1	1	1
0.00061717	P01714	P01714	IGLV3-19	Immunoglobulin lambda variable 3-19	5	5	5	5	5	5	5	5	5	5	5	5	5	5	5	5	5	5	5	5	5	5	5	5	5	5	5	5	5	5	5	5	5	5	5	5	5	5	5	5	5	5	5	5	5
0.000203275	P01715	P01715	IGLV3-1	Immunoglobulin lambda variable 3-1	3	3	3	3	3	3	3	3	3	3	3	3	3	3	3	3	3	3	3	3	3	3	3	3	3	3	3	3	3	3	3	3	3	3	3	3	3	3	3	3	3	3	3	3	3
0.000937176	P01718	P01718	IGLV3-27	Immunoglobulin lambda variable 3-27	1	1	1	1	1	1	1	1	1	1	1	1	1	1	1	1	1	1	1	1	1	1	1	1	1	1	1	1	1	1	1	1	1	1	1	1	1	1	1	1	1	1	1	1	1
0.000242999	P01721	P01721	IGLV6-57	Immunoglobulin lambda variable 6-57	4	4	4	4	4	4	4	4	4	4	4	4	4	4	4	4	4	4	4	4	4	4	4	4	4	4	4	4	4	4	4	4	4	4	4	4	4	4	4	4	4	4	4	4	4
0.000143328	P01742	P01742	IGHV1-69	Immunoglobulin heavy variable 1-69	4	4	4	4	4	4	4	4	4	4	4	4	4	4	4	4	4	4	4	4	4	4	4	4	4	4	4	4	4	4	4	4	4	4	4	4	4	4	4	4	4	Filtered	4	Filtered	4
4.95e-05	P01743	P01743	IGHV1-46	Immunoglobulin heavy variable 1-46	2	2	2	2	2	2	2	2	2	2	2	2	2	2	2	2	2	2	2	2	2	2	2	2	2	2	2	2	2	2	2	2	2	2	2	2	2	2	2	2	2	2	2	2	2
0.00188309	P01764	P01764	IGHV3-23	Immunoglobulin heavy variable 3-23	1	1	1	1	1	1	1	1	1	1	1	1	1	1	1	1	1	1	1	1	1	1	1	1	1	1	1	1	1	1	1	1	1	1	1	1	1	1	1	1	Filtered	1	1	1	1
0.000363893	P01766	P01766	IGHV3-13	Immunoglobulin heavy variable 3-13	1	1	1	1	1	1	1	1	1	1	1	1	1	1	1	1	1	1	1	1	1	1	1	1	1	1	1	1	1	1	1	1	1	1	1	1	1	1	1	1	1	1	1	1	1
4.96e-06	P01768;P0DP03	P01768;P0DP03	IGHV3-30;IGHV3-30-5	Immunoglobulin heavy variable 3-30;Immunoglobulin heavy variable 3-30-5	7	7	7	7	7	7	7	7	7	7	7	7	7	7	7	7	7	7	7	7	7	7	7	7	7	7	7	7	7	7	7	7	7	7	7	7	7	7	7	7	7	7	7	7	7
5e-06	P01780	P01780	IGHV3-7	Immunoglobulin heavy variable 3-7	6	6	6	6	6	6	6	6	6	6	6	6	6	6	6	6	6	6	6	6	6	6	6	6	6	6	6	6	6	6	6	6	6	6	6	6	6	6	6	6	6	6	6	6	6
2.39e-05	P01782;P0DP04	P01782;P0DP04	IGHV3-9;IGHV3-43D	Immunoglobulin heavy variable 3-9;Immunoglobulin heavy variable 3-43D	2	2	2	2	2	2	2	2	2	2	2	2	2	2	2	2	2	2	2	2	2	2	2	2	2	2	2	2	2	2	2	2	2	2	2	2	2	2	2	2	2	2	2	2	2
0.000133241	P01817	P01817	IGHV2-5	Immunoglobulin heavy variable 2-5	1	1	1	1	1	1	1	1	1	1	1	1	1	1	1	1	1	1	1	1	1	1	1	1	1	1	1	1	1	1	1	1	1	1	1	1	1	1	1	1	1	1	1	1	1
3.22e-06	P01833	P01833	PIGR	Polymeric immunoglobulin receptor	18	18	18	18	18	18	18	18	18	18	18	18	18	18	18	18	18	18	18	18	18	18	18	18	18	18	18	18	18	18	18	18	18	18	18	18	18	18	18	18	18	18	18	18	18
2.26e-05	P01834	P01834	IGKC	Immunoglobulin kappa constant	13	13	13	13	13	13	13	13	13	13	13	13	13	13	13	13	13	13	13	13	13	13	13	13	13	13	13	13	13	13	13	13	13	13	13	13	13	13	13	13	13	13	13	13	13
0.000726059	P01854	P01854	IGHE	Immunoglobulin heavy constant epsilon	5	5	5	Filtered	Filtered	Filtered	Filtered	Filtered	5	Filtered	5	Filtered	Filtered	5	Filtered	5	Filtered	Filtered	5	Filtered	Filtered	Filtered	Filtered	Filtered	Filtered	5	Filtered	5	Filtered	5	5	5	5	Filtered	5	Filtered	Filtered	5	5	5	5	Filtered	Filtered	Filtered	Filtered
2.15e-06	P01857	P01857	IGHG1	Immunoglobulin heavy constant gamma 1	29	29	29	29	29	29	29	29	29	29	29	29	29	29	29	29	29	29	29	29	29	29	29	29	29	29	29	29	29	29	29	29	29	29	29	29	29	29	29	29	29	29	29	29	29
2.15e-06	P01859	P01859	IGHG2	Immunoglobulin heavy constant gamma 2	21	21	21	21	21	21	21	21	21	21	21	21	21	21	21	21	21	21	21	21	21	21	21	21	21	21	21	21	21	21	21	21	21	21	21	21	21	21	21	21	21	21	21	21	21
2.15e-06	P01860	P01860	IGHG3	Immunoglobulin heavy constant gamma 3	10	10	10	10	10	10	10	10	10	10	10	10	10	10	10	10	10	10	10	10	10	10	10	10	10	10	10	10	10	10	10	10	10	10	10	10	10	10	10	10	10	10	10	10	10
2.15e-06	P01861	P01861	IGHG4	Immunoglobulin heavy constant gamma 4	8	8	8	8	8	8	8	8	8	8	8	8	8	8	8	8	8	8	8	8	8	8	8	8	8	8	8	8	8	8	8	8	8	8	8	8	8	8	8	8	8	8	8	8	8
3.74e-05	P01871	P01871	IGHM	Immunoglobulin heavy constant mu	25	25	25	25	25	25	25	25	25	25	25	25	25	25	25	25	25	25	25	25	25	25	25	25	25	25	25	25	25	25	25	25	25	25	25	25	25	25	25	25	25	25	25	25	25
2.15e-06	P01876	P01876	IGHA1	Immunoglobulin heavy constant alpha 1	13	13	13	13	13	13	13	13	13	13	13	13	13	13	13	13	13	13	13	13	13	13	13	13	13	13	13	13	13	13	13	13	13	13	13	13	13	13	13	13	13	13	13	13	13
6.02e-06	P01877	P01877	IGHA2	Immunoglobulin heavy constant alpha 2	17	17	17	17	17	17	17	17	17	17	17	17	17	17	17	17	17	17	17	17	17	17	17	17	17	17	17	17	17	17	17	17	17	17	17	17	17	17	17	17	17	17	17	17	17
6.25e-06	P01880	P01880	IGHD	Immunoglobulin heavy constant delta	Filtered	9	9	9	9	9	9	Filtered	9	9	9	9	9	9	9	9	9	9	9	9	9	9	9	9	9	9	9	9	9	9	9	9	9	9	9	9	9	9	9	9	9	9	9	9	9
0.000131764	P02042	P02042	HBD	Hemoglobin subunit delta	5	5	5	5	5	5	5	5	5	5	5	5	5	5	5	5	5	5	5	5	5	5	5	5	5	5	5	5	5	5	5	5	5	5	5	5	5	5	5	5	5	5	5	5	5
2.15e-06	P02533	P02533	KRT14	Keratin, type I cytoskeletal 14	13	13	13	13	13	13	13	13	13	13	13	13	13	13	13	13	13	13	13	13	13	13	13	13	13	13	13	13	13	Filtered	13	13	13	13	13	13	13	13	13	13	13	13	13	13	13
2.35e-05	P02538	P02538	KRT6A	Keratin, type II cytoskeletal 6A	18	18	18	18	18	18	18	18	18	18	18	18	18	18	18	18	18	18	18	18	18	18	18	18	18	18	18	18	18	18	18	18	18	18	18	18	18	18	18	18	18	18	Filtered	18	18
1.32e-05	P02647	P02647	APOA1	Apolipoprotein A-I	36	36	36	36	36	36	36	36	36	36	36	36	36	36	36	36	36	36	36	36	36	36	36	36	36	36	36	36	36	36	36	36	36	36	36	36	36	36	36	36	36	36	36	36	36
1.87e-05	P02649	P02649	APOE	Apolipoprotein E	20	20	20	20	20	20	20	20	20	20	20	20	20	20	20	20	20	20	20	20	20	20	20	20	20	20	20	20	20	20	20	20	20	20	20	20	20	20	20	20	20	20	20	20	20
0.00011753	P02652	P02652	APOA2	Apolipoprotein A-II	8	8	8	8	8	8	8	8	8	8	8	8	8	8	8	8	8	8	8	8	8	8	8	8	8	8	8	8	8	8	8	8	8	8	8	8	8	8	8	8	8	8	8	8	8
0.000162267	P02654	P02654	APOC1	Apolipoprotein C-I	3	3	3	3	3	3	3	3	3	3	3	3	3	3	3	3	3	3	3	3	3	3	3	3	3	3	3	3	3	3	3	3	3	3	3	3	3	3	3	3	3	3	3	3	3
2.73e-05	P02655	P02655	APOC2	Apolipoprotein C-II	3	3	3	3	3	3	3	3	3	3	3	3	3	3	3	3	3	3	3	3	3	3	3	3	3	3	3	3	3	3	3	3	3	3	3	3	3	3	3	3	3	3	3	3	3
2.15e-06	P02656	P02656	APOC3	Apolipoprotein C-III	8	8	8	8	8	8	8	8	8	8	8	8	8	8	8	8	8	8	8	8	8	8	8	8	8	8	8	8	8	8	8	8	8	8	8	8	8	8	8	8	8	8	8	8	8
4.91e-05	P02671	P02671	FGA	Fibrinogen alpha chain	27	27	27	27	27	27	27	27	27	27	27	27	27	27	27	27	27	27	27	27	27	27	27	27	27	27	27	27	27	27	27	27	27	27	27	27	27	27	27	27	27	27	27	27	27
2.15e-06	P02675	P02675	FGB	Fibrinogen beta chain	24	24	24	24	24	24	24	24	24	24	24	24	24	24	24	24	24	24	24	24	24	24	24	24	24	24	24	24	24	24	24	24	24	24	24	24	24	24	24	24	24	24	24	24	24
6.66e-05	P02679	P02679	FGG	Fibrinogen gamma chain	17	17	17	17	17	17	17	17	17	17	Filtered	17	17	17	17	17	17	17	17	17	17	17	17	17	17	17	17	17	17	17	17	17	17	17	17	17	17	17	17	17	17	17	17	17	17
5.83e-05	P02741	P02741	CRP	C-reactive protein	5	Filtered	5	5	5	Filtered	5	5	5	5	5	5	5	5	Filtered	5	5	5	5	5	5	5	5	5	5	Filtered	5	5	5	5	5	5	5	5	5	5	5	5	5	5	5	5	5	5	5
0.000328044	P02743	P02743	APCS	Serum amyloid P-component	8	8	8	8	8	8	8	8	8	8	8	8	8	8	8	8	8	8	8	8	8	8	8	8	8	8	8	8	8	8	8	8	8	8	8	8	8	8	8	8	8	8	8	8	8
0.000726059	P02745	P02745	C1QA	Complement C1q subcomponent subunit A	7	7	7	7	7	7	7	7	7	7	7	7	7	7	7	7	7	7	7	7	7	7	7	7	7	7	7	7	7	7	7	7	7	7	7	7	7	7	7	7	7	7	7	7	7
3.88e-05	P02746	P02746	C1QB	Complement C1q subcomponent subunit B	7	7	7	7	7	7	7	7	7	7	7	7	7	7	7	7	7	7	7	7	7	7	7	7	7	7	7	7	7	7	7	7	7	7	7	7	7	7	7	7	7	7	7	7	7
2.15e-06	P02747	P02747	C1QC	Complement C1q subcomponent subunit C	5	5	5	5	5	5	5	5	5	5	5	5	5	5	5	5	5	5	5	5	5	5	5	5	5	5	5	5	5	5	5	5	5	5	5	5	5	5	5	5	5	5	5	5	5
1.2e-05	P02748	P02748	C9	Complement component C9	15	15	15	15	15	15	15	15	15	15	15	15	15	15	15	15	15	15	15	15	15	15	15	15	15	15	15	15	15	15	15	15	15	15	15	15	15	15	15	15	15	15	15	15	15
7.32e-06	P02749	P02749	APOH	Beta-2-glycoprotein 1	17	17	17	17	17	17	17	17	17	17	17	17	17	17	17	17	17	17	17	17	17	17	17	17	17	17	17	17	17	17	17	17	17	17	17	17	17	17	17	17	17	17	17	17	17
9.11e-06	P02750	P02750	LRG1	Leucine-rich alpha-2-glycoprotein	10	10	10	10	10	10	10	10	10	10	10	10	10	10	10	10	10	10	10	10	10	10	10	10	10	10	10	10	10	10	10	10	10	10	10	10	10	10	10	10	10	10	10	10	10
3.85e-06	P02751	P02751	FN1	Fibronectin	83	83	83	83	83	83	83	83	83	83	83	83	83	83	83	83	83	83	83	83	83	83	83	83	83	83	83	83	83	83	83	83	83	83	83	83	83	83	83	83	83	83	83	83	83
0.000203275	P02753	P02753	RBP4	Retinol-binding protein 4	8	8	8	8	8	8	8	8	8	8	8	8	8	8	8	8	8	8	8	8	8	8	8	8	8	8	8	8	8	8	8	8	8	8	8	8	8	8	8	8	8	8	8	8	8
3.22e-06	P02760	P02760	AMBP	Protein AMBP	11	11	11	11	11	11	11	11	11	11	11	11	11	11	11	11	11	11	11	11	11	11	11	11	11	11	11	11	11	11	11	11	11	11	11	11	11	11	11	11	11	11	11	11	11
5.52e-05	P02763	P02763	ORM1	Alpha-1-acid glycoprotein 1	8	8	8	8	8	8	8	8	8	8	8	8	8	8	8	8	8	8	8	8	8	8	8	8	8	8	8	8	8	8	8	8	8	8	8	8	8	8	8	8	8	8	8	8	8
2.21e-06	P02765	P02765	AHSG	Alpha-2-HS-glycoprotein	9	9	9	9	9	9	9	9	9	9	9	9	9	9	9	9	9	9	9	9	9	9	9	9	9	9	9	9	9	9	9	9	9	9	9	9	9	9	9	9	9	9	9	9	9
1.9e-05	P02766	P02766	TTR	Transthyretin	9	9	9	9	9	9	9	9	9	9	9	9	9	9	9	9	9	9	9	9	9	9	9	9	9	9	9	9	9	9	9	9	9	9	9	9	9	9	9	9	9	9	9	9	9
2.15e-06	P02768	P02768	ALB	Albumin	97	97	97	97	97	97	97	97	97	97	97	97	97	97	97	97	97	97	97	97	97	97	97	97	97	97	97	97	97	97	97	97	97	97	97	97	97	97	97	97	97	97	97	97	97
6.39e-06	P02774	P02774	GC	Vitamin D-binding protein	27	27	27	27	27	27	27	27	27	27	27	27	27	27	27	27	27	27	27	27	27	27	27	27	27	27	27	27	27	27	27	27	27	27	27	27	27	27	27	27	27	27	27	27	27
2.84e-06	P02775	P02775	PPBP	Platelet basic protein	4	4	4	4	4	4	4	4	4	4	4	4	4	4	4	4	4	4	4	4	4	4	4	4	4	4	4	4	4	4	4	4	4	4	4	4	4	4	4	4	4	4	4	4	4
8.71e-06	P02776	P02776	PF4	Platelet factor 4	4	4	4	4	4	4	4	4	4	4	4	4	4	4	4	4	4	4	4	4	4	4	4	4	4	4	4	4	4	4	4	4	4	4	4	4	4	4	4	4	4	4	4	4	4
2.15e-06	P02786	P02786	TFRC	Transferrin receptor protein 1	24	24	24	24	24	24	24	24	24	24	24	24	24	24	24	24	24	24	24	24	24	24	24	24	24	24	24	24	24	24	24	24	24	24	24	24	24	24	24	24	24	24	24	24	24
2.15e-06	P02787	P02787	TF	Serotransferrin	80	80	80	80	80	80	80	80	80	80	80	80	80	80	80	80	80	80	80	80	80	80	80	80	80	80	80	80	80	80	80	80	80	80	80	80	80	80	80	80	80	80	80	80	80
4.34e-06	P02788	P02788	LTF	Lactotransferrin	24	24	24	24	24	24	24	24	24	24	24	24	24	24	24	24	24	24	24	24	24	24	24	24	24	24	24	24	24	24	24	24	24	24	24	24	24	24	24	24	24	24	24	24	24
2.87e-06	P02790	P02790	HPX	Hemopexin	27	27	27	27	27	27	27	27	27	27	27	27	27	27	27	27	27	27	27	27	27	27	27	27	27	27	27	27	27	27	27	27	27	27	27	27	27	27	27	27	27	27	27	27	27
0.00245748	P03950	P03950	ANG	Angiogenin	6	6	6	6	6	Filtered	6	6	6	6	6	6	Filtered	6	6	6	6	6	6	6	6	6	Filtered	6	6	Filtered	6	6	Filtered	Filtered	Filtered	6	6	6	6	6	6	6	6	6	6	6	6	Filtered	6
0.000382572	P03951	P03951	F11	Coagulation factor XI	17	17	17	17	17	17	17	17	17	17	17	17	17	17	17	17	17	17	17	17	17	17	17	17	17	17	17	17	17	17	17	17	17	17	17	17	17	17	17	17	17	17	17	17	17
3.85e-06	P03952	P03952	KLKB1	Plasma kallikrein	23	23	23	23	23	23	23	23	23	23	23	23	23	23	23	23	23	23	23	23	23	23	23	23	23	23	23	23	23	23	23	23	23	23	23	23	23	23	23	23	23	23	23	23	23
0.00610254	P03973	P03973	SLPI	Antileukoproteinase	1	Filtered	Filtered	Filtered	1	Filtered	Filtered	Filtered	Filtered	Filtered	Filtered	1	Filtered	1	Filtered	Filtered	Filtered	Filtered	Filtered	Filtered	Filtered	Filtered	Filtered	Filtered	Filtered	Filtered	Filtered	Filtered	Filtered	Filtered	Filtered	Filtered	Filtered	Filtered	Filtered	Filtered	Filtered	Filtered	Filtered	Filtered	Filtered	Filtered	1	1	1
2.87e-06	P04003	P04003	C4BPA	C4b-binding protein alpha chain	27	27	27	27	27	27	27	27	27	27	27	27	27	27	27	27	27	27	27	27	27	27	27	27	27	27	27	27	27	27	27	27	27	27	27	27	27	27	27	27	27	27	27	27	27
6.26e-06	P04004	P04004	VTN	Vitronectin	24	24	24	24	24	24	24	24	24	24	24	24	24	24	24	24	24	24	24	24	24	24	24	24	24	24	24	24	24	24	24	24	24	24	24	24	24	24	24	24	24	24	24	24	24
2.1e-05	P04040	P04040	CAT	Catalase	14	14	14	14	14	14	14	14	14	14	Filtered	14	14	14	14	14	14	14	14	14	14	14	14	Filtered	14	Filtered	14	14	14	14	14	14	14	14	14	Filtered	14	14	14	14	14	14	14	14	14
0.00217856	P04066	P04066	FUCA1	Tissue alpha-L-fucosidase	2	2	2	2	2	2	2	2	2	2	Filtered	2	2	2	2	Filtered	Filtered	Filtered	2	2	2	2	2	2	2	2	2	Filtered	2	2	2	2	2	2	2	Filtered	2	2	2	2	2	2	Filtered	2	2
2.15e-06	P04070	P04070	PROC	Vitamin K-dependent protein C	5	5	5	5	5	5	5	5	5	5	5	5	5	5	5	5	5	5	5	5	5	5	5	5	5	5	5	5	5	5	5	5	5	5	5	5	5	5	5	5	5	5	5	5	5
0.00175785	P04075	P04075	ALDOA	Fructose-bisphosphate aldolase A	Filtered	Filtered	5	5	Filtered	Filtered	Filtered	Filtered	Filtered	Filtered	Filtered	Filtered	Filtered	Filtered	Filtered	Filtered	Filtered	Filtered	Filtered	1	5	Filtered	Filtered	Filtered	Filtered	Filtered	Filtered	Filtered	Filtered	Filtered	Filtered	5	5	Filtered	5	5	Filtered	Filtered	Filtered	Filtered	Filtered	Filtered	Filtered	Filtered	5
2.15e-06	P04114	P04114	APOB	Apolipoprotein B-100	185	185	185	185	185	185	185	185	185	185	185	185	185	185	185	185	185	185	185	185	185	185	185	185	185	185	185	185	185	185	185	185	185	185	185	185	185	185	185	185	185	185	185	185	185
0.000647155	P04179	P04179	SOD2	Superoxide dismutase [Mn], mitochondrial	2	Filtered	2	2	Filtered	2	Filtered	Filtered	Filtered	Filtered	Filtered	Filtered	Filtered	Filtered	Filtered	Filtered	Filtered	2	Filtered	Filtered	Filtered	2	Filtered	Filtered	Filtered	Filtered	Filtered	Filtered	2	2	Filtered	2	2	2	2	2	2	Filtered	Filtered	Filtered	Filtered	Filtered	Filtered	2	Filtered
2.15e-06	P04180	P04180	LCAT	Phosphatidylcholine-sterol acyltransferase	8	8	8	8	8	8	8	8	8	8	8	8	8	8	8	8	8	8	8	8	8	8	8	8	8	8	8	8	8	8	8	8	8	8	8	8	8	8	8	8	8	8	8	8	8
2.15e-06	P04196	P04196	HRG	Histidine-rich glycoprotein	20	20	20	20	20	20	20	20	20	20	20	20	20	20	20	20	20	20	20	20	20	20	20	20	20	20	20	20	20	20	20	20	20	20	20	20	20	20	20	20	20	20	20	20	20
4.37e-05	P04211	P04211	IGLV7-43	Immunoglobulin lambda variable 7-43	3	3	3	3	3	3	3	3	3	3	3	3	3	3	3	3	3	3	3	3	3	3	3	3	3	3	3	3	3	3	3	3	3	3	3	3	3	3	3	3	3	3	3	3	3
0.000208983	P04217	P04217	A1BG	Alpha-1B-glycoprotein	17	17	17	17	17	17	17	17	17	17	17	17	17	17	17	17	17	17	17	17	17	17	17	17	17	17	17	17	17	17	17	17	17	17	17	17	17	17	17	17	17	17	17	17	17
3.3e-05	P04264	P04264	KRT1	Keratin, type II cytoskeletal 1	35	35	35	35	35	35	35	35	35	35	35	35	35	35	35	35	35	35	35	35	35	35	35	35	35	35	35	35	35	35	35	35	35	35	35	35	35	35	35	35	35	35	35	35	35
2.15e-06	P04275	P04275	VWF	von Willebrand factor	85	85	85	85	85	85	85	85	85	85	85	85	85	85	85	85	85	85	85	85	85	85	85	85	85	85	85	85	85	85	85	85	85	85	85	85	85	85	85	85	85	85	85	85	85
2.15e-06	P04278	P04278	SHBG	Sex hormone-binding globulin	9	9	9	9	9	9	9	9	9	9	9	9	9	9	9	9	9	9	9	9	9	9	9	9	9	9	9	9	9	9	9	9	9	9	9	9	9	9	9	9	9	9	9	9	9
0.00163748	P04406	P04406	GAPDH	Glyceraldehyde-3-phosphate dehydrogenase	4	4	Filtered	4	4	4	4	4	Filtered	Filtered	4	Filtered	Filtered	Filtered	4	4	Filtered	4	Filtered	Filtered	Filtered	4	4	Filtered	Filtered	Filtered	4	4	4	Filtered	Filtered	4	4	4	4	Filtered	4	4	4	Filtered	Filtered	Filtered	4	4	4
2.45e-05	P04430	P04430	IGKV1-16	Immunoglobulin kappa variable 1-16	2	2	2	2	2	2	2	2	2	2	2	2	2	2	2	2	2	2	2	2	2	2	2	2	2	2	2	2	2	2	2	2	2	2	2	2	2	2	2	2	2	2	2	2	2
0.00119913	P04439	P04439	HLA-A	HLA class I histocompatibility antigen, A alpha chain	Filtered	3	3	3	Filtered	3	3	Filtered	Filtered	Filtered	Filtered	3	3	3	Filtered	Filtered	3	Filtered	3	Filtered	Filtered	3	Filtered	3	3	3	3	Filtered	3	Filtered	3	3	3	3	3	Filtered	Filtered	Filtered	Filtered	3	Filtered	3	Filtered	Filtered	Filtered
0.00119913	P04908;P0C0S8;P20671;Q16777;Q6FI13;Q7L7L0;Q93077;Q96KK5;Q99878;Q9BTM1	P04908;P0C0S8;P20671;Q16777;Q6FI13;Q7L7L0;Q93077;Q96KK5;Q99878;Q9BTM1	H2AC4;H2AC11;H2AC7;H2AC20;H2AC18;H2AW;H2AC6;H2AC12;H2AC14;H2AJ	Histone H2A type 1-B/E;Histone H2A type 1;Histone H2A type 1-D;Histone H2A type 2-C;Histone H2A type 2-A;Histone H2A type 3;Histone H2A type 1-C;Histone H2A type 1-H;Histone H2A type 1-J;Histone H2A.J	2	2	2	2	2	2	2	2	2	Filtered	2	2	2	Filtered	Filtered	2	2	2	2	Filtered	2	Filtered	Filtered	Filtered	Filtered	Filtered	2	Filtered	2	Filtered	Filtered	2	2	Filtered	2	2	Filtered	2	2	2	Filtered	Filtered	Filtered	2	2
0.00249276	P05019	P05019	IGF1	Insulin-like growth factor I	2	2	Filtered	2	2	2	Filtered	2	2	2	2	Filtered	2	Filtered	2	Filtered	Filtered	Filtered	2	Filtered	Filtered	Filtered	2	2	Filtered	Filtered	Filtered	2	Filtered	Filtered	Filtered	Filtered	Filtered	Filtered	Filtered	Filtered	Filtered	2	Filtered	Filtered	Filtered	Filtered	Filtered	Filtered	Filtered
0.000963798	P05062	P05062	ALDOB	Fructose-bisphosphate aldolase B	7	7	7	7	7	7	7	Filtered	7	Filtered	Filtered	7	7	7	7	7	7	7	7	Filtered	7	7	7	7	7	Filtered	7	Filtered	7	7	7	7	7	7	7	7	7	7	7	7	7	7	Filtered	7	Filtered
4.96e-06	P05090	P05090	APOD	Apolipoprotein D	6	6	6	6	6	6	6	6	6	6	6	6	6	6	6	6	6	6	6	6	6	6	6	6	6	6	6	6	6	6	6	6	6	6	6	6	6	6	6	6	6	6	6	6	6
0.000842376	P05109	P05109	S100A8	Protein S100-A8	4	4	4	4	4	4	4	4	4	Filtered	4	Filtered	4	Filtered	Filtered	4	4	4	4	4	Filtered	4	4	Filtered	4	Filtered	4	4	Filtered	4	Filtered	4	4	4	4	4	Filtered	4	4	4	4	4	4	4	4
6.04e-06	P05154	P05154	SERPINA5	Plasma serine protease inhibitor	11	11	11	11	11	11	11	11	11	11	11	11	11	11	11	11	11	11	11	11	11	11	11	11	11	11	11	11	11	11	11	11	11	11	11	11	11	11	11	11	11	11	11	11	11
1.07e-05	P05155	P05155	SERPING1	Plasma protease C1 inhibitor	17	17	17	17	17	17	17	17	17	17	17	17	17	17	17	17	17	17	17	17	17	17	17	17	17	17	17	17	17	17	17	17	17	17	17	17	17	17	17	17	17	17	17	17	17
3.22e-06	P05156	P05156	CFI	Complement factor I	18	18	18	18	18	18	18	18	18	18	18	18	18	18	18	18	18	18	18	18	18	18	18	18	18	18	18	18	18	18	18	18	18	18	18	18	18	18	18	18	18	18	18	18	18
4.96e-06	P05160	P05160	F13B	Coagulation factor XIII B chain	25	25	25	25	25	25	25	25	25	25	25	25	25	25	25	25	25	25	25	25	25	25	25	25	25	25	25	25	25	25	25	25	25	25	25	25	25	25	25	25	25	25	25	25	25
5.03e-05	P05164	P05164	MPO	Myeloperoxidase	11	11	11	Filtered	11	11	11	11	11	Filtered	11	11	11	11	Filtered	11	11	Filtered	11	11	11	11	11	Filtered	11	11	11	11	Filtered	Filtered	Filtered	11	11	11	11	11	Filtered	11	11	11	11	11	11	11	11
0.000132614	P05362	P05362	ICAM1	Intercellular adhesion molecule 1	9	9	9	9	9	9	Filtered	9	9	9	9	9	9	9	9	9	9	9	9	Filtered	9	9	9	9	9	Filtered	9	9	9	9	9	9	9	9	9	9	9	9	9	9	9	9	9	9	9
0.00122854	P05451	P05451	REG1A	Lithostathine-1-alpha	Filtered	Filtered	Filtered	Filtered	Filtered	Filtered	Filtered	Filtered	Filtered	Filtered	Filtered	Filtered	Filtered	Filtered	Filtered	Filtered	Filtered	Filtered	Filtered	Filtered	Filtered	Filtered	Filtered	Filtered	Filtered	Filtered	Filtered	Filtered	Filtered	Filtered	Filtered	2	Filtered	Filtered	2	2	Filtered	2	Filtered	Filtered	Filtered	Filtered	2	Filtered	2
0.000155269	P05452	P05452	CLEC3B	Tetranectin	7	7	7	7	7	7	7	7	7	7	7	7	7	7	7	7	7	7	7	7	7	7	7	7	7	7	7	7	7	7	7	7	7	7	7	7	7	7	7	7	7	7	7	7	7
2.21e-05	P05543	P05543	SERPINA7	Thyroxine-binding globulin	9	9	9	9	9	9	9	9	9	9	9	9	9	9	9	9	9	9	9	9	9	9	9	9	9	9	9	9	9	9	9	9	9	9	9	9	9	9	9	9	9	9	9	9	9
4.3e-06	P05546	P05546	SERPIND1	Heparin cofactor 2	15	15	15	15	15	15	15	15	15	15	15	15	15	15	15	15	15	15	15	15	15	15	15	15	15	15	15	15	15	15	15	15	15	15	15	15	15	15	15	15	15	15	15	15	15
2.15e-06	P06276	P06276	BCHE	Cholinesterase	11	11	11	11	11	11	11	11	11	11	11	11	11	11	11	11	11	11	11	11	11	11	11	11	11	11	11	11	11	11	11	11	11	11	11	11	11	11	11	11	11	11	11	11	11
3.43e-05	P06312	P06312	IGKV4-1	Immunoglobulin kappa variable 4-1	3	3	3	3	3	3	3	3	3	3	3	3	3	3	3	3	3	3	3	3	3	3	3	3	3	3	3	3	3	3	3	3	3	3	3	3	3	3	3	3	3	3	3	3	3
0.000436628	P06331	P06331	IGHV4-34	Immunoglobulin heavy variable 4-34	3	3	3	3	3	3	3	3	3	3	3	3	3	3	3	3	3	3	3	3	3	3	3	3	3	3	3	3	3	3	3	3	3	3	3	3	3	3	3	3	3	3	3	3	3
7.12e-06	P06396	P06396	GSN	Gelsolin	23	23	23	23	23	23	23	23	23	23	23	23	23	23	23	23	23	23	23	23	23	23	23	23	23	23	23	23	23	23	23	23	23	23	23	23	23	23	23	23	23	23	23	23	23
2.33e-05	P06681	P06681	C2	Complement C2	25	25	25	25	25	25	25	25	25	25	25	25	25	25	25	25	25	25	25	25	25	25	25	25	25	25	25	25	25	25	25	25	25	25	25	25	25	25	25	25	25	25	25	25	25
2.15e-06	P06727	P06727	APOA4	Apolipoprotein A-IV	29	29	29	29	29	29	29	29	29	29	29	29	29	29	29	29	29	29	29	29	29	29	29	29	29	29	29	29	29	29	29	29	29	29	29	29	29	29	29	29	29	29	29	29	29
0.00130982	P06733	P06733	ENO1	Alpha-enolase	7	Filtered	7	7	7	7	7	7	7	Filtered	7	Filtered	7	7	Filtered	7	Filtered	7	7	Filtered	Filtered	Filtered	Filtered	7	Filtered	Filtered	7	7	Filtered	Filtered	7	7	7	7	7	Filtered	Filtered	7	Filtered	Filtered	Filtered	7	7	7	7
0.000300901	P06899;P23527;P33778;Q16778;Q8N257	P06899;P23527;P33778;Q16778;Q8N257	H2BC11;H2BC17;H2BC3;H2BC21;H2BU1	Histone H2B type 1-J;Histone H2B type 1-O;Histone H2B type 1-B;Histone H2B type 2-E;Histone H2B type 3-B	3	3	3	Filtered	3	3	3	3	3	Filtered	3	3	3	Filtered	Filtered	3	3	3	Filtered	Filtered	Filtered	3	3	Filtered	Filtered	3	3	3	3	3	Filtered	3	3	3	3	3	Filtered	3	3	3	Filtered	Filtered	3	3	3
0.00122854	P07195	P07195	LDHB	L-lactate dehydrogenase B chain	6	6	6	6	6	6	6	6	6	6	6	6	6	6	6	6	6	6	6	6	6	6	6	6	6	6	6	6	6	6	6	6	6	6	6	6	6	6	6	6	6	6	6	6	6
6.26e-06	P07225	P07225	PROS1	Vitamin K-dependent protein S	18	18	18	18	18	18	18	18	18	18	18	18	18	18	18	18	18	18	18	18	18	18	18	18	18	18	18	18	18	18	18	18	18	18	18	18	18	18	18	18	18	18	18	18	18
0.00117034	P07237	P07237	P4HB	Protein disulfide-isomerase	4	Filtered	4	Filtered	Filtered	Filtered	Filtered	Filtered	Filtered	Filtered	Filtered	Filtered	Filtered	4	Filtered	Filtered	Filtered	4	Filtered	Filtered	Filtered	4	4	Filtered	Filtered	Filtered	Filtered	Filtered	Filtered	Filtered	Filtered	4	4	Filtered	4	Filtered	Filtered	Filtered	Filtered	Filtered	Filtered	Filtered	Filtered	4	4
0.000631999	P07333	P07333	CSF1R	Macrophage colony-stimulating factor 1 receptor	5	5	5	5	5	5	5	5	5	5	5	5	5	5	5	5	5	5	5	5	5	5	5	5	5	5	5	5	5	5	5	5	5	5	5	5	5	5	5	5	5	5	5	5	5
0.00209819	P07339	P07339	CTSD	Cathepsin D	6	6	6	6	6	6	6	6	6	Filtered	6	6	6	6	6	6	6	6	6	6	6	6	6	6	6	Filtered	6	6	6	6	6	6	6	6	6	6	6	6	6	6	6	6	6	6	6
6.43e-05	P07357	P07357	C8A	Complement component C8 alpha chain	11	11	11	11	11	11	11	11	11	11	11	11	11	11	11	11	11	11	11	11	11	11	11	11	11	11	11	11	11	11	11	11	11	11	11	11	11	11	11	11	11	11	11	11	11
2.15e-06	P07358	P07358	C8B	Complement component C8 beta chain	20	20	20	20	20	20	20	20	20	20	20	20	20	20	20	20	20	20	20	20	20	20	20	20	20	20	20	20	20	20	20	20	20	20	20	20	20	20	20	20	20	20	20	20	20
0.000137689	P07359	P07359	GP1BA	Platelet glycoprotein Ib alpha chain	5	5	5	5	5	5	5	5	5	5	5	5	5	5	5	5	5	5	5	5	5	5	5	5	5	5	5	5	5	5	5	5	5	5	5	5	5	5	5	5	5	5	5	5	5
2.41e-06	P07360	P07360	C8G	Complement component C8 gamma chain	8	8	8	8	8	8	8	8	8	8	8	8	8	8	8	8	8	8	8	8	8	8	8	8	8	8	8	8	8	8	8	8	8	8	8	8	8	8	8	8	8	8	8	8	8
0.000359514	P07737	P07737	PFN1	Profilin-1	5	5	5	5	5	5	5	5	5	5	5	5	5	5	5	5	5	5	5	5	5	5	5	5	5	5	5	5	5	5	Filtered	5	5	5	5	5	5	5	5	5	5	5	5	5	5
0.00963557	P07900	P07900	HSP90AA1	Heat shock protein HSP 90-alpha	Filtered	Filtered	Filtered	Filtered	Filtered	Filtered	Filtered	Filtered	Filtered	3	Filtered	Filtered	Filtered	Filtered	Filtered	Filtered	Filtered	Filtered	Filtered	Filtered	Filtered	Filtered	Filtered	Filtered	Filtered	Filtered	Filtered	Filtered	Filtered	Filtered	Filtered	3	Filtered	Filtered	3	Filtered	Filtered	Filtered	Filtered	Filtered	Filtered	Filtered	3	3	Filtered
8.31e-06	P07996	P07996	THBS1	Thrombospondin-1	34	34	34	34	34	34	34	34	34	34	34	34	34	34	34	34	34	34	34	34	34	34	34	34	34	34	34	34	34	34	34	34	34	34	34	34	34	34	34	34	34	34	34	34	34
0.00298447	P07998	P07998	RNASE1	Ribonuclease pancreatic	4	Filtered	Filtered	Filtered	Filtered	4	Filtered	Filtered	4	Filtered	Filtered	Filtered	Filtered	Filtered	Filtered	Filtered	Filtered	Filtered	4	Filtered	Filtered	Filtered	Filtered	Filtered	Filtered	4	Filtered	Filtered	4	4	4	Filtered	Filtered	Filtered	Filtered	Filtered	Filtered	Filtered	Filtered	Filtered	Filtered	Filtered	4	Filtered	Filtered
4.73e-06	P08185	P08185	SERPINA6	Corticosteroid-binding globulin	8	8	8	8	8	8	8	8	8	8	8	8	8	8	8	8	8	8	8	8	8	8	8	8	8	8	8	8	8	8	8	8	8	8	8	8	8	8	8	8	8	8	8	8	8
0.000435659	P08246	P08246	ELANE	Neutrophil elastase	2	2	2	2	2	2	2	2	2	2	2	2	2	2	Filtered	2	2	2	2	2	Filtered	2	2	2	2	2	2	2	Filtered	Filtered	Filtered	2	2	2	2	2	Filtered	2	Filtered	Filtered	2	2	2	2	2
0.00123373	P08253	P08253	MMP2	72 kDa type IV collagenase	10	10	10	10	10	10	10	10	10	10	10	10	10	10	10	10	10	10	10	10	10	10	10	10	10	10	10	10	10	10	10	10	10	10	10	10	10	10	10	10	10	10	10	10	10
0.00127797	P08294	P08294	SOD3	Extracellular superoxide dismutase [Cu-Zn]	5	5	5	1	Filtered	Filtered	5	5	5	Filtered	Filtered	Filtered	1	Filtered	Filtered	5	5	5	5	5	5	5	Filtered	Filtered	Filtered	Filtered	Filtered	5	5	Filtered	5	5	Filtered	Filtered	5	5	5	5	5	5	5	Filtered	Filtered	5	Filtered
9.78e-05	P08311	P08311	CTSG	Cathepsin G	3	3	3	3	3	3	3	3	3	3	3	3	3	3	3	3	3	3	3	3	3	3	3	3	3	3	3	3	3	3	3	3	3	3	3	3	3	3	3	3	3	3	3	3	3
3.52e-06	P08519	P08519	LPA	Apolipoprotein(a)	23	23	23	23	23	23	23	23	23	23	23	23	23	23	23	23	23	23	23	23	23	23	23	23	23	23	23	23	23	23	23	23	23	23	23	23	23	23	23	23	23	23	23	23	23
2.9e-06	P08571	P08571	CD14	Monocyte differentiation antigen CD14	7	7	7	7	7	7	7	7	7	7	7	7	7	7	7	7	7	7	7	7	7	7	7	7	7	7	7	7	7	7	7	7	7	7	7	7	7	7	7	7	7	7	7	7	7
2.15e-06	P08603	P08603	CFH	Complement factor H	63	63	63	63	63	63	63	63	63	63	63	63	63	63	63	63	63	63	63	63	63	63	63	63	63	63	63	63	63	63	63	63	63	63	63	63	63	63	63	63	63	63	63	63	63
0.000442311	P08637	P08637	FCGR3A	Low affinity immunoglobulin gamma Fc region receptor III-A	4	4	4	4	4	4	4	4	4	4	4	4	4	4	4	4	4	4	4	4	4	4	4	4	4	4	4	4	4	4	4	4	4	4	4	4	4	4	4	4	4	4	4	4	4
0.00281358	P08670	P08670	VIM	Vimentin	Filtered	Filtered	Filtered	Filtered	Filtered	8	Filtered	8	Filtered	Filtered	8	Filtered	Filtered	Filtered	8	Filtered	Filtered	8	Filtered	Filtered	8	Filtered	Filtered	Filtered	Filtered	Filtered	Filtered	Filtered	Filtered	Filtered	Filtered	Filtered	Filtered	Filtered	8	Filtered	8	Filtered	Filtered	8	8	Filtered	Filtered	Filtered	Filtered
4.96e-06	P08697	P08697	SERPINF2	Alpha-2-antiplasmin	19	19	19	19	19	19	19	19	19	19	19	19	19	19	19	19	19	19	19	19	19	19	19	19	19	19	19	19	19	19	19	19	19	19	19	19	19	19	19	19	19	19	19	19	19
0.00119913	P08709	P08709	F7	Coagulation factor VII	4	4	4	4	4	4	4	4	4	4	4	4	4	4	4	4	4	4	4	4	4	4	4	4	4	4	4	4	4	4	4	4	4	4	1	4	4	4	4	4	4	4	4	4	4
0.00100094	P08779	P08779	KRT16	Keratin, type I cytoskeletal 16	7	7	Filtered	Filtered	7	Filtered	7	Filtered	Filtered	Filtered	Filtered	7	7	Filtered	Filtered	7	Filtered	Filtered	Filtered	7	Filtered	Filtered	Filtered	Filtered	7	7	Filtered	Filtered	7	Filtered	Filtered	7	7	7	Filtered	Filtered	Filtered	Filtered	7	Filtered	Filtered	Filtered	Filtered	Filtered	Filtered
0.00122854	P09172	P09172	DBH	Dopamine beta-hydroxylase	10	10	10	10	10	10	10	10	10	10	10	10	10	10	10	10	10	10	10	10	Filtered	10	10	10	10	10	10	10	10	Filtered	10	10	10	10	10	10	10	10	10	Filtered	10	10	Filtered	10	10
0.00126279	P09486	P09486	SPARC	SPARC	7	7	1	7	7	7	7	7	7	7	7	7	7	7	7	7	7	7	7	7	7	7	Filtered	Filtered	7	1	7	7	7	7	7	7	7	7	7	7	7	7	7	7	Filtered	7	7	7	7
3.38e-05	P09871	P09871	C1S	Complement C1s subcomponent	18	18	18	18	18	18	18	18	18	18	18	18	18	18	18	18	18	18	18	18	18	18	18	18	18	18	18	18	18	18	18	18	18	18	18	18	18	18	18	18	18	18	18	18	18
0.00414509	P09960	P09960	LTA4H	Leukotriene A-4 hydrolase	5	Filtered	Filtered	Filtered	Filtered	Filtered	Filtered	Filtered	Filtered	Filtered	Filtered	Filtered	Filtered	Filtered	Filtered	Filtered	Filtered	Filtered	Filtered	Filtered	Filtered	Filtered	Filtered	Filtered	Filtered	Filtered	Filtered	Filtered	Filtered	Filtered	Filtered	5	5	Filtered	5	Filtered	Filtered	Filtered	Filtered	Filtered	Filtered	Filtered	5	Filtered	5
0.00148256	P09972	P09972	ALDOC	Fructose-bisphosphate aldolase C	Filtered	Filtered	1	Filtered	Filtered	Filtered	Filtered	Filtered	Filtered	Filtered	Filtered	Filtered	Filtered	Filtered	Filtered	Filtered	Filtered	Filtered	Filtered	Filtered	Filtered	Filtered	Filtered	Filtered	Filtered	Filtered	Filtered	Filtered	Filtered	Filtered	Filtered	1	1	Filtered	1	Filtered	Filtered	1	Filtered	Filtered	Filtered	Filtered	Filtered	Filtered	1
6.25e-06	P0C0L4	P0C0L4	C4A	Complement C4-A	83	83	83	83	83	83	83	83	83	83	83	83	83	83	83	83	83	83	83	83	83	83	83	83	83	83	83	83	83	83	83	83	83	83	83	83	83	83	83	83	83	83	83	83	83
4.01e-06	P0C0L5	P0C0L5	C4B	Complement C4-B	4	4	4	4	4	4	4	4	4	4	4	4	4	4	4	4	4	4	4	4	4	4	4	4	4	4	4	4	4	4	4	4	4	4	4	4	4	4	4	4	4	4	4	4	4
0.0021613	P0CF74	P0CF74	IGLC6	Immunoglobulin lambda constant 6	1	1	1	1	1	1	1	1	1	1	1	1	1	1	1	1	1	1	1	1	1	1	1	1	1	1	1	1	1	1	1	1	1	1	1	1	1	1	1	1	1	1	1	1	1
0.00122442	P0CG47;P0CG48;P62979;P62987	P0CG47;P0CG48;P62979;P62987	UBB;UBC;RPS27A;UBA52	Polyubiquitin-B;Polyubiquitin-C;Ubiquitin-40S ribosomal protein S27a;Ubiquitin-60S ribosomal protein L40	1	1	1	1	1	Filtered	1	Filtered	Filtered	1	Filtered	Filtered	Filtered	1	Filtered	1	1	1	1	1	1	1	1	Filtered	Filtered	1	Filtered	1	1	1	Filtered	1	Filtered	1	Filtered	Filtered	Filtered	1	Filtered	1	1	1	1	Filtered	1
6.18e-05	P0DJI8	P0DJI8	SAA1	Serum amyloid A-1 protein	8	8	8	8	8	8	8	8	8	Filtered	8	8	8	8	8	8	8	8	8	8	8	8	8	8	8	Filtered	8	8	8	8	8	8	8	8	8	8	8	8	8	8	8	8	8	8	8
0.000363893	P0DJI9	P0DJI9	SAA2	Serum amyloid A-2 protein	1	Filtered	2	2	2	1	1	2	2	2	2	2	2	2	2	2	2	2	2	2	2	2	2	2	2	Filtered	2	2	2	2	2	2	2	2	2	2	2	2	2	2	2	2	2	2	2
2.61e-06	P0DOY2;P0DOY3	P0DOY2;P0DOY3	IGLC2;IGLC3	Immunoglobulin lambda constant 2;Immunoglobulin lambda constant 3	8	8	8	8	8	8	8	8	8	8	Filtered	8	8	8	8	8	8	8	8	8	8	8	8	8	8	8	8	8	8	8	8	8	8	8	8	8	8	8	8	8	8	8	8	8	8
4.15e-06	P0DP01	P0DP01	IGHV1-8	Immunoglobulin heavy variable 1-8	3	3	3	3	3	3	3	3	3	3	3	3	3	3	3	3	3	3	3	3	3	3	3	3	3	3	3	1	Filtered	3	Filtered	3	3	3	3	3	3	3	3	3	3	3	3	3	3
0.00118334	P0DP08	P0DP08	IGHV4-38-2	Immunoglobulin heavy variable 4-38-2	1	1	1	1	Filtered	1	1	1	1	1	1	1	1	1	1	1	1	1	1	1	1	1	1	1	Filtered	1	1	1	1	1	1	1	1	1	1	1	1	1	1	1	1	1	1	1	1
9.63e-06	P10643	P10643	C7	Complement component C7	30	30	30	30	30	30	30	30	30	30	30	30	30	30	30	30	30	30	30	30	30	30	30	30	30	30	30	30	30	30	30	30	30	30	30	30	30	30	30	30	30	30	30	30	30
0.00274984	P10721	P10721	KIT	Mast/stem cell growth factor receptor Kit	Filtered	Filtered	4	4	Filtered	4	Filtered	Filtered	Filtered	4	Filtered	4	4	4	4	4	4	Filtered	4	4	Filtered	4	Filtered	Filtered	4	Filtered	4	4	4	4	Filtered	4	4	4	4	Filtered	4	Filtered	4	1	Filtered	Filtered	Filtered	Filtered	4
2.46e-06	P10909	P10909	CLU	Clusterin	13	13	13	13	13	13	13	13	13	13	13	13	13	13	13	13	13	13	13	13	13	13	13	13	13	13	13	13	13	13	13	13	13	13	13	13	13	13	13	13	13	13	13	13	13
4.28e-06	P11021	P11021	HSPA5	Endoplasmic reticulum chaperone BiP	16	16	16	16	16	16	16	16	16	16	16	16	16	16	16	16	16	16	16	16	16	16	16	Filtered	16	16	16	16	16	16	16	16	16	16	16	16	16	16	16	16	16	16	16	16	16
3.38e-05	P11226	P11226	MBL2	Mannose-binding protein C	7	7	7	7	7	7	7	7	7	7	7	7	7	7	7	7	7	7	7	7	7	7	7	7	7	7	7	7	7	7	7	7	7	7	7	7	7	7	7	7	7	7	7	7	7
0.00034522	P11597	P11597	CETP	Cholesteryl ester transfer protein	8	8	8	8	8	8	8	8	8	8	8	8	8	8	8	8	8	8	8	8	8	8	8	8	8	8	8	8	8	8	8	8	8	8	8	8	8	8	8	8	8	8	8	8	8
0.00130982	P12111	P12111	COL6A3	Collagen alpha-3(VI) chain	26	26	26	26	26	26	26	26	26	26	26	26	26	26	26	26	26	26	26	26	26	26	26	26	26	26	26	26	26	26	26	26	26	26	26	26	26	26	26	26	26	26	26	26	26
2.15e-06	P12259	P12259	F5	Coagulation factor V	38	38	38	38	38	38	38	38	38	38	38	38	38	38	38	38	38	38	38	38	38	38	38	38	38	38	38	38	38	38	38	38	38	38	38	38	38	38	38	38	38	38	38	38	38
0.000572391	P12318	P12318	FCGR2A	Low affinity immunoglobulin gamma Fc region receptor II-a	Filtered	Filtered	2	2	Filtered	Filtered	Filtered	Filtered	Filtered	Filtered	Filtered	Filtered	Filtered	2	Filtered	2	Filtered	2	Filtered	Filtered	2	Filtered	Filtered	Filtered	Filtered	Filtered	Filtered	Filtered	2	Filtered	2	Filtered	Filtered	Filtered	2	2	Filtered	Filtered	Filtered	Filtered	Filtered	Filtered	Filtered	2	2
0.000608274	P12830	P12830	CDH1	Cadherin-1	6	6	6	6	6	Filtered	6	6	6	6	6	6	6	6	6	6	6	6	6	6	6	6	6	6	6	6	6	6	6	6	6	6	6	6	6	6	6	6	6	6	6	6	6	6	6
4.78e-05	P12955	P12955	PEPD	Xaa-Pro dipeptidase	Filtered	6	6	6	6	6	6	6	6	6	6	6	6	6	Filtered	Filtered	6	6	6	6	6	6	6	6	6	6	6	6	6	6	6	6	6	6	6	6	Filtered	6	6	6	6	6	6	6	6
0.00274776	P13473	P13473	LAMP2	Lysosome-associated membrane glycoprotein 2	1	1	1	1	1	1	1	1	1	1	1	1	Filtered	Filtered	1	1	1	1	1	1	1	1	1	1	1	1	Filtered	1	1	Filtered	1	1	1	1	1	1	Filtered	1	1	1	1	Filtered	1	1	1
0.000394503	P13598	P13598	ICAM2	Intercellular adhesion molecule 2	1	1	1	1	1	1	1	1	1	1	1	1	1	1	Filtered	1	1	1	1	1	1	1	1	1	1	1	1	1	1	1	1	1	1	1	1	1	1	1	1	1	1	1	1	1	Filtered
0.000481941	P13645	P13645	KRT10	Keratin, type I cytoskeletal 10	14	14	14	14	14	14	14	14	14	14	14	14	14	14	14	14	14	14	14	14	14	14	14	14	14	14	14	14	14	14	14	14	14	14	14	14	14	14	14	14	14	14	14	14	14
0.0042354	P13647	P13647	KRT5	Keratin, type II cytoskeletal 5	8	8	Filtered	Filtered	8	Filtered	Filtered	8	8	Filtered	Filtered	Filtered	8	Filtered	Filtered	8	Filtered	Filtered	Filtered	Filtered	Filtered	Filtered	Filtered	Filtered	Filtered	8	8	Filtered	8	Filtered	Filtered	Filtered	8	Filtered	8	Filtered	8	Filtered	8	8	Filtered	Filtered	Filtered	Filtered	Filtered
1.96e-05	P13671	P13671	C6	Complement component C6	27	27	27	27	27	27	27	27	27	27	27	27	27	27	27	27	27	27	27	27	27	27	27	27	27	27	27	27	27	27	27	27	27	27	27	27	27	27	27	27	27	27	27	27	27
0.00197131	P13727	P13727	PRG2	Bone marrow proteoglycan	2	Filtered	2	Filtered	2	Filtered	Filtered	Filtered	Filtered	Filtered	Filtered	Filtered	2	2	Filtered	2	2	2	2	2	Filtered	2	Filtered	2	Filtered	2	Filtered	2	Filtered	2	2	Filtered	Filtered	Filtered	2	2	2	2	2	2	Filtered	2	2	2	Filtered
4.98e-05	P13796	P13796	LCP1	Plastin-2	17	17	17	17	17	17	17	17	17	17	17	17	17	17	17	17	17	17	17	17	17	17	17	17	17	17	17	17	17	17	17	17	17	17	17	17	17	17	17	17	17	17	17	17	17
0.000328044	P14151	P14151	SELL	L-selectin	3	3	3	3	3	3	3	3	3	3	3	3	3	3	3	3	3	3	3	3	3	3	3	3	3	3	3	3	3	3	3	3	3	3	3	3	3	3	3	3	3	3	3	3	3
0.00216937	P14543	P14543	NID1	Nidogen-1	8	8	8	8	Filtered	8	8	8	8	Filtered	8	8	8	8	8	8	8	8	8	8	8	8	8	Filtered	Filtered	8	8	8	Filtered	8	Filtered	8	8	8	8	8	8	8	8	8	8	8	8	8	8
0.00290992	P14618	P14618	PKM	Pyruvate kinase PKM	6	6	6	6	6	Filtered	6	6	6	6	6	6	6	Filtered	6	6	6	6	6	6	6	6	6	6	Filtered	6	6	6	6	6	Filtered	6	6	6	6	6	6	6	Filtered	6	6	Filtered	6	6	6
2.15e-06	P14780	P14780	MMP9	Matrix metalloproteinase-9	10	10	10	10	10	Filtered	10	Filtered	10	Filtered	10	Filtered	Filtered	10	10	10	10	10	10	10	Filtered	10	10	10	Filtered	Filtered	Filtered	10	Filtered	Filtered	10	10	10	10	10	10	Filtered	10	Filtered	10	10	Filtered	10	10	10
0.00109146	P15144	P15144	ANPEP	Aminopeptidase N	12	12	12	12	12	12	12	12	12	12	12	12	12	12	12	12	12	12	12	12	12	12	12	12	12	12	12	12	12	12	12	12	12	12	12	12	12	12	12	12	12	12	12	12	12
0.00147452	P15151	P15151	PVR	Poliovirus receptor	3	3	3	3	3	3	3	3	3	3	Filtered	3	3	3	Filtered	3	3	3	3	3	3	Filtered	3	Filtered	3	Filtered	3	3	3	Filtered	3	3	3	3	3	3	3	3	3	3	Filtered	3	3	3	3
6.02e-05	P15169	P15169	CPN1	Carboxypeptidase N catalytic chain	10	10	10	10	10	10	10	10	10	10	10	10	10	10	10	10	10	10	10	10	10	10	10	10	10	10	10	10	10	10	10	10	10	10	10	10	10	10	10	10	10	10	10	10	10
1.2e-05	P15814	P15814	IGLL1	Immunoglobulin lambda-like polypeptide 1	3	3	3	3	3	3	3	3	3	3	3	3	3	3	3	3	3	3	3	3	3	3	3	3	3	3	3	3	3	3	3	3	3	3	3	3	3	3	3	3	3	3	3	3	3
0.00081777	P16070	P16070	CD44	CD44 antigen	3	3	3	3	3	3	3	3	3	3	3	3	3	3	3	3	3	3	3	3	3	3	3	3	3	3	3	3	3	3	3	3	3	3	3	3	3	3	3	3	3	3	3	3	3
0.00474637	P16109	P16109	SELP	P-selectin	4	4	Filtered	4	4	Filtered	4	4	4	4	4	4	4	Filtered	4	4	Filtered	Filtered	4	Filtered	Filtered	4	Filtered	Filtered	Filtered	Filtered	Filtered	4	Filtered	Filtered	4	Filtered	4	4	4	Filtered	Filtered	4	4	Filtered	Filtered	4	Filtered	Filtered	Filtered
0.00124315	P16930	P16930	FAH	Fumarylacetoacetase	3	3	3	3	3	3	3	3	3	3	3	3	3	3	Filtered	3	3	3	3	3	3	3	Filtered	3	3	3	3	3	3	3	3	3	3	3	3	3	3	3	3	3	3	3	3	3	3
0.000212052	P17936	P17936	IGFBP3	Insulin-like growth factor-binding protein 3	8	8	8	8	8	8	8	8	8	8	8	8	8	8	8	8	8	8	8	8	8	8	8	8	8	8	8	8	8	8	8	8	8	8	8	8	8	8	8	8	8	8	8	8	8
0.00130982	P18065	P18065	IGFBP2	Insulin-like growth factor-binding protein 2	7	1	7	Filtered	7	7	Filtered	Filtered	Filtered	7	Filtered	7	7	7	7	7	7	7	7	7	7	7	7	7	7	7	Filtered	7	7	7	7	7	7	7	7	7	7	7	7	7	7	7	7	7	7
0.00119913	P18206	P18206	VCL	Vinculin	12	Filtered	12	12	12	12	12	12	12	12	12	12	Filtered	Filtered	12	12	12	12	12	12	12	12	Filtered	12	12	Filtered	Filtered	12	12	12	12	12	12	12	12	12	12	12	Filtered	12	12	12	12	12	12
0.000450731	P18428	P18428	LBP	Lipopolysaccharide-binding protein	9	9	9	9	9	9	9	9	9	9	9	9	9	9	9	9	9	9	9	9	9	9	9	9	9	9	9	9	9	9	9	9	9	9	9	9	9	9	9	9	9	9	9	9	9
5.18e-06	P19320	P19320	VCAM1	Vascular cell adhesion protein 1	21	21	21	21	21	21	21	21	21	21	21	21	21	21	21	21	21	21	21	21	21	21	21	21	21	21	21	21	21	21	21	21	21	21	21	21	21	21	21	21	21	21	21	21	21
8.07e-05	P19652	P19652	ORM2	Alpha-1-acid glycoprotein 2	8	8	8	8	8	8	8	8	8	8	8	8	8	8	8	8	8	8	8	8	8	8	8	8	8	8	8	8	8	8	8	8	8	8	8	8	8	8	8	8	8	8	8	8	8
8.33e-06	P19823	P19823	ITIH2	Inter-alpha-trypsin inhibitor heavy chain H2	28	28	28	28	28	28	28	28	28	28	28	28	28	28	28	28	28	28	28	28	28	28	28	28	28	28	28	28	28	28	28	28	28	28	28	28	28	28	28	28	28	28	28	28	28
1.4e-05	P19827	P19827	ITIH1	Inter-alpha-trypsin inhibitor heavy chain H1	26	26	26	26	26	26	26	26	26	26	26	26	26	26	26	26	26	26	26	26	26	26	26	26	26	26	26	26	26	26	26	26	26	26	26	26	26	26	26	26	26	26	26	26	26
0.00235321	P19971	P19971	TYMP	Thymidine phosphorylase	Filtered	Filtered	Filtered	1	Filtered	1	Filtered	Filtered	Filtered	Filtered	Filtered	1	Filtered	1	Filtered	Filtered	Filtered	Filtered	Filtered	Filtered	Filtered	Filtered	Filtered	Filtered	Filtered	Filtered	Filtered	Filtered	Filtered	Filtered	Filtered	1	1	1	1	1	Filtered	1	1	Filtered	Filtered	Filtered	1	1	1
0.00285104	P20023	P20023	CR2	Complement receptor type 2	4	4	4	4	Filtered	Filtered	4	Filtered	Filtered	4	4	4	4	Filtered	Filtered	Filtered	4	Filtered	Filtered	4	4	4	4	4	Filtered	Filtered	4	Filtered	Filtered	4	Filtered	Filtered	Filtered	4	4	4	Filtered	4	Filtered	Filtered	Filtered	4	4	Filtered	Filtered
0.00518862	P20160	P20160	AZU1	Azurocidin	2	Filtered	2	Filtered	2	Filtered	Filtered	Filtered	2	Filtered	2	Filtered	Filtered	Filtered	Filtered	Filtered	Filtered	Filtered	Filtered	Filtered	Filtered	Filtered	Filtered	Filtered	Filtered	Filtered	Filtered	2	Filtered	Filtered	Filtered	Filtered	Filtered	Filtered	2	2	Filtered	Filtered	Filtered	Filtered	2	2	2	Filtered	2
0.000471911	P20742	P20742	PZP	Pregnancy zone protein	Filtered	14	Filtered	14	Filtered	14	14	14	Filtered	14	14	14	Filtered	14	14	14	14	14	14	14	14	14	14	14	14	14	14	14	14	14	Filtered	14	14	14	14	14	14	14	14	14	14	Filtered	14	14	14
0.005012	P20774	P20774	OGN	Mimecan	1	Filtered	3	Filtered	Filtered	Filtered	Filtered	Filtered	Filtered	Filtered	Filtered	Filtered	Filtered	Filtered	Filtered	Filtered	Filtered	Filtered	3	Filtered	3	3	3	Filtered	Filtered	Filtered	Filtered	Filtered	Filtered	Filtered	3	Filtered	Filtered	Filtered	Filtered	3	Filtered	Filtered	Filtered	Filtered	3	Filtered	Filtered	Filtered	Filtered
0.000317168	P20851	P20851	C4BPB	C4b-binding protein beta chain	6	6	6	6	6	6	6	6	6	6	6	6	6	6	6	6	6	6	6	6	6	6	6	6	6	6	6	6	6	6	6	6	6	6	6	6	6	6	6	6	6	6	6	6	6
0.00130982	P21333	P21333	FLNA	Filamin-A	20	Filtered	20	20	20	Filtered	20	20	20	20	20	20	20	Filtered	20	20	20	20	20	Filtered	Filtered	20	20	20	Filtered	20	Filtered	20	20	Filtered	Filtered	20	20	20	Filtered	20	Filtered	20	Filtered	20	20	20	20	Filtered	20
0.000937176	P22105	P22105	TNXB	Tenascin-X	22	22	22	22	22	22	22	22	22	22	22	22	22	22	22	22	22	22	22	22	22	22	22	22	22	22	22	22	22	22	22	22	22	22	22	22	22	22	22	22	22	22	22	22	22
2.15e-06	P22352	P22352	GPX3	Glutathione peroxidase 3	7	7	7	7	7	7	7	7	7	7	7	7	7	7	7	7	7	7	7	7	7	7	7	7	7	7	7	7	7	7	7	7	7	7	7	7	7	7	7	7	7	7	7	7	7
0.00316257	P22692	P22692	IGFBP4	Insulin-like growth factor-binding protein 4	Filtered	Filtered	5	5	Filtered	5	5	Filtered	5	Filtered	5	Filtered	5	5	5	5	5	Filtered	5	5	5	Filtered	Filtered	Filtered	5	5	5	5	5	5	Filtered	5	5	5	5	Filtered	5	5	5	Filtered	5	5	5	5	5
0.000140101	P22792	P22792	CPN2	Carboxypeptidase N subunit 2	14	14	14	14	14	14	14	14	14	14	14	14	14	14	14	14	14	14	14	14	14	14	14	14	14	14	14	14	14	14	14	14	14	14	14	14	14	14	14	14	14	14	14	14	14
4.15e-06	P22891	P22891	PROZ	Vitamin K-dependent protein Z	7	7	7	7	7	7	7	7	7	7	7	7	7	7	7	7	7	7	7	7	7	7	7	7	7	7	7	7	7	7	7	7	7	7	7	7	7	7	7	7	7	7	7	7	7
0.0021613	P22897	P22897	MRC1	Macrophage mannose receptor 1	Filtered	11	11	11	Filtered	Filtered	Filtered	Filtered	7	Filtered	Filtered	11	11	Filtered	Filtered	11	11	11	11	11	11	11	11	Filtered	Filtered	11	Filtered	11	Filtered	11	11	11	11	11	11	11	11	Filtered	Filtered	Filtered	Filtered	11	11	11	11
0.000299911	P23083	P23083	IGHV1-2	Immunoglobulin heavy variable 1-2	3	3	3	3	3	Filtered	3	3	3	3	3	3	3	3	3	3	3	3	3	3	3	3	3	3	3	3	3	3	3	3	3	3	3	3	3	3	3	3	3	3	3	3	3	3	3
5.01e-06	P23142	P23142	FBLN1	Fibulin-1	13	13	13	13	13	13	13	13	13	13	13	13	13	13	13	13	13	13	13	13	13	13	13	13	13	13	13	13	13	13	13	13	13	13	13	13	13	13	13	13	13	13	13	13	13
0.00393318	P23280	P23280	CA6	Carbonic anhydrase 6	1	Filtered	Filtered	1	1	Filtered	1	Filtered	1	1	Filtered	Filtered	Filtered	Filtered	1	Filtered	Filtered	Filtered	Filtered	1	Filtered	1	Filtered	Filtered	Filtered	Filtered	Filtered	Filtered	Filtered	Filtered	Filtered	Filtered	Filtered	Filtered	Filtered	1	Filtered	1	1	Filtered	Filtered	Filtered	1	Filtered	Filtered
0.00631033	P23470	P23470	PTPRG	Receptor-type tyrosine-protein phosphatase gamma	Filtered	5	5	5	Filtered	5	5	Filtered	Filtered	5	Filtered	Filtered	5	5	Filtered	Filtered	5	Filtered	5	Filtered	5	Filtered	5	Filtered	5	Filtered	Filtered	5	Filtered	Filtered	5	5	5	5	5	5	5	5	Filtered	5	5	5	Filtered	5	Filtered
0.000131764	P23528	P23528	CFL1	Cofilin-1	3	Filtered	3	3	3	Filtered	3	3	3	3	3	3	3	Filtered	3	Filtered	Filtered	3	Filtered	Filtered	Filtered	3	Filtered	Filtered	Filtered	Filtered	Filtered	3	Filtered	Filtered	3	Filtered	3	Filtered	3	Filtered	Filtered	3	3	3	3	3	3	Filtered	Filtered
0.00220108	P24158	P24158	PRTN3	Myeloblastin	Filtered	Filtered	Filtered	Filtered	Filtered	Filtered	Filtered	Filtered	Filtered	Filtered	Filtered	Filtered	Filtered	Filtered	Filtered	Filtered	Filtered	Filtered	Filtered	Filtered	Filtered	Filtered	Filtered	Filtered	Filtered	Filtered	2	Filtered	Filtered	Filtered	Filtered	Filtered	2	2	2	Filtered	Filtered	Filtered	Filtered	Filtered	Filtered	Filtered	Filtered	2	2
0.00122854	P24592	P24592	IGFBP6	Insulin-like growth factor-binding protein 6	3	3	3	3	Filtered	3	3	3	3	3	3	3	3	3	3	3	3	3	3	3	3	3	3	3	3	3	3	3	3	3	3	3	3	3	3	3	3	3	3	3	3	3	3	3	3
0.00483855	P24821	P24821	TNC	Tenascin	Filtered	Filtered	13	13	Filtered	Filtered	13	Filtered	Filtered	Filtered	Filtered	13	13	13	Filtered	13	13	13	Filtered	13	Filtered	Filtered	13	13	Filtered	13	Filtered	Filtered	13	13	13	13	13	Filtered	Filtered	13	Filtered	Filtered	13	13	Filtered	Filtered	13	13	13
2.15e-06	P25311	P25311	AZGP1	Zinc-alpha-2-glycoprotein	14	14	14	14	14	14	14	14	14	14	14	14	14	14	14	14	14	14	14	14	14	14	14	14	14	14	14	14	14	14	14	14	14	14	14	14	14	14	14	14	14	14	14	14	14
0.00688491	P25774	P25774	CTSS	Cathepsin S	3	3	Filtered	3	Filtered	Filtered	3	1	Filtered	Filtered	3	3	3	3	3	Filtered	Filtered	3	3	3	3	3	Filtered	Filtered	Filtered	Filtered	Filtered	Filtered	Filtered	3	Filtered	1	Filtered	Filtered	3	3	3	Filtered	3	3	Filtered	3	3	6	Filtered
0.00185666	P26038	P26038	MSN	Moesin	5	Filtered	5	5	5	5	5	Filtered	5	Filtered	5	5	Filtered	Filtered	Filtered	5	5	5	5	Filtered	Filtered	5	Filtered	5	Filtered	Filtered	Filtered	5	Filtered	5	5	5	5	5	5	5	Filtered	5	5	Filtered	Filtered	Filtered	5	5	Filtered
0.000132614	P26927	P26927	MST1	Hepatocyte growth factor-like protein	25	25	25	25	25	25	25	25	25	25	25	25	25	25	25	25	25	25	25	25	25	25	25	25	25	25	25	25	25	25	25	25	25	25	25	25	25	25	25	25	25	25	25	25	25
0.00291966	P26992	P26992	CNTFR	Ciliary neurotrophic factor receptor subunit alpha	3	3	3	3	3	3	3	3	3	3	3	Filtered	3	3	3	3	3	3	3	3	3	3	3	3	3	3	3	3	3	3	Filtered	3	3	3	Filtered	3	3	3	3	3	3	3	3	3	3
2.15e-06	P27169	P27169	PON1	Serum paraoxonase/arylesterase 1	10	10	10	10	10	10	10	10	10	10	10	10	10	10	10	10	10	10	10	10	10	10	10	10	10	10	10	10	10	10	10	10	10	10	10	10	10	10	10	10	10	10	10	10	10
0.0057604	P27797	P27797	CALR	Calreticulin	Filtered	Filtered	2	2	Filtered	2	Filtered	Filtered	2	Filtered	Filtered	Filtered	Filtered	Filtered	Filtered	2	2	Filtered	2	Filtered	Filtered	Filtered	Filtered	2	Filtered	Filtered	Filtered	2	Filtered	2	Filtered	2	Filtered	2	2	2	Filtered	Filtered	Filtered	Filtered	Filtered	Filtered	2	2	2
0.000465903	P27918	P27918	CFP	Properdin	10	10	10	10	10	10	10	10	10	10	10	10	10	10	10	10	10	10	10	10	10	10	10	10	10	10	10	10	10	10	10	10	10	10	10	10	10	10	10	10	10	10	10	10	10
0.0014883	P28799	P28799	GRN	Progranulin	2	Filtered	2	2	Filtered	Filtered	2	2	2	2	2	2	Filtered	2	2	2	Filtered	2	Filtered	2	Filtered	2	2	2	Filtered	2	Filtered	Filtered	Filtered	2	Filtered	2	Filtered	2	2	Filtered	Filtered	2	2	Filtered	2	2	2	2	2
0.00452384	P29401	P29401	TKT	Transketolase	6	Filtered	Filtered	Filtered	6	6	6	Filtered	6	6	Filtered	6	Filtered	6	Filtered	6	Filtered	Filtered	6	Filtered	6	Filtered	6	Filtered	Filtered	Filtered	6	Filtered	6	6	6	6	6	6	6	Filtered	6	Filtered	6	Filtered	6	6	6	6	6
1.88e-05	P29622	P29622	SERPINA4	Kallistatin	17	17	17	17	17	17	17	17	17	17	17	17	17	17	17	17	17	17	17	17	17	17	17	17	17	17	17	17	17	17	17	17	17	17	17	17	17	17	17	17	17	17	17	17	17
0.000613254	P30043	P30043	BLVRB	Flavin reductase (NADPH)	3	Filtered	3	3	3	3	3	3	Filtered	3	3	Filtered	Filtered	Filtered	3	Filtered	3	3	3	3	3	3	Filtered	Filtered	Filtered	Filtered	Filtered	3	Filtered	Filtered	Filtered	Filtered	3	3	3	3	3	3	3	3	3	3	Filtered	Filtered	3
2.55e-05	P32119	P32119	PRDX2	Peroxiredoxin-2	4	4	4	4	4	4	4	4	4	4	4	4	4	4	4	4	4	4	4	4	4	4	4	4	4	4	4	4	4	4	4	4	4	4	4	4	4	4	4	4	4	4	4	4	4
0.000165147	P33151	P33151	CDH5	Cadherin-5	8	8	8	8	8	8	8	8	8	8	8	8	8	8	8	8	8	8	8	8	8	8	8	8	8	8	8	8	8	8	8	8	8	8	8	8	8	8	8	8	8	8	8	8	8
7.24e-05	P33908	P33908	MAN1A1	Mannosyl-oligosaccharide 1,2-alpha-mannosidase IA	6	6	6	6	6	6	6	6	6	6	6	6	6	6	6	6	6	6	6	6	6	6	6	6	6	6	6	6	6	6	6	6	6	6	6	6	6	6	6	6	6	6	6	6	6
0.00324358	P34096	P34096	RNASE4	Ribonuclease 4	Filtered	Filtered	Filtered	Filtered	2	2	Filtered	2	2	Filtered	Filtered	Filtered	2	Filtered	Filtered	2	Filtered	Filtered	Filtered	Filtered	2	Filtered	Filtered	2	2	Filtered	Filtered	Filtered	Filtered	2	Filtered	2	2	Filtered	Filtered	Filtered	Filtered	Filtered	Filtered	2	2	2	2	Filtered	2
0.000405866	P35443	P35443	THBS4	Thrombospondin-4	12	12	12	12	12	12	12	12	12	12	12	12	12	12	12	12	12	12	12	12	12	12	12	12	12	12	12	12	12	12	12	12	12	12	12	12	12	12	12	12	12	12	12	Filtered	12
1.28e-05	P35527	P35527	KRT9	Keratin, type I cytoskeletal 9	21	21	21	21	21	Filtered	21	21	21	21	21	21	21	21	21	21	21	21	21	21	21	21	21	21	21	21	21	21	21	21	21	21	21	21	21	21	21	21	21	21	21	21	21	21	21
0.000245246	P35542	P35542	SAA4	Serum amyloid A-4 protein	4	4	4	4	4	4	4	4	4	4	4	4	4	4	4	4	4	4	4	4	4	4	4	4	4	4	4	4	4	4	4	4	4	4	4	4	4	4	4	4	4	4	4	4	4
0.00711629	P35555	P35555	FBN1	Fibrillin-1	Filtered	Filtered	9	9	Filtered	9	9	9	9	Filtered	Filtered	9	9	Filtered	9	9	Filtered	9	Filtered	9	9	Filtered	Filtered	Filtered	Filtered	Filtered	9	9	Filtered	9	9	9	9	9	9	9	Filtered	Filtered	9	9	9	9	9	Filtered	9
1.66e-05	P35858	P35858	IGFALS	Insulin-like growth factor-binding protein complex acid labile subunit	18	18	18	18	18	18	18	18	18	18	18	18	18	18	18	18	18	18	18	18	18	18	18	18	18	18	18	18	18	18	18	18	18	18	18	18	18	18	18	18	18	18	18	18	18
3.22e-06	P35908	P35908	KRT2	Keratin, type II cytoskeletal 2 epidermal	19	19	19	19	19	19	19	19	19	19	19	19	19	19	19	19	19	19	19	19	19	19	19	19	19	19	19	19	19	19	19	19	19	19	19	19	19	19	19	19	19	19	Filtered	19	19
0.00272762	P35916	P35916	FLT4	Vascular endothelial growth factor receptor 3	Filtered	Filtered	7	Filtered	Filtered	Filtered	Filtered	Filtered	7	Filtered	Filtered	Filtered	Filtered	Filtered	Filtered	7	Filtered	Filtered	Filtered	7	Filtered	Filtered	Filtered	Filtered	Filtered	Filtered	Filtered	Filtered	Filtered	Filtered	7	7	7	Filtered	Filtered	Filtered	Filtered	Filtered	Filtered	Filtered	Filtered	Filtered	Filtered	7	7
0.00166839	P36222	P36222	CHI3L1	Chitinase-3-like protein 1	Filtered	Filtered	4	Filtered	Filtered	Filtered	Filtered	Filtered	Filtered	Filtered	Filtered	Filtered	Filtered	Filtered	Filtered	Filtered	Filtered	Filtered	4	4	Filtered	Filtered	Filtered	2	Filtered	Filtered	Filtered	Filtered	Filtered	Filtered	Filtered	Filtered	4	4	4	Filtered	2	2	Filtered	Filtered	Filtered	2	4	4	Filtered
8.25e-06	P36955	P36955	SERPINF1	Pigment epithelium-derived factor	11	11	11	11	11	11	11	11	11	11	11	11	11	11	11	11	11	11	11	11	11	11	11	11	11	11	11	11	11	11	11	11	11	11	11	11	11	11	11	11	11	11	11	11	11
9.63e-06	P36980	P36980	CFHR2	Complement factor H-related protein 2	7	7	7	7	7	7	7	7	7	7	7	7	7	7	7	7	7	7	7	7	7	7	7	7	7	7	7	7	7	7	7	7	7	7	7	7	7	7	7	7	7	7	7	7	7
0.000779877	P37802	P37802	TAGLN2	Transgelin-2	4	4	4	4	4	Filtered	4	4	4	4	4	4	4	Filtered	4	4	4	4	4	4	Filtered	4	4	4	Filtered	4	Filtered	4	Filtered	4	Filtered	4	4	4	4	4	Filtered	4	4	Filtered	4	4	4	Filtered	4
0.00356786	P39060	P39060	COL18A1	Collagen alpha-1(XVIII) chain	4	4	Filtered	4	Filtered	4	4	Filtered	4	Filtered	4	4	4	4	Filtered	4	Filtered	4	4	4	Filtered	Filtered	Filtered	4	4	4	Filtered	Filtered	4	Filtered	Filtered	Filtered	Filtered	4	4	Filtered	Filtered	4	Filtered	4	Filtered	Filtered	4	4	4
0.00259094	P40197	P40197	GP5	Platelet glycoprotein V	8	8	8	8	8	Filtered	8	8	8	8	8	8	8	8	8	8	8	8	8	Filtered	Filtered	8	8	Filtered	8	Filtered	8	8	8	Filtered	8	8	8	8	8	8	Filtered	8	Filtered	Filtered	Filtered	Filtered	8	8	8
0.000865774	P41222	P41222	PTGDS	Prostaglandin-H2 D-isomerase	2	2	2	2	2	2	2	2	2	2	2	2	2	2	2	2	2	2	2	2	2	2	2	2	2	2	2	2	2	2	2	2	2	2	2	2	2	2	2	2	2	2	2	2	2
5.18e-06	P43121	P43121	MCAM	Cell surface glycoprotein MUC18	6	6	6	6	6	6	6	6	6	6	6	6	6	Filtered	1	6	6	6	6	6	6	6	6	6	6	Filtered	6	6	6	6	6	6	6	6	6	6	6	6	6	6	6	6	6	6	6
1.2e-05	P43251	P43251	BTD	Biotinidase	10	10	10	10	10	10	10	10	10	10	10	10	10	10	10	10	10	10	10	10	10	10	10	10	10	10	10	10	10	10	10	10	10	10	10	10	10	10	10	10	10	10	10	10	10
5.92e-05	P43652	P43652	AFM	Afamin	24	24	24	24	24	24	24	24	24	24	24	24	24	24	24	24	24	24	24	24	24	24	24	24	24	24	24	24	24	24	24	24	24	24	24	24	24	24	24	24	24	24	24	24	24
2.87e-06	P48740	P48740	MASP1	Mannan-binding lectin serine protease 1	12	12	12	12	12	12	12	12	12	12	12	12	12	12	12	12	12	12	12	12	12	12	12	12	12	12	12	12	12	12	12	12	12	12	12	12	12	12	12	12	12	12	12	12	12
0.000693699	P49747	P49747	COMP	Cartilage oligomeric matrix protein	9	9	9	9	9	9	9	9	9	9	9	9	9	9	9	9	9	9	9	9	9	9	9	9	9	9	9	9	9	9	9	9	9	9	9	9	9	9	9	9	9	9	9	9	9
4.06e-05	P49908	P49908	SELENOP	Selenoprotein P	3	3	3	3	3	3	3	3	3	3	3	3	3	3	3	3	3	3	3	3	3	3	3	3	3	3	3	3	3	3	3	3	3	3	3	3	3	3	3	3	3	3	3	3	3
0.00134213	P49913	P49913	CAMP	Cathelicidin antimicrobial peptide	2	2	2	2	2	2	2	2	2	2	2	2	2	2	2	2	2	2	2	2	2	2	2	2	2	2	2	2	2	2	2	2	Filtered	2	2	2	2	2	2	2	2	2	2	2	2
2.61e-06	P51884	P51884	LUM	Lumican	11	11	11	11	11	11	11	11	11	11	11	11	11	11	11	11	11	11	11	11	11	11	11	11	11	11	11	11	11	11	11	11	11	11	11	11	11	11	11	11	11	11	11	11	11
0.00268449	P52209	P52209	PGD	6-phosphogluconate dehydrogenase, decarboxylating	Filtered	Filtered	Filtered	Filtered	Filtered	Filtered	Filtered	Filtered	Filtered	Filtered	Filtered	Filtered	Filtered	Filtered	Filtered	Filtered	Filtered	Filtered	Filtered	Filtered	Filtered	Filtered	Filtered	Filtered	Filtered	Filtered	Filtered	Filtered	Filtered	Filtered	Filtered	Filtered	1	Filtered	1	Filtered	Filtered	Filtered	Filtered	Filtered	Filtered	Filtered	Filtered	Filtered	Filtered
0.00122854	P54108	P54108	CRISP3	Cysteine-rich secretory protein 3	4	4	4	4	4	4	4	4	4	4	4	4	4	4	4	4	4	4	4	4	4	4	4	4	4	4	4	4	4	4	4	4	4	4	4	4	4	4	4	4	4	4	4	4	4
2.15e-06	P55056	P55056	APOC4	Apolipoprotein C-IV	4	4	4	4	4	4	4	4	4	4	4	4	4	4	4	4	4	4	4	4	4	4	4	4	4	4	4	4	4	4	4	4	4	4	4	4	4	4	4	4	4	4	4	4	4
1.19e-05	P55058	P55058	PLTP	Phospholipid transfer protein	9	9	9	9	9	9	9	9	9	9	9	9	9	9	9	9	9	9	9	9	9	9	9	9	9	9	9	9	9	9	9	9	9	9	9	9	9	9	9	9	9	9	9	9	9
8.09e-05	P55103	P55103	INHBC	Inhibin beta C chain	3	3	Filtered	3	3	3	3	3	3	3	3	3	3	3	3	3	3	3	3	3	3	3	3	3	3	3	3	3	3	3	3	Filtered	3	3	3	3	3	3	3	3	3	3	3	3	3
0.00291077	P55285	P55285	CDH6	Cadherin-6	3	3	3	3	3	3	3	3	3	Filtered	3	3	3	Filtered	3	3	3	3	3	3	3	3	3	3	3	3	Filtered	3	3	3	3	3	3	3	3	3	3	3	3	3	3	Filtered	3	3	3
6.72e-05	P55290	P55290	CDH13	Cadherin-13	6	6	6	6	6	6	6	6	6	6	6	6	6	6	6	6	6	6	6	6	6	6	6	6	6	6	6	6	6	6	6	6	6	6	6	6	6	6	6	6	6	6	6	6	6
0.0014883	P58335	P58335	ANTXR2	Anthrax toxin receptor 2	3	Filtered	3	3	3	3	3	3	3	3	3	3	3	3	Filtered	3	3	3	Filtered	3	3	3	3	3	3	3	3	3	3	3	3	Filtered	3	3	Filtered	3	3	3	Filtered	3	3	Filtered	Filtered	Filtered	Filtered
0.000465903	P59665;P59666	P59665;P59666	DEFA1;DEFA3	Neutrophil defensin 1;Neutrophil defensin 3	2	2	2	2	2	2	2	2	2	2	2	2	2	2	2	2	2	2	2	2	2	2	2	2	2	2	2	2	2	2	2	2	2	2	2	2	2	2	2	2	2	2	2	2	2
0.000105105	P60709	P60709	ACTB	Actin, cytoplasmic 1	13	13	13	13	13	13	13	13	13	13	13	13	13	13	13	13	13	13	13	13	13	13	13	13	13	13	13	13	13	13	13	13	13	13	13	13	13	13	13	13	13	13	13	13	13
0.00130982	P61204;P84077;P84085	P61204;P84077;P84085	ARF3;ARF1;ARF5	ADP-ribosylation factor 3;ADP-ribosylation factor 1;ADP-ribosylation factor 5	3	Filtered	Filtered	3	3	Filtered	3	3	3	Filtered	3	3	3	Filtered	3	3	Filtered	3	1	Filtered	Filtered	Filtered	Filtered	Filtered	Filtered	Filtered	Filtered	3	Filtered	Filtered	3	Filtered	3	3	3	3	Filtered	3	Filtered	Filtered	Filtered	3	Filtered	Filtered	Filtered
0.00029625	P61626	P61626	LYZ	Lysozyme C	2	2	2	2	2	2	2	2	2	2	2	2	2	2	2	2	2	2	2	2	2	2	2	2	2	2	2	2	2	2	2	2	2	2	2	2	2	2	2	2	2	Filtered	2	2	2
0.00104445	P61769	P61769	B2M	Beta-2-microglobulin	2	2	2	2	2	2	2	2	2	2	2	2	2	2	2	2	2	2	2	2	2	2	2	2	2	2	2	2	2	2	2	2	2	2	2	2	2	2	2	2	2	2	2	2	2
0.00693775	P62258	P62258	YWHAE	14-3-3 protein epsilon	2	Filtered	Filtered	2	Filtered	Filtered	2	2	Filtered	Filtered	Filtered	Filtered	Filtered	Filtered	2	Filtered	Filtered	Filtered	Filtered	Filtered	Filtered	Filtered	Filtered	Filtered	Filtered	2	Filtered	Filtered	Filtered	Filtered	Filtered	2	2	Filtered	2	2	Filtered	Filtered	Filtered	Filtered	2	Filtered	2	2	Filtered
1.93e-05	P62736;P63267	P62736;P63267	ACTA2;ACTG2	Actin, aortic smooth muscle;Actin, gamma-enteric smooth muscle	4	4	4	4	4	4	4	4	4	4	4	4	4	4	4	4	4	4	4	4	4	4	4	4	4	4	4	4	4	4	4	4	4	4	4	4	4	4	4	4	4	4	4	4	4
2.41e-06	P62805	P62805	H4C1	Histone H4	4	4	4	4	4	4	4	4	4	Filtered	4	Filtered	4	Filtered	4	4	Filtered	4	Filtered	4	4	4	4	Filtered	Filtered	4	4	4	4	4	Filtered	4	4	4	4	4	Filtered	Filtered	4	4	Filtered	Filtered	Filtered	4	4
9.01e-05	P62937	P62937	PPIA	Peptidyl-prolyl cis-trans isomerase A	3	Filtered	3	3	3	Filtered	3	3	3	3	3	3	3	Filtered	3	3	3	3	3	Filtered	Filtered	3	3	3	3	Filtered	Filtered	3	Filtered	Filtered	Filtered	3	3	3	3	Filtered	Filtered	3	3	3	3	3	3	3	3
0.00179545	P63104	P63104	YWHAZ	14-3-3 protein zeta/delta	2	Filtered	2	Filtered	Filtered	Filtered	2	2	2	Filtered	2	2	Filtered	2	2	Filtered	Filtered	2	2	2	2	2	Filtered	Filtered	Filtered	2	Filtered	2	2	2	Filtered	2	2	2	2	2	2	Filtered	2	Filtered	2	2	2	2	2
0.00210583	P67936	P67936	TPM4	Tropomyosin alpha-4 chain	Filtered	Filtered	3	3	3	Filtered	3	Filtered	3	Filtered	Filtered	3	3	Filtered	3	Filtered	Filtered	Filtered	Filtered	Filtered	Filtered	Filtered	Filtered	Filtered	Filtered	Filtered	Filtered	Filtered	Filtered	Filtered	Filtered	Filtered	Filtered	3	Filtered	Filtered	Filtered	Filtered	Filtered	Filtered	Filtered	1	Filtered	Filtered	Filtered
2.75e-05	P68871	P68871	HBB	Hemoglobin subunit beta	12	12	12	12	12	12	12	12	12	12	12	12	12	12	12	12	12	12	12	12	12	12	12	12	12	12	12	12	12	12	12	12	12	12	12	12	12	12	12	12	12	12	12	12	12
8.25e-06	P69891;P69892	P69891;P69892	HBG1;HBG2	Hemoglobin subunit gamma-1;Hemoglobin subunit gamma-2	8	8	8	8	8	8	8	8	8	8	8	8	8	8	8	8	8	8	8	8	8	8	8	8	8	8	8	8	8	8	8	8	8	8	8	8	8	8	8	8	8	8	8	8	8
0.000157444	P69905	P69905	HBA1	Hemoglobin subunit alpha	10	10	10	10	10	10	10	10	10	10	10	10	10	10	10	10	10	10	10	10	10	10	10	10	10	10	10	10	10	10	10	10	10	10	10	10	10	10	10	10	10	10	10	10	10
0.00154554	P78417	P78417	GSTO1	Glutathione S-transferase omega-1	1	Filtered	Filtered	3	Filtered	3	Filtered	Filtered	Filtered	Filtered	Filtered	3	Filtered	3	Filtered	Filtered	Filtered	Filtered	Filtered	Filtered	Filtered	Filtered	Filtered	Filtered	Filtered	Filtered	Filtered	Filtered	Filtered	Filtered	Filtered	3	Filtered	3	3	3	Filtered	3	Filtered	Filtered	3	3	Filtered	Filtered	3
2.61e-06	P80108	P80108	GPLD1	Phosphatidylinositol-glycan-specific phospholipase D	25	25	25	25	25	25	25	25	25	25	25	25	25	25	25	25	25	25	25	25	25	25	25	25	25	25	25	25	25	25	25	25	25	25	25	25	25	25	25	25	25	25	25	25	25
0.00110377	P80188	P80188	LCN2	Neutrophil gelatinase-associated lipocalin	3	3	3	3	3	3	3	3	3	3	3	Filtered	Filtered	3	Filtered	3	3	3	3	3	Filtered	3	3	3	3	3	3	3	Filtered	3	Filtered	3	3	3	3	3	Filtered	3	Filtered	3	3	Filtered	3	3	3
0.000442311	P80748	P80748	IGLV3-21	Immunoglobulin lambda variable 3-21	4	4	4	4	4	4	4	4	4	4	4	4	4	4	4	4	4	4	Filtered	4	4	4	4	4	4	4	4	4	Filtered	4	4	4	4	4	4	4	4	4	4	4	4	4	4	4	4
0.00166213	P98160	P98160	HSPG2	Basement membrane-specific heparan sulfate proteoglycan core protein	30	30	30	30	30	30	30	30	30	30	Filtered	30	Filtered	Filtered	30	30	30	30	30	30	30	30	30	30	30	30	30	30	30	30	30	30	30	30	30	30	30	30	30	30	30	30	30	30	30
0.00220783	Q01459	Q01459	CTBS	Di-N-acetylchitobiase	6	6	6	6	6	6	6	Filtered	Filtered	6	Filtered	6	Filtered	6	6	Filtered	Filtered	6	6	Filtered	Filtered	6	6	6	Filtered	Filtered	6	6	6	6	6	Filtered	6	6	6	Filtered	6	6	6	6	6	6	Filtered	6	6
0.000140101	Q02985	Q02985	CFHR3	Complement factor H-related protein 3	5	5	5	Filtered	5	5	5	5	5	5	5	5	5	5	5	5	5	5	5	5	5	5	5	5	5	5	5	5	Filtered	5	5	5	5	5	5	5	5	5	5	5	5	5	5	5	5
2.61e-06	Q04756	Q04756	HGFAC	Hepatocyte growth factor activator	8	8	8	8	8	8	8	8	8	8	8	8	8	8	8	8	8	8	8	8	8	8	8	8	8	8	8	8	8	8	8	8	8	8	8	8	8	8	8	8	8	8	8	8	8
3.22e-06	Q06033	Q06033	ITIH3	Inter-alpha-trypsin inhibitor heavy chain H3	20	20	20	20	20	20	20	20	20	20	20	20	20	20	20	20	20	20	20	20	20	20	20	20	20	20	20	20	20	20	20	20	20	20	20	20	20	20	20	20	20	20	20	20	20
0.00274984	Q06830	Q06830	PRDX1	Peroxiredoxin-1	Filtered	Filtered	4	4	4	4	Filtered	4	4	4	Filtered	Filtered	Filtered	4	4	4	4	4	Filtered	4	4	4	4	Filtered	4	Filtered	4	4	Filtered	4	Filtered	4	4	4	4	Filtered	4	4	4	4	4	4	4	4	4
1.49e-05	Q08380	Q08380	LGALS3BP	Galectin-3-binding protein	14	14	14	14	14	14	14	14	14	14	14	14	14	14	14	14	14	14	14	14	14	14	14	14	14	14	14	14	14	14	14	14	14	14	14	14	14	14	14	14	14	14	14	14	14
0.00419791	Q10588	Q10588	BST1	ADP-ribosyl cyclase/cyclic ADP-ribose hydrolase 2	6	6	6	Filtered	6	6	6	6	6	6	6	Filtered	6	6	Filtered	Filtered	Filtered	6	6	6	6	6	6	6	6	6	6	6	6	6	6	6	6	6	Filtered	6	6	Filtered	6	6	6	6	6	6	Filtered
7.88e-06	Q12805	Q12805	EFEMP1	EGF-containing fibulin-like extracellular matrix protein 1	14	14	14	14	14	14	14	14	14	14	14	14	14	14	14	14	14	14	14	14	14	14	14	14	14	14	14	14	14	14	14	14	14	14	14	14	14	14	14	14	14	14	14	14	14
0.00221635	Q12841	Q12841	FSTL1	Follistatin-related protein 1	Filtered	Filtered	Filtered	Filtered	Filtered	Filtered	Filtered	Filtered	Filtered	Filtered	Filtered	Filtered	Filtered	Filtered	Filtered	Filtered	Filtered	Filtered	Filtered	Filtered	Filtered	Filtered	Filtered	Filtered	Filtered	Filtered	Filtered	Filtered	Filtered	Filtered	Filtered	Filtered	Filtered	Filtered	Filtered	Filtered	Filtered	Filtered	Filtered	1	Filtered	Filtered	Filtered	Filtered	Filtered
0.00356339	Q12860	Q12860	CNTN1	Contactin-1	12	12	12	12	12	12	12	12	12	12	12	12	12	12	Filtered	12	12	12	12	12	12	12	12	12	Filtered	12	12	12	12	12	12	12	12	12	12	12	12	12	12	12	12	12	12	Filtered	Filtered
0.00343705	Q12913	Q12913	PTPRJ	Receptor-type tyrosine-protein phosphatase eta	Filtered	4	Filtered	4	Filtered	4	4	Filtered	4	Filtered	Filtered	4	4	Filtered	Filtered	4	4	4	4	4	4	4	4	Filtered	Filtered	Filtered	4	Filtered	Filtered	Filtered	4	Filtered	4	4	Filtered	Filtered	4	Filtered	Filtered	Filtered	Filtered	Filtered	Filtered	4	Filtered
0.000408416	Q13103	Q13103	SPP2	Secreted phosphoprotein 24	3	3	3	3	3	3	3	3	3	3	3	3	3	3	3	3	3	3	3	3	3	3	3	3	3	3	3	3	3	3	3	3	3	3	1	3	3	3	3	3	3	3	3	3	Filtered
0.00274063	Q13201	Q13201	MMRN1	Multimerin-1	12	12	12	12	12	Filtered	12	12	12	Filtered	12	12	12	12	12	12	12	12	12	Filtered	Filtered	12	12	Filtered	Filtered	12	Filtered	12	12	Filtered	12	12	12	12	12	12	12	12	12	12	12	12	12	12	12
0.00194102	Q13740	Q13740	ALCAM	CD166 antigen	7	7	7	7	7	7	Filtered	7	7	7	7	7	Filtered	7	7	7	7	7	Filtered	7	7	7	7	7	7	Filtered	7	Filtered	7	Filtered	7	7	7	7	7	7	7	7	7	7	7	7	7	7	7
1.59e-05	Q13790	Q13790	APOF	Apolipoprotein F	1	1	1	1	1	1	1	1	1	1	1	1	1	1	1	1	1	1	1	1	1	1	1	1	1	1	1	1	1	1	1	1	1	1	1	1	1	1	1	1	1	1	1	1	1
0.00216083	Q13822	Q13822	ENPP2	Ectonucleotide pyrophosphatase/phosphodiesterase family member 2	12	12	12	12	12	12	12	Filtered	12	12	12	12	12	12	12	12	12	12	12	12	12	12	12	12	12	12	12	12	12	12	12	12	12	12	12	12	12	12	12	12	12	12	12	12	12
0.00147452	Q14126	Q14126	DSG2	Desmoglein-2	7	7	7	7	7	7	7	7	7	7	7	7	7	7	7	7	7	7	7	7	7	7	7	7	7	Filtered	7	7	7	7	7	7	7	7	7	7	7	7	7	7	7	7	7	7	7
0.000855709	Q14376	Q14376	GALE	UDP-glucose 4-epimerase	1	1	1	1	1	1	1	1	1	1	1	1	1	1	1	1	1	1	1	1	1	1	1	1	1	1	1	1	1	1	1	1	1	1	1	1	1	1	1	1	1	1	1	1	1
0.000203275	Q14520	Q14520	HABP2	Hyaluronan-binding protein 2	15	15	15	15	15	15	15	15	15	15	15	15	15	15	15	15	15	15	15	15	15	15	15	15	15	15	15	15	15	15	15	15	15	15	15	15	15	15	15	15	15	15	15	15	15
8.79e-06	Q14624	Q14624	ITIH4	Inter-alpha-trypsin inhibitor heavy chain H4	33	33	33	33	33	33	33	33	33	33	33	33	33	33	33	33	33	33	33	33	33	33	33	33	33	33	33	33	33	33	33	33	33	33	33	33	33	33	33	33	33	33	33	33	33
0.00210327	Q14667	Q14667	KIAA0100	Protein KIAA0100	Filtered	1	1	1	Filtered	1	Filtered	Filtered	1	Filtered	Filtered	Filtered	Filtered	1	1	Filtered	Filtered	Filtered	1	1	1	1	Filtered	Filtered	1	Filtered	Filtered	Filtered	Filtered	1	Filtered	1	1	Filtered	1	Filtered	1	Filtered	1	Filtered	Filtered	Filtered	Filtered	Filtered	Filtered
0.00119913	Q15063	Q15063	POSTN	Periostin	7	Filtered	7	7	7	Filtered	7	7	7	7	7	7	7	7	Filtered	7	7	7	7	Filtered	7	7	7	7	Filtered	7	Filtered	Filtered	7	7	7	7	7	7	7	Filtered	7	7	7	Filtered	7	Filtered	7	7	7
0.0019282	Q15113	Q15113	PCOLCE	Procollagen C-endopeptidase enhancer 1	8	8	8	8	8	8	8	8	8	Filtered	8	8	8	8	8	8	8	8	8	8	8	8	8	8	8	8	8	8	8	8	8	8	Filtered	8	8	8	8	8	8	8	8	8	Filtered	8	8
0.00020523	Q15166	Q15166	PON3	Serum paraoxonase/lactonase 3	7	7	7	7	7	7	7	7	7	7	7	7	7	7	7	7	7	7	7	7	7	7	7	7	7	7	7	7	7	7	7	7	7	7	7	7	7	7	7	7	7	7	7	7	7
0.000465903	Q15485	Q15485	FCN2	Ficolin-2	5	5	Filtered	5	5	5	5	5	5	5	5	5	5	5	5	5	5	5	5	5	Filtered	5	5	5	Filtered	5	5	5	5	5	5	5	5	5	5	5	5	5	Filtered	5	5	5	5	5	5
7.44e-05	Q15582	Q15582	TGFBI	Transforming growth factor-beta-induced protein ig-h3	19	19	19	19	19	19	19	19	19	19	19	19	19	19	19	19	19	19	19	19	19	19	19	19	19	19	19	19	19	19	19	19	19	19	19	19	19	19	19	19	19	19	19	19	19
1.22e-05	Q15848	Q15848	ADIPOQ	Adiponectin	2	2	2	2	2	2	2	2	2	2	2	2	2	2	2	2	2	2	2	2	2	2	2	2	Filtered	2	2	2	2	2	2	2	2	2	2	2	2	2	2	2	2	2	2	2	2
9.63e-06	Q16610	Q16610	ECM1	Extracellular matrix protein 1	20	20	20	20	20	20	20	20	20	20	20	20	20	20	20	20	20	20	20	20	20	20	20	20	20	20	20	20	20	20	20	20	20	20	20	20	20	20	20	20	20	20	20	20	20
0.00456875	Q16706	Q16706	MAN2A1	Alpha-mannosidase 2	10	10	10	10	10	10	10	10	10	10	10	10	Filtered	10	10	10	5	10	10	10	Filtered	10	10	10	10	Filtered	10	Filtered	10	10	Filtered	10	10	10	10	10	10	10	10	10	10	Filtered	10	10	10
0.00102303	Q16853	Q16853	AOC3	Membrane primary amine oxidase	6	Filtered	6	6	6	6	6	6	Filtered	Filtered	6	6	6	6	6	6	6	6	6	6	6	6	6	6	Filtered	6	Filtered	6	6	6	6	6	6	6	Filtered	6	6	Filtered	6	6	6	6	6	Filtered	6
0.000769435	Q3ZCW2	Q3ZCW2	LGALSL	Galectin-related protein	2	Filtered	2	2	2	Filtered	2	2	2	2	2	2	2	Filtered	Filtered	2	Filtered	Filtered	2	Filtered	Filtered	2	2	Filtered	Filtered	Filtered	1	Filtered	Filtered	Filtered	Filtered	Filtered	2	2	2	2	Filtered	2	Filtered	Filtered	Filtered	2	2	Filtered	Filtered
0.00216937	Q4LDE5	Q4LDE5	SVEP1	Sushi, von Willebrand factor type A, EGF and pentraxin domain-containing protein 1	10	Filtered	10	Filtered	Filtered	10	10	Filtered	Filtered	Filtered	10	Filtered	Filtered	Filtered	Filtered	10	Filtered	Filtered	10	10	10	Filtered	Filtered	Filtered	10	10	Filtered	Filtered	10	10	10	10	10	Filtered	10	10	10	10	10	10	10	Filtered	Filtered	Filtered	Filtered
0.000103567	Q6EMK4	Q6EMK4	VASN	Vasorin	4	4	4	4	4	4	4	4	4	4	4	4	4	4	4	4	4	4	4	4	4	4	4	4	4	4	4	4	4	4	4	4	4	4	4	4	4	4	4	4	4	4	4	4	4
0.0027221	Q6UX71	Q6UX71	PLXDC2	Plexin domain-containing protein 2	6	6	6	6	6	6	6	6	6	6	6	6	6	6	Filtered	6	6	6	6	6	6	6	6	6	6	6	6	6	6	6	6	6	6	6	6	6	6	6	6	6	6	6	6	6	6
0.000111542	Q6UXB8	Q6UXB8	PI16	Peptidase inhibitor 16	6	6	6	6	6	6	6	6	6	6	6	6	6	6	6	6	6	6	6	6	6	6	6	6	6	6	6	6	6	6	6	6	6	6	6	6	6	6	6	6	6	6	6	6	6
0.00166971	Q6UY14	Q6UY14	ADAMTSL4	ADAMTS-like protein 4	Filtered	7	7	7	Filtered	7	7	7	Filtered	Filtered	7	7	7	Filtered	Filtered	7	7	Filtered	7	7	7	7	7	Filtered	Filtered	Filtered	Filtered	7	7	7	7	7	7	7	7	Filtered	7	7	7	7	7	7	7	7	7
0.00310446	Q6YHK3	Q6YHK3	CD109	CD109 antigen	7	7	7	7	7	7	7	7	Filtered	7	7	7	7	7	Filtered	7	7	7	7	7	7	7	7	7	7	7	7	Filtered	7	Filtered	7	7	7	7	7	7	7	7	7	Filtered	7	7	7	7	7
0.00375856	Q76LX8	Q76LX8	ADAMTS13	A disintegrin and metalloproteinase with thrombospondin motifs 13	15	15	15	15	15	15	15	15	15	15	15	15	15	15	15	15	Filtered	15	15	15	Filtered	15	15	Filtered	15	15	15	15	15	Filtered	15	15	15	15	15	Filtered	15	15	15	15	15	15	15	15	Filtered
0.00130982	Q86U17	Q86U17	SERPINA11	Serpin A11	6	6	6	6	6	6	6	6	6	Filtered	6	6	6	6	Filtered	6	6	6	6	6	6	6	6	6	6	6	6	6	6	6	6	6	6	6	6	6	6	6	6	6	6	6	6	6	6
0.00141198	Q86UD1	Q86UD1	OAF	Out at first protein homolog	2	2	2	2	2	2	2	2	2	2	Filtered	2	2	2	2	2	2	2	2	2	2	2	2	2	2	2	Filtered	2	2	2	2	2	2	2	2	2	2	2	2	2	2	2	2	2	2
8.67e-05	Q86VB7	Q86VB7	CD163	Scavenger receptor cysteine-rich type 1 protein M130	19	19	19	19	19	19	19	19	19	19	19	19	19	19	Filtered	19	19	19	19	19	19	19	19	19	19	19	19	19	19	19	19	19	19	19	19	19	19	19	19	19	19	19	19	19	19
0.0015109	Q86YW5	Q86YW5	TREML1	Trem-like transcript 1 protein	1	1	Filtered	1	1	Filtered	1	1	1	1	1	1	1	1	Filtered	1	1	1	1	Filtered	Filtered	1	Filtered	Filtered	Filtered	Filtered	Filtered	1	Filtered	Filtered	Filtered	1	1	1	Filtered	1	Filtered	1	Filtered	Filtered	Filtered	Filtered	1	1	1
0.00219963	Q8IZF2	Q8IZF2	ADGRF5	Adhesion G protein-coupled receptor F5	3	3	Filtered	3	3	3	3	Filtered	3	3	3	3	3	3	3	3	3	3	3	3	3	3	3	3	3	3	3	3	3	3	3	3	3	3	3	3	3	3	3	3	1	3	3	3	3
9.03e-05	Q8NBP7	Q8NBP7	PCSK9	Proprotein convertase subtilisin/kexin type 9	4	4	4	4	4	4	Filtered	Filtered	4	4	Filtered	4	Filtered	4	Filtered	4	4	4	4	4	4	4	4	Filtered	Filtered	Filtered	Filtered	Filtered	4	4	4	4	4	4	4	4	Filtered	4	4	Filtered	Filtered	4	4	4	4
0.00289779	Q8WWA0	Q8WWA0	ITLN1	Intelectin-1	Filtered	Filtered	4	4	Filtered	Filtered	Filtered	Filtered	Filtered	Filtered	Filtered	Filtered	Filtered	Filtered	Filtered	Filtered	4	4	4	4	4	Filtered	Filtered	Filtered	4	Filtered	Filtered	Filtered	Filtered	Filtered	Filtered	4	4	4	4	4	Filtered	Filtered	4	Filtered	4	Filtered	4	Filtered	Filtered
0.00194067	Q8WWZ8	Q8WWZ8	OIT3	Oncoprotein-induced transcript 3 protein	Filtered	Filtered	4	4	4	4	4	4	Filtered	4	Filtered	4	4	4	Filtered	4	4	4	4	4	Filtered	4	4	Filtered	Filtered	Filtered	Filtered	4	4	4	Filtered	4	4	4	4	Filtered	4	4	Filtered	4	Filtered	4	Filtered	4	4
0.00020523	Q92496	Q92496	CFHR4	Complement factor H-related protein 4	2	2	2	2	2	2	2	2	2	2	2	2	Filtered	2	2	2	2	2	2	2	2	2	2	2	2	2	2	2	2	2	2	2	2	2	2	2	2	2	2	2	2	2	2	2	2
0.00670875	Q92820	Q92820	GGH	Gamma-glutamyl hydrolase	6	6	6	6	6	6	6	6	6	6	6	6	6	6	6	6	6	6	6	6	6	6	6	6	Filtered	6	6	6	6	6	6	6	6	6	6	6	6	6	6	6	6	6	6	6	6
4.15e-06	Q92823	Q92823	NRCAM	Neuronal cell adhesion molecule	Filtered	Filtered	Filtered	Filtered	Filtered	Filtered	Filtered	Filtered	Filtered	Filtered	Filtered	Filtered	Filtered	Filtered	Filtered	Filtered	Filtered	Filtered	Filtered	Filtered	Filtered	Filtered	1	Filtered	Filtered	Filtered	Filtered	Filtered	Filtered	3	Filtered	3	3	Filtered	3	Filtered	Filtered	3	Filtered	Filtered	Filtered	3	3	3	3
4.98e-05	Q92954	Q92954	PRG4	Proteoglycan 4	13	13	13	13	13	13	13	13	13	13	13	13	13	13	13	13	13	13	13	13	13	13	13	13	13	13	13	13	13	13	13	13	13	13	13	13	13	13	13	13	13	13	13	13	13
1.28e-05	Q96IY4	Q96IY4	CPB2	Carboxypeptidase B2	5	5	5	5	5	5	5	5	5	5	5	5	5	5	5	5	5	5	5	5	5	5	5	5	5	5	5	5	5	5	5	5	5	5	5	5	5	5	5	5	5	5	5	5	5
4.03e-05	Q96KN2	Q96KN2	CNDP1	Beta-Ala-His dipeptidase	11	11	11	11	11	11	11	11	11	11	11	11	11	11	11	11	11	11	11	11	11	11	11	11	11	Filtered	11	11	11	11	11	11	11	11	11	11	11	11	11	11	11	11	11	11	11
7.42e-06	Q96PD5	Q96PD5	PGLYRP2	N-acetylmuramoyl-L-alanine amidase	15	15	15	15	15	15	15	15	15	15	15	15	15	15	15	15	15	15	15	15	15	15	15	15	15	15	15	15	15	15	15	15	15	15	15	15	15	15	15	15	15	15	15	15	15
1.66e-05	Q99784	Q99784	OLFM1	Noelin	5	5	5	5	5	5	5	5	5	5	5	5	5	5	5	5	5	5	5	5	5	5	5	5	5	5	5	5	5	5	5	5	5	5	5	5	5	5	5	5	5	5	5	5	5
0.00166839	Q99969	Q99969	RARRES2	Retinoic acid receptor responder protein 2	1	Filtered	Filtered	1	Filtered	1	Filtered	Filtered	Filtered	Filtered	Filtered	Filtered	Filtered	Filtered	Filtered	Filtered	Filtered	1	1	Filtered	Filtered	1	Filtered	Filtered	Filtered	Filtered	Filtered	Filtered	Filtered	Filtered	1	Filtered	1	1	Filtered	Filtered	Filtered	Filtered	Filtered	Filtered	Filtered	Filtered	1	1	1
0.00113098	Q9BWP8	Q9BWP8	COLEC11	Collectin-11	5	5	5	5	5	5	Filtered	5	5	5	5	5	5	5	5	5	Filtered	5	5	5	5	5	5	5	5	5	5	5	5	5	5	5	5	5	5	5	5	5	5	Filtered	5	5	5	5	5
5.87e-05	Q9BXR6	Q9BXR6	CFHR5	Complement factor H-related protein 5	9	9	9	9	9	9	9	9	9	9	9	9	9	9	9	9	9	9	9	9	9	9	9	9	9	9	9	9	9	9	9	9	9	9	9	9	9	9	9	9	9	9	9	9	9
0.00159343	Q9BY67	Q9BY67	CADM1	Cell adhesion molecule 1	Filtered	Filtered	Filtered	1	Filtered	1	Filtered	Filtered	1	Filtered	Filtered	Filtered	Filtered	Filtered	Filtered	Filtered	Filtered	Filtered	Filtered	Filtered	1	Filtered	Filtered	Filtered	Filtered	Filtered	1	1	Filtered	Filtered	Filtered	Filtered	1	Filtered	1	1	1	Filtered	1	1	Filtered	1	Filtered	Filtered	Filtered
0.00118989	Q9BYE9	Q9BYE9	CDHR2	Cadherin-related family member 2	Filtered	Filtered	6	6	1	6	6	Filtered	6	Filtered	Filtered	6	6	6	Filtered	Filtered	Filtered	6	6	6	6	6	6	6	6	Filtered	6	6	6	6	6	6	6	6	6	6	6	6	6	6	6	6	Filtered	6	6
0.0021613	Q9H299	Q9H299	SH3BGRL3	SH3 domain-binding glutamic acid-rich-like protein 3	2	2	2	Filtered	2	Filtered	2	2	Filtered	2	2	2	Filtered	Filtered	Filtered	2	Filtered	Filtered	Filtered	2	Filtered	Filtered	Filtered	Filtered	Filtered	Filtered	Filtered	2	2	Filtered	Filtered	Filtered	2	Filtered	Filtered	Filtered	Filtered	2	Filtered	Filtered	Filtered	2	Filtered	Filtered	Filtered
0.0014207	Q9H4G4	Q9H4G4	GLIPR2	Golgi-associated plant pathogenesis-related protein 1	Filtered	1	1	Filtered	Filtered	Filtered	1	1	1	1	Filtered	1	1	1	1	1	1	Filtered	1	Filtered	Filtered	1	Filtered	1	Filtered	Filtered	1	1	1	1	1	1	1	Filtered	Filtered	Filtered	1	1	1	Filtered	1	1	Filtered	1	Filtered
0.00152214	Q9H9E3	Q9H9E3	COG4	Conserved oligomeric Golgi complex subunit 4	1	1	1	1	1	1	1	1	1	1	1	1	Filtered	1	1	1	1	1	1	1	1	1	1	1	1	Filtered	1	1	1	1	1	1	1	1	1	1	1	1	Filtered	Filtered	1	1	1	1	1
0.000504488	Q9HDC9	Q9HDC9	APMAP	Adipocyte plasma membrane-associated protein	11	11	11	11	11	11	11	11	11	11	11	11	11	11	11	11	11	11	11	11	11	11	11	11	11	11	11	11	11	11	11	11	11	11	11	11	11	11	11	11	11	11	11	11	11
0.0033008	Q9NPH3	Q9NPH3	IL1RAP	Interleukin-1 receptor accessory protein	3	Filtered	Filtered	3	3	Filtered	3	3	Filtered	Filtered	3	Filtered	3	3	Filtered	Filtered	3	3	Filtered	3	Filtered	Filtered	3	Filtered	Filtered	Filtered	Filtered	Filtered	3	Filtered	Filtered	Filtered	Filtered	Filtered	Filtered	Filtered	Filtered	Filtered	Filtered	3	Filtered	Filtered	3	3	Filtered
4.7e-05	Q9NQ79	Q9NQ79	CRTAC1	Cartilage acidic protein 1	11	11	11	11	11	11	11	11	11	11	11	11	11	11	11	11	11	11	11	11	11	11	11	11	11	11	11	11	11	11	11	11	11	11	11	11	11	11	11	11	11	11	11	11	11
0.00294497	Q9NY97	Q9NY97	B3GNT2	N-acetyllactosaminide beta-1,3-N-acetylglucosaminyltransferase 2	Filtered	3	Filtered	3	Filtered	Filtered	Filtered	Filtered	Filtered	Filtered	3	Filtered	Filtered	Filtered	Filtered	Filtered	Filtered	3	3	Filtered	Filtered	3	Filtered	3	Filtered	3	Filtered	3	Filtered	Filtered	Filtered	3	3	3	Filtered	3	3	Filtered	3	3	3	Filtered	Filtered	Filtered	Filtered
0.000924041	Q9NZP8	Q9NZP8	C1RL	Complement C1r subcomponent-like protein	7	7	7	7	7	7	7	7	7	7	7	7	7	7	7	7	7	7	7	7	7	7	7	7	7	7	7	7	7	7	7	7	7	7	7	7	7	7	7	7	7	7	7	7	7
0.00289169	Q9UBX5	Q9UBX5	FBLN5	Fibulin-5	Filtered	1	1	Filtered	Filtered	1	Filtered	Filtered	Filtered	Filtered	Filtered	Filtered	1	Filtered	Filtered	1	Filtered	1	Filtered	1	Filtered	Filtered	Filtered	Filtered	1	1	Filtered	Filtered	Filtered	1	Filtered	1	1	1	1	Filtered	Filtered	Filtered	Filtered	Filtered	1	Filtered	Filtered	1	Filtered
2.26e-05	Q9UGM5	Q9UGM5	FETUB	Fetuin-B	8	8	8	8	8	8	8	8	8	8	8	8	8	8	8	8	8	8	8	8	8	8	8	8	8	8	8	8	8	8	8	8	8	8	8	8	8	8	8	8	8	8	8	8	8
5.16e-05	Q9UHG3	Q9UHG3	PCYOX1	Prenylcysteine oxidase 1	9	9	9	9	9	9	9	9	9	9	9	9	9	9	9	9	9	9	9	9	9	9	9	9	9	9	9	9	9	9	9	9	9	9	9	9	9	9	9	9	9	9	9	9	9
9.78e-05	Q9UK55	Q9UK55	SERPINA10	Protein Z-dependent protease inhibitor	8	8	8	8	8	8	8	8	8	8	8	8	8	8	8	8	8	8	8	8	8	8	8	8	8	8	8	8	8	8	8	8	8	8	8	8	8	8	8	8	8	8	8	8	8
0.00124681	Q9UNN8	Q9UNN8	PROCR	Endothelial protein C receptor	3	3	3	3	3	3	Filtered	3	3	3	3	3	3	3	3	3	3	3	3	3	3	3	3	3	3	3	3	3	3	3	3	3	3	3	3	3	3	3	3	3	3	3	3	3	3
0.000673587	Q9Y490	Q9Y490	TLN1	Talin-1	18	18	18	18	18	Filtered	18	18	18	18	18	18	18	Filtered	18	18	18	18	18	18	Filtered	18	Filtered	18	18	18	18	18	Filtered	Filtered	Filtered	18	Filtered	18	18	18	18	18	18	18	18	18	18	18	18
0.000860693	Q9Y5Y7	Q9Y5Y7	LYVE1	Lymphatic vessel endothelial hyaluronic acid receptor 1	5	5	5	5	5	5	5	5	5	5	5	5	5	5	5	5	5	5	5	5	5	5	5	5	5	5	5	5	5	5	5	5	5	5	5	5	5	5	5	5	5	5	5	5	5
4.96e-06	Q9Y6R7	Q9Y6R7	FCGBP	IgGFc-binding protein	61	61	61	61	61	61	61	61	61	61	61	61	61	61	61	61	61	61	61	61	61	61	61	61	61	61	61	61	61	61	61	61	61	61	61	61	61	61	61	61	61	61	61	61	61
[truncated: 705 more columns]
