# Supplementary material for: In-Depth Serum Proteomics Reveals the Trajectory of Hallmarks of Cancer in Hepatitis B Virus–Related Liver Diseases
Source: Mol Cell Proteomics. 2023 May 19;22(7):100574. doi: 10.1016/j.mcpro.2023.100574 (PMC10316086; doi:10.1016/j.mcpro.2023.100574)
Supplement: Supplemental Table S8 [file mmc8.xlsx]

## Sheet: Sheet1
Table S8. List of unique peptides targeted for the PRM.
EG.ApexRT	z	m/z	PEP-CHAGRE
31.8952	4	436.969	_YGGPNHHLPLPDNWK_4
31.9194	2	872.931	_YGGPNHHLPLPDNWK_2
43.9462	3	469.586	_YEITTIHNLFR_3
43.9298	2	703.875	_YEITTIHNLFR_2
37.5605	3	530.935	_WIYHLTEGSTDLR_3
37.5665	2	795.899	_WIYHLTEGSTDLR_2
45.3014	3	634.693	_WFQQKPGQAPVLVIYK_3
45.3822	2	951.535	_WFQQKPGQAPVLVIYK_2
30.2135	2	461.753	_VYTVDLGR_2
19.079	2	516.272	_VVEESELAR_2
33.7514	3	772.064	_VTTVASHTSDSDVPSGVTEVVVK_3
33.7364	4	579.3	_VTTVASHTSDSDVPSGVTEVVVK_4
28.4932	2	437.743	_VTGWGNLK_2
28.5245	1	874.478	_VTGWGNLK_1
22.7143	2	557.814	_VLNTEANVVR_2
38.9113	2	550.287	_VLFYVDSEK_2
38.1584	4	624.836	_VILGAHQEVNLEPHVQEIEVSR_4
38.1722	3	832.778	_VILGAHQEVNLEPHVQEIEVSR_3
38.1484	5	500.07	_VILGAHQEVNLEPHVQEIEVSR_5
47.3379	2	723.334	_TYMLAFDVNDEK_2
47.3261	3	482.559	_TYMLAFDVNDEK_3
36.5403	2	510.263	_TWYPEVPK_2
26.7832	2	466.277	_TPLTATLSK_2
26.7864	1	931.546	_TPLTATLSK_1
38.6491	2	808.391	_TPC[Carbamidomethyl (C)]QQELDQVLER_2
27.7138	2	514.79	_TLEAQLTPR_2
30.6827	2	447.246	_TGIVSGFGR_2
39.8259	2	584.289	_TGDIVEFVC[Carbamidomethyl (C)]K_2
41.0876	2	781.368	_TATSEYQTFFNPR_2
41.0816	3	521.248	_TATSEYQTFFNPR_3
32.2691	2	662.304	_SYYASWYQQK_2
37.8899	2	512.797	_SVPMVPPGIK_2
41.9777	2	508.311	_SVLGQLGITK_2
39.7278	3	578.608	_SSVAAMHWMDGSVVTR_3
39.7268	2	867.409	_SSVAAMHWMDGSVVTR_2
17.7862	2	657.32	_SSQSVLYSSNNK_2
17.8109	3	438.549	_SSQSVLYSSNNK_3
47.6988	2	906.479	_SPEQQETVLDGNLIIR_2
47.7151	3	604.655	_SPEQQETVLDGNLIIR_3
29.9293	3	590.639	_SKDHEELSLVASEAVR_3
29.8969	4	443.231	_SKDHEELSLVASEAVR_4
29.9199	2	885.455	_SKDHEELSLVASEAVR_2
50.334	2	742.393	_SISTAYLQWSSLK_2
27.895	2	491.788	_SIPQVSPVR_2
35.7556	2	610.336	_SGTSASLAISGLR_2
35.7557	3	407.226	_SGTSASLAISGLR_3
30.5782	2	643.294	_SGNENGEFYLR_2
53.7503	2	617.794	_SFYFPMSIDK_2
25.1659	2	456.716	_SFTIEC[Carbamidomethyl (C)]R_2
32.8504	2	556.767	_SDVVYTDWK_2
57.3054	2	861.957	_SDFYDIVLVATPLNR_2
44.9186	3	522.619	_RAPDLQDLPWQVK_3
55.8593	2	790.493	_QVILTLQPTLVAVGK_2
56.3567	2	686.897	_QTSPVSAMLVLVK_2
51.7356	2	918.479	_QEPSQGTTTFAVTSILR_2
51.7239	3	612.655	_QEPSQGTTTFAVTSILR_3
51.7266	4	459.743	_QEPSQGTTTFAVTSILR_4
37.9822	2	535.749	_QDGSVDFFR_2
50.3052	2	855.962	_PGQPPQLLIYEVSNR_2
42.6626	2	621.366	_PGQAPVLVIYGK_2
42.6544	3	414.58	_PGQAPVLVIYGK_3
37.604	2	540.29	_NYNLVESLK_2
33.1984	3	606.649	_NYLAWYQQKPGQPPK_3
33.2101	2	909.47	_NYLAWYQQKPGQPPK_2
37.8623	2	607.304	_NYLAWYQQK_2
37.8483	3	405.205	_NYLAWYQQK_3
42.1248	2	669.845	_NSLYLQMNSLR_2
42.1144	3	446.899	_NSLYLQMNSLR_3
13.859	2	563.292	_NNRPSGIPDR_2
36.5498	2	550.819	_NIQSLEVIGK_2
52.2836	2	897.423	_NFPDLNTYIYYNEK_2
52.2495	3	598.618	_NFPDLNTYIYYNEK_3
51.5581	3	747.73	_NADLQVLKPEPELVYEDLR_3
42.6681	2	794.887	_MYEVVYQIGTETR_2
42.7113	3	530.261	_MYEVVYQIGTETR_3
37.7832	3	496.903	_MREWFSETFQK_3
37.8232	2	744.851	_MREWFSETFQK_2
41.9617	2	561.287	_MLEVPYVDR_2
38.7341	2	424.726	_MGVSWIR_2
21.2805	2	562.768	_LVYPSC[Carbamidomethyl (C)]EEK_2
20.2204	2	574.28	_LVGGDNLC[Carbamidomethyl (C)]SGR_2
50.6052	2	538.324	_LTPLYELVK_2
53.2368	2	621.876	_LSPIYNLVPVK_2
53.2848	3	414.92	_LSPIYNLVPVK_3
49.2426	2	801.436	_LSNNALSGLPQGVFGK_2
49.2507	3	534.626	_LSNNALSGLPQGVFGK_3
37.9007	2	555.806	_LSITGTYDLK_2
37.514	2	880.935	_LPAVEPTDQAQYLC[Carbamidomethyl (C)]R_2
29.1024	3	610.327	_LLIYSNNQRPSGVPDR_3
29.1281	2	914.987	_LLIYSNNQRPSGVPDR_2
28.4821	2	560.809	_LLIYSNNQR_2
29.6974	3	586.648	_LLIYGNSNRPSGVPDR_3
29.7162	2	879.468	_LLIYGNSNRPSGVPDR_2
30.1135	2	525.291	_LLIYGNSNR_2
45.9094	2	436.284	_LLGLSLAGK_2
29.2717	2	456.761	_LLEVPEGR_2
22.3617	2	647.338	_LKEFGNTLEDK_2
22.3595	3	431.894	_LKEFGNTLEDK_3
27.7394	2	484.798	_LIQGAPTIR_2
30.6702	3	439.571	_LIENGYFHPVK_3
30.6146	2	658.854	_LIENGYFHPVK_2
37.5781	3	753.034	_LIDQYGTHYLQSGSLGGEYR_3
37.5349	4	565.028	_LIDQYGTHYLQSGSLGGEYR_4
35.658	2	438.253	_LFLEPTR_2
35.7175	1	875.499	_LFLEPTR_1
30.454	2	678.843	_LAGAPSEDPQFPK_2
31.1072	3	573.634	_KWIYHLTEGSTDLR_3
31.0909	2	859.947	_KWIYHLTEGSTDLR_2
36.9309	4	557.023	_KPDVSHGEMVSGFGPIYNYK_4
36.9095	3	742.361	_KPDVSHGEMVSGFGPIYNYK_3
38.1869	2	458.256	_IWLDNVR_2
33.2215	2	543.319	_IVQLIQDTR_2
21.482	2	532.276	_ITC[Carbamidomethyl (C)]SGDVLAK_2
27.7664	2	738.345	_ITC[Carbamidomethyl (C)]AEEGWSPTPK_2
38.7268	2	613.309	_ISNIPDEYFK_2
51.884	3	587.619	_IMINFNPHFDLEDR_3
43.9755	2	481.291	_IMGITLVSK_2
39.4018	2	622.338	_ILLDEQAQWK_2
32.9857	2	492.28	_ILGDPEALR_2
31.7925	2	464.759	_ILDDLSPR_2
31.8378	1	928.51	_ILDDLSPR_1
21.5287	2	494.769	_IIGGSDADIK_2
21.5307	1	988.531	_IIGGSDADIK_1
24.7088	2	506.787	_IIEGEPNLK_2
29.4391	2	537.775	_IDSLLENDR_2
36.5255	2	598.803	_IAQYYYTFK_2
49.9201	2	857.467	_IAPQLSTEELVSLGEK_2
49.9013	3	571.98	_IAPQLSTEELVSLGEK_3
22.9147	3	433.554	_HSIFTPETNPR_3
22.9392	2	649.828	_HSIFTPETNPR_2
30.7824	2	474.779	_GYILVGQAK_2
30.7856	1	948.551	_GYILVGQAK_1
30.7018	3	523.94	_GTHC[Carbamidomethyl (C)]NQVEVIATLK_3
30.7218	2	785.406	_GTHC[Carbamidomethyl (C)]NQVEVIATLK_2
56.9422	2	655.361	_GSSTWLTAFVLK_2
26.753	2	527.798	_GQVVPALNEK_2
31.7173	2	572.814	_GPDVLTATVSGK_2
56.5927	3	771.378	_GLEWVSGISWNSGSIGYADSVK_3
56.7892	2	905.427	_GLEWMGIIYPGDSDTR_2
56.8125	3	603.954	_GLEWMGIIYPGDSDTR_3
39.019	3	575.616	_GKEESLDSDLYAELR_3
39.025	2	862.921	_GKEESLDSDLYAELR_2
23.4441	2	739.331	_GDSGGAFAVQDPNDK_2
29.2377	2	639.856	_FVTAVGTQGAISK_2
33.8542	2	475.224	_FTFEYSR_2
33.8504	1	949.441	_FTFEYSR_1
39.37	2	581.273	_FSGTWYAMAK_2
24.579	3	540.925	_FSEGTAGDSLSLHSGR_3
24.5556	2	810.884	_FSEGTAGDSLSLHSGR_2
46.8502	2	512.782	_FNALQYLR_2
53.3025	2	660.844	_FLNEMIAPVMR_2
45.2175	2	465.745	_FAFNLYR_2
45.2065	1	930.483	_FAFNLYR_1
41.9864	2	601.28	_EWFSETFQK_2
54.3455	2	671.338	_ETYDFDIAVLR_2
23.0809	2	503.254	_ETWTANVGK_2
36.0088	2	626.333	_ETAASLLQAGYK_2
36.0356	3	417.891	_ETAASLLQAGYK_3
22.3065	2	414.745	_ESGPVLVK_2
28.0902	2	577.757	_ESGMTMEELK_2
14.9634	2	706.762	_EPGC[Carbamidomethyl (C)]GC[Carbamidomethyl (C)]C[Carbamidomethyl (C)]SVC[Carbamidomethyl (C)]AR_2
51.7274	2	862.921	_ENSLLFDPLSSSSSNK_2
31.8735	2	511.779	_ENFVLTTAK_2
44.3014	3	605.297	_ELSHLPSLYDYSAYR_3
44.2781	2	907.441	_ELSHLPSLYDYSAYR_2
33.6202	2	538.803	_ELPQSIVYK_2
30.3392	2	644.823	_ELDESLQVAER_2
30.3791	3	430.217	_ELDESLQVAER_3
58.4495	3	622.345	_EHLLMALADLDELLIR_3
50.6982	2	850.918	_EGVYTVFAPTNEAFR_2
22.5006	2	526.748	_EFGNTLEDK_2
45.3774	2	625.343	_EDVYVVGTVLR_2
45.3622	3	417.231	_EDVYVVGTVLR_3
32.2079	2	773.354	_EATLQDC[Carbamidomethyl (C)]PSGPWGK_2
32.5569	2	570.817	_EAQLPVIENK_2
32.6641	2	520.79	_EAPDLVLQR_2
20.0615	2	411.721	_EAFAAVSK_2
20.0203	1	822.436	_EAFAAVSK_1
51.5755	2	684.843	_DTGTYGFLLPER_2
19.7893	2	452.243	_DQVETALK_2
19.8136	1	903.478	_DQVETALK_1
19.75	2	583.296	_DPNGLPPEAQK_2
51.3872	2	619.316	_DLMVLNDVYR_2
24.5133	2	511.743	_DGTVTTDWK_2
25.1489	3	468.885	_DETHFEVVESGR_3
43.4855	2	770.868	_DASGVTFTWTPSSGK_2
43.4877	3	514.247	_DASGVTFTWTPSSGK_3
38.6175	2	563.756	_DADPDTFFAK_2
26.95	2	444.755	_AVLTIDEK_2
26.987	1	888.504	_AVLTIDEK_1
22.7952	2	419.719	_ASSFLGEK_2
22.7974	1	838.43	_ASSFLGEK_1
42.7097	3	680.35	_ASQGISNYLAWYQQKPGK_3
48.7271	2	878.936	_ASQGISNYLAWYQQK_2
48.7646	3	586.293	_ASQGISNYLAWYQQK_3
41.1953	3	538.286	_AQIINDAFNLASAHK_3
41.1943	2	806.926	_AQIINDAFNLASAHK_2
36.5461	2	503.782	_ALLAFQESK_2
56.4306	3	558.282	_ALEWLAHIFSNDEK_3
56.4634	2	836.92	_ALEWLAHIFSNDEK_2
40.1789	2	516.808	_AIPVTQYLK_2
52.3158	2	728.359	_AIEDYINEFSVR_2
52.325	3	485.909	_AIEDYINEFSVR_3
52.9812	3	681.353	_AHFSPSNIILDFPAAGSAAR_3
34.5412	2	644.818	_AGGSWDLAVQER_2
44.7032	2	549.26	_AFVVDMMER_2
39.4567	2	409.25	_AFLLTPR_2
39.4702	1	817.493	_AFLLTPR_1
45.3147	2	717.346	_AEMADQAAAWLTR_2
45.3029	3	478.566	_AEMADQAAAWLTR_3
