# Supplementary material for: In-Depth Serum Proteomics Reveals the Trajectory of Hallmarks of Cancer in Hepatitis B Virus–Related Liver Diseases
Source: Mol Cell Proteomics. 2023 May 19;22(7):100574. doi: 10.1016/j.mcpro.2023.100574 (PMC10316086; doi:10.1016/j.mcpro.2023.100574)
Supplement: Supplemental Table S9 [file mmc9.xlsx]

## Sheet: PRM report
Table S9. Results of PRM of 120 serum samples in the additional cohort with detailed protein information.
Peptide	Protein	Replicate	Precursor Mz	Precursor Charge	Product Mz	Product Charge	Fragment Ion	Retention Time	Area	Background	Peak Rank
FSGTWYAMAK	sp|P02753|RET4_HUMAN	21209_YXB1209_500ng_30cm_PRM_Fusion04_60min_H1	581.274	2	581.274	2	precursor	40.69	180058848	0	1
FSGTWYAMAK	sp|P02753|RET4_HUMAN	21209_YXB1209_500ng_30cm_PRM_Fusion04_60min_H2	581.274	2	581.274	2	precursor	40.22	56847948	0	1
FSGTWYAMAK	sp|P02753|RET4_HUMAN	21209_YXB1209_500ng_30cm_PRM_Fusion04_60min_H3	581.274	2	581.274	2	precursor	40.51	52411796	0	1
FSGTWYAMAK	sp|P02753|RET4_HUMAN	21209_YXB1209_500ng_30cm_PRM_Fusion04_60min_H5	581.274	2	581.274	2	precursor	40.33	114778288	0	1
FSGTWYAMAK	sp|P02753|RET4_HUMAN	21209_YXB1209_500ng_30cm_PRM_Fusion04_60min_H6	581.274	2	581.274	2	precursor	40.36	52592184	0	1
FSGTWYAMAK	sp|P02753|RET4_HUMAN	21209_YXB1209_500ng_30cm_PRM_Fusion04_60min_H8	581.274	2	581.274	2	precursor	40.38	81712192	0	1
FSGTWYAMAK	sp|P02753|RET4_HUMAN	21217_YXB_XM_500ng_30cm_PRM_Fusion04_60min_H12	581.274	2	581.274	2	precursor	40.59	72359104	0	1
FSGTWYAMAK	sp|P02753|RET4_HUMAN	21217_YXB_XM_500ng_30cm_PRM_Fusion04_60min_H13	581.274	2	581.274	2	precursor	40.62	46570308	0	1
FSGTWYAMAK	sp|P02753|RET4_HUMAN	21218_YXB_XM_500ng_30cm_PRM_Fusion04_60min_H22	581.274	2	581.274	2	precursor	40.34	79886976	0	1
FSGTWYAMAK	sp|P02753|RET4_HUMAN	21219_YXB_XM_500ng_30cm_PRM_Fusion04_60min_H33	581.274	2	581.274	2	precursor	40.66	36317796	0	1
FSGTWYAMAK	sp|P02753|RET4_HUMAN	21219_YXB_XM_500ng_30cm_PRM_Fusion04_60min_H34	581.274	2	581.274	2	precursor	40.64	46758232	0	1
FSGTWYAMAK	sp|P02753|RET4_HUMAN	21219_YXB_XM_500ng_30cm_PRM_Fusion04_60min_H35	581.274	2	581.274	2	precursor	40.6	46486932	0	1
FSGTWYAMAK	sp|P02753|RET4_HUMAN	21220_YXB_XM_500ng_30cm_PRM_Fusion04_60min_H44	581.274	2	581.274	2	precursor	40.52	90668656	0	1
FSGTWYAMAK	sp|P02753|RET4_HUMAN	21220_YXB_XM_500ng_30cm_PRM_Fusion04_60min_H45	581.274	2	581.274	2	precursor	40.6	101231544	0	1
FSGTWYAMAK	sp|P02753|RET4_HUMAN	21220_YXB_XM_500ng_30cm_PRM_Fusion04_60min_H46	581.274	2	581.274	2	precursor	40.63	34450232	0	1
FSGTWYAMAK	sp|P02753|RET4_HUMAN	21220_YXB_XM_500ng_30cm_PRM_Fusion04_60min_H51	581.274	2	581.274	2	precursor	40.56	19048058	0	1
FSGTWYAMAK	sp|P02753|RET4_HUMAN	21220_YXB_XM_500ng_30cm_PRM_Fusion04_60min_H52	581.274	2	581.274	2	precursor	40.43	36904996	0	1
FSGTWYAMAK	sp|P02753|RET4_HUMAN	21220_YXB_XM_500ng_30cm_PRM_Fusion04_60min_H53	581.274	2	581.274	2	precursor	40.58	36291892	0	1
FSGTWYAMAK	sp|P02753|RET4_HUMAN	21220_YXB_XM_500ng_30cm_PRM_Fusion04_60min_H54	581.274	2	581.274	2	precursor	40.65	63819840	0	1
FSGTWYAMAK	sp|P02753|RET4_HUMAN	21220_YXB_XM_500ng_30cm_PRM_Fusion04_60min_H55	581.274	2	581.274	2	precursor	39.89	3338112	0	1
FSGTWYAMAK	sp|P02753|RET4_HUMAN	21221_YXB_XM_500ng_30cm_PRM_Fusion04_60min_H56	581.274	2	581.274	2	precursor	40.56	70377992	0	1
FSGTWYAMAK	sp|P02753|RET4_HUMAN	21221_YXB_XM_500ng_30cm_PRM_Fusion04_60min_H57	581.274	2	581.274	2	precursor	40.67	10215263	0	1
FSGTWYAMAK	sp|P02753|RET4_HUMAN	21221_YXB_XM_500ng_30cm_PRM_Fusion04_60min_H58	581.274	2	581.274	2	precursor	40.75	53944596	0	1
FSGTWYAMAK	sp|P02753|RET4_HUMAN	21221_YXB_XM_500ng_30cm_PRM_Fusion04_60min_H61	581.274	2	581.274	2	precursor	40.06	41595860	2788779	1
FSGTWYAMAK	sp|P02753|RET4_HUMAN	21221_YXB_XM_500ng_30cm_PRM_Fusion04_60min_H62	581.274	2	581.274	2	precursor	40.56	23808854	0	1
FSGTWYAMAK	sp|P02753|RET4_HUMAN	21221_YXB_XM_500ng_30cm_PRM_Fusion04_60min_H64	581.274	2	581.274	2	precursor	40.62	53405668	0	1
FSGTWYAMAK	sp|P02753|RET4_HUMAN	21221_YXB_XM_500ng_30cm_PRM_Fusion04_60min_H65	581.274	2	581.274	2	precursor	40.68	36377184	0	1
FSGTWYAMAK	sp|P02753|RET4_HUMAN	21222_YXB_XM_500ng_30cm_PRM_Fusion04_60min_H67	581.274	2	581.274	2	precursor	40.64	71494824	0	1
FSGTWYAMAK	sp|P02753|RET4_HUMAN	21222_YXB_XM_500ng_30cm_PRM_Fusion04_60min_H68	581.274	2	581.274	2	precursor	40.08	9861742	0	1
FSGTWYAMAK	sp|P02753|RET4_HUMAN	21222_YXB_XM_500ng_30cm_PRM_Fusion04_60min_H69	581.274	2	581.274	2	precursor	40.6	130330584	0	1
FSGTWYAMAK	sp|P02753|RET4_HUMAN	21222_YXB_XM_500ng_30cm_PRM_Fusion04_60min_H70	581.274	2	581.274	2	precursor	40.56	152311520	0	1
FSGTWYAMAK	sp|P02753|RET4_HUMAN	21222_YXB_XM_500ng_30cm_PRM_Fusion04_60min_H71	581.274	2	581.274	2	precursor	40.73	42581260	0	1
FSGTWYAMAK	sp|P02753|RET4_HUMAN	21222_YXB_XM_500ng_30cm_PRM_Fusion04_60min_H73	581.274	2	581.274	2	precursor	40.74	28118094	0	1
FSGTWYAMAK	sp|P02753|RET4_HUMAN	21222_YXB_XM_500ng_30cm_PRM_Fusion04_60min_H78	581.274	2	581.274	2	precursor	40.91	34986200	0	1
FSGTWYAMAK	sp|P02753|RET4_HUMAN	21223_YXB_XM_500ng_30cm_PRM_Fusion04_60min_H47	581.274	2	581.274	2	precursor	38.71	43818960	0	1
FSGTWYAMAK	sp|P02753|RET4_HUMAN	21223_YXB_XM_500ng_30cm_PRM_Fusion04_60min_H79	581.274	2	581.274	2	precursor	38.62	21016098	0	1
FSGTWYAMAK	sp|P02753|RET4_HUMAN	21223_YXB_XM_500ng_30cm_PRM_Fusion04_60min_H80	581.274	2	581.274	2	precursor	39.06	19413814	34930948	1
FSGTWYAMAK	sp|P02753|RET4_HUMAN	21224_YXB_XM_500ng_30cm_PRM_Fusion04_60min_H81	581.274	2	581.274	2	precursor	38.73	99166312	0	1
FSGTWYAMAK	sp|P02753|RET4_HUMAN	21224_YXB_XM_500ng_30cm_PRM_Fusion04_60min_H82	581.274	2	581.274	2	precursor	38.66	7983244	127096	1
FSGTWYAMAK	sp|P02753|RET4_HUMAN	21224_YXB_XM_500ng_30cm_PRM_Fusion04_60min_H83	581.274	2	581.274	2	precursor	38.72	35625528	0	1
FSGTWYAMAK	sp|P02753|RET4_HUMAN	21224_YXB_XM_500ng_30cm_PRM_Fusion04_60min_H84	581.274	2	581.274	2	precursor	38.46	42333508	0	1
FSGTWYAMAK	sp|P02753|RET4_HUMAN	21224_YXB_XM_500ng_30cm_PRM_Fusion04_60min_H85	581.274	2	581.274	2	precursor	38.73	51883164	296200	1
FSGTWYAMAK	sp|P02753|RET4_HUMAN	21224_YXB_XM_500ng_30cm_PRM_Fusion04_60min_H86	581.274	2	581.274	2	precursor	38.63	56271380	0	1
FSGTWYAMAK	sp|P02753|RET4_HUMAN	21224_YXB_XM_500ng_30cm_PRM_Fusion04_60min_H89	581.274	2	581.274	2	precursor	38.74	28802356	0	1
FSGTWYAMAK	sp|P02753|RET4_HUMAN	21224_YXB_XM_500ng_30cm_PRM_Fusion04_60min_H90	581.274	2	581.274	2	precursor	38.85	58311804	0	1
FSGTWYAMAK	sp|P02753|RET4_HUMAN	21224_YXB_XM_500ng_30cm_PRM_Fusion04_60min_H93	581.274	2	581.274	2	precursor	38.85	28413608	0	1
FSGTWYAMAK	sp|P02753|RET4_HUMAN	21224_YXB_XM_500ng_30cm_PRM_Fusion04_60min_H95	581.274	2	581.274	2	precursor	38.85	51092200	0	1
FSGTWYAMAK	sp|P02753|RET4_HUMAN	30110_YXB_XM_500ng_30cm_PRM_Fusion04_60min_H100	581.274	2	581.274	2	precursor	40.06	7947105	0	1
FSGTWYAMAK	sp|P02753|RET4_HUMAN	30110_YXB_XM_500ng_30cm_PRM_Fusion04_60min_H101	581.274	2	581.274	2	precursor	40.32	2090584	366190	1
FSGTWYAMAK	sp|P02753|RET4_HUMAN	30110_YXB_XM_500ng_30cm_PRM_Fusion04_60min_H102	581.274	2	581.274	2	precursor	39.78	31886442	103607	1
FSGTWYAMAK	sp|P02753|RET4_HUMAN	30110_YXB_XM_500ng_30cm_PRM_Fusion04_60min_H103	581.274	2	581.274	2	precursor	40.39	5576258	0	3
FSGTWYAMAK	sp|P02753|RET4_HUMAN	30110_YXB_XM_500ng_30cm_PRM_Fusion04_60min_H104	581.274	2	581.274	2	precursor	40.12	36716364	0	1
FSGTWYAMAK	sp|P02753|RET4_HUMAN	30110_YXB_XM_500ng_30cm_PRM_Fusion04_60min_H107	581.274	2	581.274	2	precursor	40.11	24679274	0	1
FSGTWYAMAK	sp|P02753|RET4_HUMAN	30110_YXB_XM_500ng_30cm_PRM_Fusion04_60min_H108	581.274	2	581.274	2	precursor	40.18	12135991	0	1
FSGTWYAMAK	sp|P02753|RET4_HUMAN	30110_YXB_XM_500ng_30cm_PRM_Fusion04_60min_H110	581.274	2	581.274	2	precursor	40.24	7817401	2135592	3
FSGTWYAMAK	sp|P02753|RET4_HUMAN	30110_YXB_XM_500ng_30cm_PRM_Fusion04_60min_H111	581.274	2	581.274	2	precursor	39.93	35227384	0	2
FSGTWYAMAK	sp|P02753|RET4_HUMAN	30110_YXB_XM_500ng_30cm_PRM_Fusion04_60min_H112	581.274	2	581.274	2	precursor	40.46	22648616	562402	1
FSGTWYAMAK	sp|P02753|RET4_HUMAN	30110_YXB_XM_500ng_30cm_PRM_Fusion04_60min_H97	581.274	2	581.274	2	precursor	40.6	5415742	948870	1
FSGTWYAMAK	sp|P02753|RET4_HUMAN	30110_YXB_XM_500ng_30cm_PRM_Fusion04_60min_H98	581.274	2	581.274	2	precursor	40.3	5367437	4209922	3
FSGTWYAMAK	sp|P02753|RET4_HUMAN	30110_YXB_XM_500ng_30cm_PRM_Fusion04_60min_H99	581.274	2	581.274	2	precursor	40.32	14655404	257212	2
FSGTWYAMAK	sp|P02753|RET4_HUMAN	30111_YXB_XM_500ng_30cm_PRM_Fusion04_60min_H113	581.274	2	581.274	2	precursor	40.22	30468306	0	1
FSGTWYAMAK	sp|P02753|RET4_HUMAN	30111_YXB_XM_500ng_30cm_PRM_Fusion04_60min_H114	581.274	2	581.274	2	precursor	40.08	31175760	0	1
FSGTWYAMAK	sp|P02753|RET4_HUMAN	30111_YXB_XM_500ng_30cm_PRM_Fusion04_60min_H115	581.274	2	581.274	2	precursor	40.2	5165542	0	2
FSGTWYAMAK	sp|P02753|RET4_HUMAN	30111_YXB_XM_500ng_30cm_PRM_Fusion04_60min_H116	581.274	2	581.274	2	precursor	39.74	13659684	214734	1
FSGTWYAMAK	sp|P02753|RET4_HUMAN	30111_YXB_XM_500ng_30cm_PRM_Fusion04_60min_H117	581.274	2	581.274	2	precursor	40.13	28923182	689864	1
FSGTWYAMAK	sp|P02753|RET4_HUMAN	30111_YXB_XM_500ng_30cm_PRM_Fusion04_60min_H118	581.274	2	581.274	2	precursor	40.41	11118531	0	2
FSGTWYAMAK	sp|P02753|RET4_HUMAN	30111_YXB_XM_500ng_30cm_PRM_Fusion04_60min_H119	581.274	2	581.274	2	precursor	40.11	50471140	0	1
FSGTWYAMAK	sp|P02753|RET4_HUMAN	30111_YXB_XM_500ng_30cm_PRM_Fusion04_60min_H120	581.274	2	581.274	2	precursor	40.53	11594414	253029	1
FSGTWYAMAK	sp|P02753|RET4_HUMAN	30112_YXB_XM_500ng_30cm_PRM_Fusion04_60min_H10_R2	581.274	2	581.274	2	precursor	40.59	5954130	0	2
FSGTWYAMAK	sp|P02753|RET4_HUMAN	30112_YXB_XM_500ng_30cm_PRM_Fusion04_60min_H4_R2	581.274	2	581.274	2	precursor	40.65	19712802	149665	3
FSGTWYAMAK	sp|P02753|RET4_HUMAN	30112_YXB_XM_500ng_30cm_PRM_Fusion04_60min_H7_R2	581.274	2	581.274	2	precursor	40.51	14849711	0	2
FSGTWYAMAK	sp|P02753|RET4_HUMAN	30113_YXB_XM_500ng_30cm_PRM_Fusion04_60min_H11_R3	581.274	2	581.274	2	precursor	40.7	22893678	0	2
FSGTWYAMAK	sp|P02753|RET4_HUMAN	30113_YXB_XM_500ng_30cm_PRM_Fusion04_60min_H14_R3	581.274	2	581.274	2	precursor	40.8	10681443	69537	1
FSGTWYAMAK	sp|P02753|RET4_HUMAN	30113_YXB_XM_500ng_30cm_PRM_Fusion04_60min_H15_R3	581.274	2	581.274	2	precursor	40.87	10248800	0	1
FSGTWYAMAK	sp|P02753|RET4_HUMAN	30113_YXB_XM_500ng_30cm_PRM_Fusion04_60min_H16_R3	581.274	2	581.274	2	precursor	40.9	16179795	953121	1
FSGTWYAMAK	sp|P02753|RET4_HUMAN	30113_YXB_XM_500ng_30cm_PRM_Fusion04_60min_H9_R3	581.274	2	581.274	2	precursor	40.77	35538320	2423161	2
FSGTWYAMAK	sp|P02753|RET4_HUMAN	30114_YXB_XM_500ng_30cm_PRM_Fusion04_60min_H21_R2	581.274	2	581.274	2	precursor	41	16402806	797894	2
FSGTWYAMAK	sp|P02753|RET4_HUMAN	30114_YXB_XM_500ng_30cm_PRM_Fusion04_60min_H24_R2	581.274	2	581.274	2	precursor	41.19	7116242	0	1
FSGTWYAMAK	sp|P02753|RET4_HUMAN	30114_YXB_XM_500ng_30cm_PRM_Fusion04_60min_H25_R2	581.274	2	581.274	2	precursor	41.2	21833518	993165	1
FSGTWYAMAK	sp|P02753|RET4_HUMAN	30114_YXB_XM_500ng_30cm_PRM_Fusion04_60min_H26_R2	581.274	2	581.274	2	precursor	41.3	5501697	5912699	1
FSGTWYAMAK	sp|P02753|RET4_HUMAN	30114_YXB_XM_500ng_30cm_PRM_Fusion04_60min_H27_R2	581.274	2	581.274	2	precursor	41.02	14648266	0	2
FSGTWYAMAK	sp|P02753|RET4_HUMAN	30116_YXB_XM_500ng_30cm_PRM_Fusion04_60min_H17_R3	581.274	2	581.274	2	precursor	40.15	20727296	0	2
FSGTWYAMAK	sp|P02753|RET4_HUMAN	30116_YXB_XM_500ng_30cm_PRM_Fusion04_60min_H19_R3	581.274	2	581.274	2	precursor	40.26	132927416	0	1
FSGTWYAMAK	sp|P02753|RET4_HUMAN	30116_YXB_XM_500ng_30cm_PRM_Fusion04_60min_H23_R3	581.274	2	581.274	2	precursor	40.34	4825912	1463128	2
FSGTWYAMAK	sp|P02753|RET4_HUMAN	30116_YXB_XM_500ng_30cm_PRM_Fusion04_60min_H28_R2	581.274	2	581.274	2	precursor	40.53	12117313	0	2
FSGTWYAMAK	sp|P02753|RET4_HUMAN	30116_YXB_XM_500ng_30cm_PRM_Fusion04_60min_H29_R2	581.274	2	581.274	2	precursor	40.62	12985301	95703	1
FSGTWYAMAK	sp|P02753|RET4_HUMAN	30116_YXB_XM_500ng_30cm_PRM_Fusion04_60min_H30_R2	581.274	2	581.274	2	precursor	40.48	4020099	1478310	2
FSGTWYAMAK	sp|P02753|RET4_HUMAN	30116_YXB_XM_500ng_30cm_PRM_Fusion04_60min_H32_R2	581.274	2	581.274	2	precursor	40.7	34740208	6227	1
FSGTWYAMAK	sp|P02753|RET4_HUMAN	30116_YXB_XM_500ng_30cm_PRM_Fusion04_60min_H36_R2	581.274	2	581.274	2	precursor	40.25	29592272	0	1
FSGTWYAMAK	sp|P02753|RET4_HUMAN	30116_YXB_XM_500ng_30cm_PRM_Fusion04_60min_H37_R2	581.274	2	581.274	2	precursor	40.55	30631838	0	2
FSGTWYAMAK	sp|P02753|RET4_HUMAN	30117_YXB_XM_500ng_30cm_PRM_Fusion04_60min_H20_R4	581.274	2	581.274	2	precursor	40.57	21631042	2259695	2
FSGTWYAMAK	sp|P02753|RET4_HUMAN	30117_YXB_XM_500ng_30cm_PRM_Fusion04_60min_H31_R3	581.274	2	581.274	2	precursor	40.29	9845332	6168543	1
FSGTWYAMAK	sp|P02753|RET4_HUMAN	30117_YXB_XM_500ng_30cm_PRM_Fusion04_60min_H39_R2	581.274	2	581.274	2	precursor	40.63	27086994	1754554	2
FSGTWYAMAK	sp|P02753|RET4_HUMAN	30117_YXB_XM_500ng_30cm_PRM_Fusion04_60min_H40_R2	581.274	2	581.274	2	precursor	40.58	10140110	139228	2
FSGTWYAMAK	sp|P02753|RET4_HUMAN	30117_YXB_XM_500ng_30cm_PRM_Fusion04_60min_H41_R2	581.274	2	581.274	2	precursor	40.57	33523940	2789723	1
FSGTWYAMAK	sp|P02753|RET4_HUMAN	30117_YXB_XM_500ng_30cm_PRM_Fusion04_60min_H42_R2	581.274	2	581.274	2	precursor	40.52	47943048	0	1
FSGTWYAMAK	sp|P02753|RET4_HUMAN	30117_YXB_XM_500ng_30cm_PRM_Fusion04_60min_H43_R2	581.274	2	581.274	2	precursor	40.23	56183756	0	1
FSGTWYAMAK	sp|P02753|RET4_HUMAN	30117_YXB_XM_500ng_30cm_PRM_Fusion04_60min_H48_R2	581.274	2	581.274	2	precursor	40.59	48235912	0	1
FSGTWYAMAK	sp|P02753|RET4_HUMAN	30117_YXB_XM_500ng_30cm_PRM_Fusion04_60min_H49_R2	581.274	2	581.274	2	precursor	40.52	61008188	0	1
FSGTWYAMAK	sp|P02753|RET4_HUMAN	30117_YXB_XM_500ng_30cm_PRM_Fusion04_60min_H50_R2	581.274	2	581.274	2	precursor	40.6	51697552	0	1
FSGTWYAMAK	sp|P02753|RET4_HUMAN	30117_YXB_XM_500ng_30cm_PRM_Fusion04_60min_H59_R2	581.274	2	581.274	2	precursor	40.63	29231498	0	1
FSGTWYAMAK	sp|P02753|RET4_HUMAN	30117_YXB_XM_500ng_30cm_PRM_Fusion04_60min_H60_R2	581.274	2	581.274	2	precursor	40.66	26181000	0	1
FSGTWYAMAK	sp|P02753|RET4_HUMAN	30117_YXB_XM_500ng_30cm_PRM_Fusion04_60min_H63_R2	581.274	2	581.274	2	precursor	40.59	15551066	0	1
FSGTWYAMAK	sp|P02753|RET4_HUMAN	30117_YXB_XM_500ng_30cm_PRM_Fusion04_60min_H66_R2	581.274	2	581.274	2	precursor	40.66	46764504	0	1
FSGTWYAMAK	sp|P02753|RET4_HUMAN	30117_YXB_XM_500ng_30cm_PRM_Fusion04_60min_H72_R2	581.274	2	581.274	2	precursor	40.61	49702540	0	1
FSGTWYAMAK	sp|P02753|RET4_HUMAN	30117_YXB_XM_500ng_30cm_PRM_Fusion04_60min_H74_R2	581.274	2	581.274	2	precursor	40.43	52341744	0	1
FSGTWYAMAK	sp|P02753|RET4_HUMAN	30117_YXB_XM_500ng_30cm_PRM_Fusion04_60min_H75_R2	581.274	2	581.274	2	precursor	40.89	78008872	446318	1
FSGTWYAMAK	sp|P02753|RET4_HUMAN	30117_YXB_XM_500ng_30cm_PRM_Fusion04_60min_H77_R2	581.274	2	581.274	2	precursor	40.72	168984592	0	1
FSGTWYAMAK	sp|P02753|RET4_HUMAN	30117_YXB_XM_500ng_30cm_PRM_Fusion04_60min_H87_R2	581.274	2	581.274	2	precursor	41.15	42563324	4899253	1
FSGTWYAMAK	sp|P02753|RET4_HUMAN	30117_YXB_XM_500ng_30cm_PRM_Fusion04_60min_H88_R2	581.274	2	581.274	2	precursor	41.05	72309640	193128	1
FSGTWYAMAK	sp|P02753|RET4_HUMAN	30117_YXB_XM_500ng_30cm_PRM_Fusion04_60min_H91_R2	581.274	2	581.274	2	precursor	40.71	104222064	134867	1
FSGTWYAMAK	sp|P02753|RET4_HUMAN	30117_YXB_XM_500ng_30cm_PRM_Fusion04_60min_H92_R2	581.274	2	581.274	2	precursor	41.29	15034112	9265433	1
FSGTWYAMAK	sp|P02753|RET4_HUMAN	30117_YXB_XM_500ng_30cm_PRM_Fusion04_60min_H94_R2	581.274	2	581.274	2	precursor	40.96	19931610	0	1
FSGTWYAMAK	sp|P02753|RET4_HUMAN	30117_YXB_XM_500ng_30cm_PRM_Fusion04_60min_H96_R2	581.274	2	581.274	2	precursor	41.21	42779404	0	1
FSGTWYAMAK	sp|P02753|RET4_HUMAN	30118_YXB_XM_500ng_30cm_PRM_Fusion04_60min_H18_R5	581.274	2	581.274	2	precursor	40.81	15848051	8817718	2
FSGTWYAMAK	sp|P02753|RET4_HUMAN	30118_YXB_XM_500ng_30cm_PRM_Fusion04_60min_H38_R3	581.274	2	581.274	2	precursor	40.82	43394868	0	1
FSGTWYAMAK	sp|P02753|RET4_HUMAN	30124_YXB_XM_500ng_30cm_PRM_Fusion04_60min_H105_R2	581.274	2	581.274	2	precursor	41.31	11316086	0	1
FSGTWYAMAK	sp|P02753|RET4_HUMAN	30124_YXB_XM_500ng_30cm_PRM_Fusion04_60min_H106_R2	581.274	2	581.274	2	precursor	40.88	526963	1648337	1
FSGTWYAMAK	sp|P02753|RET4_HUMAN	30124_YXB_XM_500ng_30cm_PRM_Fusion04_60min_H109_R2	581.274	2	581.274	2	precursor	41.19	356883	0	2
FSGTWYAMAK	sp|P02753|RET4_HUMAN	30124_YXB_XM_500ng_30cm_PRM_Fusion04_60min_H76_R3	581.274	2	581.274	2	precursor	38.27	1439683	0	2
FSGTWYAMAK	sp|P02753|RET4_HUMAN	21209_YXB1209_1ug_30cm_PRM_Fusion04_60min_H1	581.274	2	581.775	2	precursor [M+1]	40.73	125750984	0	2
FSGTWYAMAK	sp|P02753|RET4_HUMAN	21209_YXB1209_1ug_30cm_PRM_Fusion04_60min_H2	581.274	2	581.775	2	precursor [M+1]	40.22	38873260	0	2
FSGTWYAMAK	sp|P02753|RET4_HUMAN	21209_YXB1209_1ug_30cm_PRM_Fusion04_60min_H3	581.274	2	581.775	2	precursor [M+1]	40.51	31828270	0	2
FSGTWYAMAK	sp|P02753|RET4_HUMAN	21209_YXB1209_1ug_30cm_PRM_Fusion04_60min_H5	581.274	2	581.775	2	precursor [M+1]	40.29	79172288	0	2
FSGTWYAMAK	sp|P02753|RET4_HUMAN	21209_YXB1209_1ug_30cm_PRM_Fusion04_60min_H6	581.274	2	581.775	2	precursor [M+1]	40.4	31190712	0	2
FSGTWYAMAK	sp|P02753|RET4_HUMAN	21209_YXB1209_1ug_30cm_PRM_Fusion04_60min_H8	581.274	2	581.775	2	precursor [M+1]	40	57133804	0	2
FSGTWYAMAK	sp|P02753|RET4_HUMAN	21217_YXB_XM_500ng_30cm_PRM_Fusion04_60min_H12	581.274	2	581.775	2	precursor [M+1]	40.55	47313872	0	2
FSGTWYAMAK	sp|P02753|RET4_HUMAN	21217_YXB_XM_500ng_30cm_PRM_Fusion04_60min_H13	581.274	2	581.775	2	precursor [M+1]	40.66	30462546	0	2
FSGTWYAMAK	sp|P02753|RET4_HUMAN	21218_YXB_XM_500ng_30cm_PRM_Fusion04_60min_H22	581.274	2	581.775	2	precursor [M+1]	40.38	50509680	0	2
FSGTWYAMAK	sp|P02753|RET4_HUMAN	21219_YXB_XM_500ng_30cm_PRM_Fusion04_60min_H33	581.274	2	581.775	2	precursor [M+1]	40.7	20595480	0	2
FSGTWYAMAK	sp|P02753|RET4_HUMAN	21219_YXB_XM_500ng_30cm_PRM_Fusion04_60min_H34	581.274	2	581.775	2	precursor [M+1]	40.68	27190838	0	2
FSGTWYAMAK	sp|P02753|RET4_HUMAN	21219_YXB_XM_500ng_30cm_PRM_Fusion04_60min_H35	581.274	2	581.775	2	precursor [M+1]	40.6	29900286	0	2
FSGTWYAMAK	sp|P02753|RET4_HUMAN	21220_YXB_XM_500ng_30cm_PRM_Fusion04_60min_H44	581.274	2	581.775	2	precursor [M+1]	40.48	62599904	0	2
FSGTWYAMAK	sp|P02753|RET4_HUMAN	21220_YXB_XM_500ng_30cm_PRM_Fusion04_60min_H45	581.274	2	581.775	2	precursor [M+1]	40.6	69732216	0	2
FSGTWYAMAK	sp|P02753|RET4_HUMAN	21220_YXB_XM_500ng_30cm_PRM_Fusion04_60min_H46	581.274	2	581.775	2	precursor [M+1]	40.6	26581784	0	2
FSGTWYAMAK	sp|P02753|RET4_HUMAN	21220_YXB_XM_500ng_30cm_PRM_Fusion04_60min_H51	581.274	2	581.775	2	precursor [M+1]	40.6	11875694	0	2
FSGTWYAMAK	sp|P02753|RET4_HUMAN	21220_YXB_XM_500ng_30cm_PRM_Fusion04_60min_H52	581.274	2	581.775	2	precursor [M+1]	40.43	22851240	0	2
FSGTWYAMAK	sp|P02753|RET4_HUMAN	21220_YXB_XM_500ng_30cm_PRM_Fusion04_60min_H53	581.274	2	581.775	2	precursor [M+1]	40.53	27211506	0	2
FSGTWYAMAK	sp|P02753|RET4_HUMAN	21220_YXB_XM_500ng_30cm_PRM_Fusion04_60min_H54	581.274	2	581.775	2	precursor [M+1]	40.59	40579152	0	2
FSGTWYAMAK	sp|P02753|RET4_HUMAN	21220_YXB_XM_500ng_30cm_PRM_Fusion04_60min_H55	581.274	2	581.775	2	precursor [M+1]	39.89	1556272	0	3
FSGTWYAMAK	sp|P02753|RET4_HUMAN	21221_YXB_XM_500ng_30cm_PRM_Fusion04_60min_H56	581.274	2	581.775	2	precursor [M+1]	40.61	53163336	0	2
FSGTWYAMAK	sp|P02753|RET4_HUMAN	21221_YXB_XM_500ng_30cm_PRM_Fusion04_60min_H57	581.274	2	581.775	2	precursor [M+1]	40.67	8046542	0	2
FSGTWYAMAK	sp|P02753|RET4_HUMAN	21221_YXB_XM_500ng_30cm_PRM_Fusion04_60min_H58	581.274	2	581.775	2	precursor [M+1]	40.71	34211332	0	2
FSGTWYAMAK	sp|P02753|RET4_HUMAN	21221_YXB_XM_500ng_30cm_PRM_Fusion04_60min_H61	581.274	2	581.775	2	precursor [M+1]	40.06	32162852	0	2
FSGTWYAMAK	sp|P02753|RET4_HUMAN	21221_YXB_XM_500ng_30cm_PRM_Fusion04_60min_H62	581.274	2	581.775	2	precursor [M+1]	40.68	14723776	0	2
FSGTWYAMAK	sp|P02753|RET4_HUMAN	21221_YXB_XM_500ng_30cm_PRM_Fusion04_60min_H64	581.274	2	581.775	2	precursor [M+1]	40.66	35649516	0	2
FSGTWYAMAK	sp|P02753|RET4_HUMAN	21221_YXB_XM_500ng_30cm_PRM_Fusion04_60min_H65	581.274	2	581.775	2	precursor [M+1]	40.68	22625290	0	2
FSGTWYAMAK	sp|P02753|RET4_HUMAN	21222_YXB_XM_500ng_30cm_PRM_Fusion04_60min_H67	581.274	2	581.775	2	precursor [M+1]	40.6	41752256	0	2
FSGTWYAMAK	sp|P02753|RET4_HUMAN	21222_YXB_XM_500ng_30cm_PRM_Fusion04_60min_H68	581.274	2	581.775	2	precursor [M+1]	40.08	7320024	0	2
FSGTWYAMAK	sp|P02753|RET4_HUMAN	21222_YXB_XM_500ng_30cm_PRM_Fusion04_60min_H69	581.274	2	581.775	2	precursor [M+1]	40.6	92666648	0	2
FSGTWYAMAK	sp|P02753|RET4_HUMAN	21222_YXB_XM_500ng_30cm_PRM_Fusion04_60min_H70	581.274	2	581.775	2	precursor [M+1]	40.56	94951976	0	2
FSGTWYAMAK	sp|P02753|RET4_HUMAN	21222_YXB_XM_500ng_30cm_PRM_Fusion04_60min_H71	581.274	2	581.775	2	precursor [M+1]	40.73	26700960	0	2
FSGTWYAMAK	sp|P02753|RET4_HUMAN	21222_YXB_XM_500ng_30cm_PRM_Fusion04_60min_H73	581.274	2	581.775	2	precursor [M+1]	40.74	16335467	0	2
FSGTWYAMAK	sp|P02753|RET4_HUMAN	21222_YXB_XM_500ng_30cm_PRM_Fusion04_60min_H78	581.274	2	581.775	2	precursor [M+1]	40.95	19860200	0	2
FSGTWYAMAK	sp|P02753|RET4_HUMAN	21223_YXB_XM_500ng_30cm_PRM_Fusion04_60min_H47	581.274	2	581.775	2	precursor [M+1]	38.71	29133504	0	2
FSGTWYAMAK	sp|P02753|RET4_HUMAN	21223_YXB_XM_500ng_30cm_PRM_Fusion04_60min_H79	581.274	2	581.775	2	precursor [M+1]	38.58	11537209	0	2
FSGTWYAMAK	sp|P02753|RET4_HUMAN	21223_YXB_XM_500ng_30cm_PRM_Fusion04_60min_H80	581.274	2	581.775	2	precursor [M+1]	39.06	16405838	20905974	2
FSGTWYAMAK	sp|P02753|RET4_HUMAN	21224_YXB_XM_500ng_30cm_PRM_Fusion04_60min_H81	581.274	2	581.775	2	precursor [M+1]	38.77	58895724	0	2
FSGTWYAMAK	sp|P02753|RET4_HUMAN	21224_YXB_XM_500ng_30cm_PRM_Fusion04_60min_H82	581.274	2	581.775	2	precursor [M+1]	38.66	3012957	877741	2
FSGTWYAMAK	sp|P02753|RET4_HUMAN	21224_YXB_XM_500ng_30cm_PRM_Fusion04_60min_H83	581.274	2	581.775	2	precursor [M+1]	38.72	22615676	0	2
FSGTWYAMAK	sp|P02753|RET4_HUMAN	21224_YXB_XM_500ng_30cm_PRM_Fusion04_60min_H84	581.274	2	581.775	2	precursor [M+1]	38.51	36518828	0	2
FSGTWYAMAK	sp|P02753|RET4_HUMAN	21224_YXB_XM_500ng_30cm_PRM_Fusion04_60min_H85	581.274	2	581.775	2	precursor [M+1]	38.73	31612480	0	2
FSGTWYAMAK	sp|P02753|RET4_HUMAN	21224_YXB_XM_500ng_30cm_PRM_Fusion04_60min_H86	581.274	2	581.775	2	precursor [M+1]	38.63	35479264	0	2
FSGTWYAMAK	sp|P02753|RET4_HUMAN	21224_YXB_XM_500ng_30cm_PRM_Fusion04_60min_H89	581.274	2	581.775	2	precursor [M+1]	38.79	13783125	5802113	2
FSGTWYAMAK	sp|P02753|RET4_HUMAN	21224_YXB_XM_500ng_30cm_PRM_Fusion04_60min_H90	581.274	2	581.775	2	precursor [M+1]	38.85	41140612	0	2
FSGTWYAMAK	sp|P02753|RET4_HUMAN	21224_YXB_XM_500ng_30cm_PRM_Fusion04_60min_H93	581.274	2	581.775	2	precursor [M+1]	38.85	20191422	0	2
FSGTWYAMAK	sp|P02753|RET4_HUMAN	21224_YXB_XM_500ng_30cm_PRM_Fusion04_60min_H95	581.274	2	581.775	2	precursor [M+1]	38.85	32624884	0	2
FSGTWYAMAK	sp|P02753|RET4_HUMAN	30110_YXB_XM_500ng_30cm_PRM_Fusion04_60min_H100	581.274	2	581.775	2	precursor [M+1]	40.06	6997127	0	3
FSGTWYAMAK	sp|P02753|RET4_HUMAN	30110_YXB_XM_500ng_30cm_PRM_Fusion04_60min_H101	581.274	2	581.775	2	precursor [M+1]	40.28	1172812	452814	3
FSGTWYAMAK	sp|P02753|RET4_HUMAN	30110_YXB_XM_500ng_30cm_PRM_Fusion04_60min_H102	581.274	2	581.775	2	precursor [M+1]	39.78	25892652	0	2
FSGTWYAMAK	sp|P02753|RET4_HUMAN	30110_YXB_XM_500ng_30cm_PRM_Fusion04_60min_H103	581.274	2	581.775	2	precursor [M+1]	40.35	5655561	0	1
FSGTWYAMAK	sp|P02753|RET4_HUMAN	30110_YXB_XM_500ng_30cm_PRM_Fusion04_60min_H104	581.274	2	581.775	2	precursor [M+1]	40.06	25811322	0	2
FSGTWYAMAK	sp|P02753|RET4_HUMAN	30110_YXB_XM_500ng_30cm_PRM_Fusion04_60min_H107	581.274	2	581.775	2	precursor [M+1]	40.11	18336924	0	2
FSGTWYAMAK	sp|P02753|RET4_HUMAN	30110_YXB_XM_500ng_30cm_PRM_Fusion04_60min_H108	581.274	2	581.775	2	precursor [M+1]	40.18	8273609	0	2
FSGTWYAMAK	sp|P02753|RET4_HUMAN	30110_YXB_XM_500ng_30cm_PRM_Fusion04_60min_H110	581.274	2	581.775	2	precursor [M+1]	40.24	11109266	0	2
FSGTWYAMAK	sp|P02753|RET4_HUMAN	30110_YXB_XM_500ng_30cm_PRM_Fusion04_60min_H111	581.274	2	581.775	2	precursor [M+1]	40.17	40416312	0	1
FSGTWYAMAK	sp|P02753|RET4_HUMAN	30110_YXB_XM_500ng_30cm_PRM_Fusion04_60min_H112	581.274	2	581.775	2	precursor [M+1]	40.46	20103640	571222	2
FSGTWYAMAK	sp|P02753|RET4_HUMAN	30110_YXB_XM_500ng_30cm_PRM_Fusion04_60min_H97	581.274	2	581.775	2	precursor [M+1]	40.6	3024399	1428400	2
FSGTWYAMAK	sp|P02753|RET4_HUMAN	30110_YXB_XM_500ng_30cm_PRM_Fusion04_60min_H98	581.274	2	581.775	2	precursor [M+1]	40.3	6040212	5057479	1
FSGTWYAMAK	sp|P02753|RET4_HUMAN	30110_YXB_XM_500ng_30cm_PRM_Fusion04_60min_H99	581.274	2	581.775	2	precursor [M+1]	40.47	15295446	0	1
FSGTWYAMAK	sp|P02753|RET4_HUMAN	30111_YXB_XM_500ng_30cm_PRM_Fusion04_60min_H113	581.274	2	581.775	2	precursor [M+1]	40.22	25770492	0	2
FSGTWYAMAK	sp|P02753|RET4_HUMAN	30111_YXB_XM_500ng_30cm_PRM_Fusion04_60min_H114	581.274	2	581.775	2	precursor [M+1]	40.08	28563754	0	2
FSGTWYAMAK	sp|P02753|RET4_HUMAN	30111_YXB_XM_500ng_30cm_PRM_Fusion04_60min_H115	581.274	2	581.775	2	precursor [M+1]	40.2	5151904	1999783	3
FSGTWYAMAK	sp|P02753|RET4_HUMAN	30111_YXB_XM_500ng_30cm_PRM_Fusion04_60min_H116	581.274	2	581.775	2	precursor [M+1]	39.66	7175742	921070	2
FSGTWYAMAK	sp|P02753|RET4_HUMAN	30111_YXB_XM_500ng_30cm_PRM_Fusion04_60min_H117	581.274	2	581.775	2	precursor [M+1]	40.13	21763870	6514363	2
FSGTWYAMAK	sp|P02753|RET4_HUMAN	30111_YXB_XM_500ng_30cm_PRM_Fusion04_60min_H118	581.274	2	581.775	2	precursor [M+1]	40.41	12742369	0	1
FSGTWYAMAK	sp|P02753|RET4_HUMAN	30111_YXB_XM_500ng_30cm_PRM_Fusion04_60min_H119	581.274	2	581.775	2	precursor [M+1]	40.11	39216192	4549026	2
FSGTWYAMAK	sp|P02753|RET4_HUMAN	30111_YXB_XM_500ng_30cm_PRM_Fusion04_60min_H120	581.274	2	581.775	2	precursor [M+1]	40.53	7398475	1365808	2
FSGTWYAMAK	sp|P02753|RET4_HUMAN	30112_YXB_XM_500ng_30cm_PRM_Fusion04_60min_H10_R2	581.274	2	581.775	2	precursor [M+1]	40.59	6189327	0	1
FSGTWYAMAK	sp|P02753|RET4_HUMAN	30112_YXB_XM_500ng_30cm_PRM_Fusion04_60min_H4_R2	581.274	2	581.775	2	precursor [M+1]	40.61	28879774	477424	1
FSGTWYAMAK	sp|P02753|RET4_HUMAN	30112_YXB_XM_500ng_30cm_PRM_Fusion04_60min_H7_R2	581.274	2	581.775	2	precursor [M+1]	40.51	20472080	0	1
FSGTWYAMAK	sp|P02753|RET4_HUMAN	30113_YXB_XM_500ng_30cm_PRM_Fusion04_60min_H11_R3	581.274	2	581.775	2	precursor [M+1]	40.7	32027374	0	1
FSGTWYAMAK	sp|P02753|RET4_HUMAN	30113_YXB_XM_500ng_30cm_PRM_Fusion04_60min_H14_R3	581.274	2	581.775	2	precursor [M+1]	40.8	10376347	0	2
FSGTWYAMAK	sp|P02753|RET4_HUMAN	30113_YXB_XM_500ng_30cm_PRM_Fusion04_60min_H15_R3	581.274	2	581.775	2	precursor [M+1]	40.87	3674099	4603368	2
FSGTWYAMAK	sp|P02753|RET4_HUMAN	30113_YXB_XM_500ng_30cm_PRM_Fusion04_60min_H16_R3	581.274	2	581.775	2	precursor [M+1]	40.9	10792924	193791	2
FSGTWYAMAK	sp|P02753|RET4_HUMAN	30113_YXB_XM_500ng_30cm_PRM_Fusion04_60min_H9_R3	581.274	2	581.775	2	precursor [M+1]	40.73	40524920	691508	1
FSGTWYAMAK	sp|P02753|RET4_HUMAN	30114_YXB_XM_500ng_30cm_PRM_Fusion04_60min_H21_R2	581.274	2	581.775	2	precursor [M+1]	40.94	19636956	495651	1
FSGTWYAMAK	sp|P02753|RET4_HUMAN	30114_YXB_XM_500ng_30cm_PRM_Fusion04_60min_H24_R2	581.274	2	581.775	2	precursor [M+1]	41.19	3920773	1279723	2
FSGTWYAMAK	sp|P02753|RET4_HUMAN	30114_YXB_XM_500ng_30cm_PRM_Fusion04_60min_H25_R2	581.274	2	581.775	2	precursor [M+1]	41.2	20249910	1288629	2
FSGTWYAMAK	sp|P02753|RET4_HUMAN	30114_YXB_XM_500ng_30cm_PRM_Fusion04_60min_H26_R2	581.274	2	581.775	2	precursor [M+1]	41.3	2828879	6547743	2
FSGTWYAMAK	sp|P02753|RET4_HUMAN	30114_YXB_XM_500ng_30cm_PRM_Fusion04_60min_H27_R2	581.274	2	581.775	2	precursor [M+1]	41.08	21364526	0	1
FSGTWYAMAK	sp|P02753|RET4_HUMAN	30116_YXB_XM_500ng_30cm_PRM_Fusion04_60min_H17_R3	581.274	2	581.775	2	precursor [M+1]	40.11	22154192	2783042	1
FSGTWYAMAK	sp|P02753|RET4_HUMAN	30116_YXB_XM_500ng_30cm_PRM_Fusion04_60min_H19_R3	581.274	2	581.775	2	precursor [M+1]	40.21	100293216	0	2
FSGTWYAMAK	sp|P02753|RET4_HUMAN	30116_YXB_XM_500ng_30cm_PRM_Fusion04_60min_H23_R3	581.274	2	581.775	2	precursor [M+1]	40.42	7337423	751536	1
FSGTWYAMAK	sp|P02753|RET4_HUMAN	30116_YXB_XM_500ng_30cm_PRM_Fusion04_60min_H28_R2	581.274	2	581.775	2	precursor [M+1]	40.53	13503118	0	1
FSGTWYAMAK	sp|P02753|RET4_HUMAN	30116_YXB_XM_500ng_30cm_PRM_Fusion04_60min_H29_R2	581.274	2	581.775	2	precursor [M+1]	40.62	10497923	591687	2
FSGTWYAMAK	sp|P02753|RET4_HUMAN	30116_YXB_XM_500ng_30cm_PRM_Fusion04_60min_H30_R2	581.274	2	581.775	2	precursor [M+1]	40.53	5802087	179460	1
FSGTWYAMAK	sp|P02753|RET4_HUMAN	30116_YXB_XM_500ng_30cm_PRM_Fusion04_60min_H32_R2	581.274	2	581.775	2	precursor [M+1]	40.7	31314220	0	2
FSGTWYAMAK	sp|P02753|RET4_HUMAN	30116_YXB_XM_500ng_30cm_PRM_Fusion04_60min_H36_R2	581.274	2	581.775	2	precursor [M+1]	40.41	21823268	0	2
FSGTWYAMAK	sp|P02753|RET4_HUMAN	30116_YXB_XM_500ng_30cm_PRM_Fusion04_60min_H37_R2	581.274	2	581.775	2	precursor [M+1]	40.55	33206840	0	1
FSGTWYAMAK	sp|P02753|RET4_HUMAN	30117_YXB_XM_500ng_30cm_PRM_Fusion04_60min_H20_R4	581.274	2	581.775	2	precursor [M+1]	40.57	22657932	885600	1
FSGTWYAMAK	sp|P02753|RET4_HUMAN	30117_YXB_XM_500ng_30cm_PRM_Fusion04_60min_H31_R3	581.274	2	581.775	2	precursor [M+1]	40.45	8837631	10759561	2
FSGTWYAMAK	sp|P02753|RET4_HUMAN	30117_YXB_XM_500ng_30cm_PRM_Fusion04_60min_H39_R2	581.274	2	581.775	2	precursor [M+1]	40.63	35784420	975310	1
FSGTWYAMAK	sp|P02753|RET4_HUMAN	30117_YXB_XM_500ng_30cm_PRM_Fusion04_60min_H40_R2	581.274	2	581.775	2	precursor [M+1]	40.58	11694404	45378	1
FSGTWYAMAK	sp|P02753|RET4_HUMAN	30117_YXB_XM_500ng_30cm_PRM_Fusion04_60min_H41_R2	581.274	2	581.775	2	precursor [M+1]	40.57	26123800	1136212	2
FSGTWYAMAK	sp|P02753|RET4_HUMAN	30117_YXB_XM_500ng_30cm_PRM_Fusion04_60min_H42_R2	581.274	2	581.775	2	precursor [M+1]	40.48	44411096	0	2
FSGTWYAMAK	sp|P02753|RET4_HUMAN	30117_YXB_XM_500ng_30cm_PRM_Fusion04_60min_H43_R2	581.274	2	581.775	2	precursor [M+1]	40.12	51168820	0	2
FSGTWYAMAK	sp|P02753|RET4_HUMAN	30117_YXB_XM_500ng_30cm_PRM_Fusion04_60min_H48_R2	581.274	2	581.775	2	precursor [M+1]	40.59	43992700	0	2
FSGTWYAMAK	sp|P02753|RET4_HUMAN	30117_YXB_XM_500ng_30cm_PRM_Fusion04_60min_H49_R2	581.274	2	581.775	2	precursor [M+1]	40.48	49859060	0	2
FSGTWYAMAK	sp|P02753|RET4_HUMAN	30117_YXB_XM_500ng_30cm_PRM_Fusion04_60min_H50_R2	581.274	2	581.775	2	precursor [M+1]	40.55	48718576	0	2
FSGTWYAMAK	sp|P02753|RET4_HUMAN	30117_YXB_XM_500ng_30cm_PRM_Fusion04_60min_H59_R2	581.274	2	581.775	2	precursor [M+1]	40.63	28343540	0	2
FSGTWYAMAK	sp|P02753|RET4_HUMAN	30117_YXB_XM_500ng_30cm_PRM_Fusion04_60min_H60_R2	581.274	2	581.775	2	precursor [M+1]	40.66	20911286	0	2
FSGTWYAMAK	sp|P02753|RET4_HUMAN	30117_YXB_XM_500ng_30cm_PRM_Fusion04_60min_H63_R2	581.274	2	581.775	2	precursor [M+1]	40.65	9561796	0	2
FSGTWYAMAK	sp|P02753|RET4_HUMAN	30117_YXB_XM_500ng_30cm_PRM_Fusion04_60min_H66_R2	581.274	2	581.775	2	precursor [M+1]	40.66	39252144	0	2
FSGTWYAMAK	sp|P02753|RET4_HUMAN	30117_YXB_XM_500ng_30cm_PRM_Fusion04_60min_H72_R2	581.274	2	581.775	2	precursor [M+1]	40.61	36222208	0	2
FSGTWYAMAK	sp|P02753|RET4_HUMAN	30117_YXB_XM_500ng_30cm_PRM_Fusion04_60min_H74_R2	581.274	2	581.775	2	precursor [M+1]	40.36	38112824	0	2
FSGTWYAMAK	sp|P02753|RET4_HUMAN	30117_YXB_XM_500ng_30cm_PRM_Fusion04_60min_H75_R2	581.274	2	581.775	2	precursor [M+1]	40.89	51116204	0	2
FSGTWYAMAK	sp|P02753|RET4_HUMAN	30117_YXB_XM_500ng_30cm_PRM_Fusion04_60min_H77_R2	581.274	2	581.775	2	precursor [M+1]	40.72	103729976	0	2
FSGTWYAMAK	sp|P02753|RET4_HUMAN	30117_YXB_XM_500ng_30cm_PRM_Fusion04_60min_H87_R2	581.274	2	581.775	2	precursor [M+1]	41.19	29928562	381718	2
FSGTWYAMAK	sp|P02753|RET4_HUMAN	30117_YXB_XM_500ng_30cm_PRM_Fusion04_60min_H88_R2	581.274	2	581.775	2	precursor [M+1]	41.05	50697676	348440	2
FSGTWYAMAK	sp|P02753|RET4_HUMAN	30117_YXB_XM_500ng_30cm_PRM_Fusion04_60min_H91_R2	581.274	2	581.775	2	precursor [M+1]	40.71	60392556	1663385	2
FSGTWYAMAK	sp|P02753|RET4_HUMAN	30117_YXB_XM_500ng_30cm_PRM_Fusion04_60min_H92_R2	581.274	2	581.775	2	precursor [M+1]	41.29	8418058	9271828	2
FSGTWYAMAK	sp|P02753|RET4_HUMAN	30117_YXB_XM_500ng_30cm_PRM_Fusion04_60min_H94_R2	581.274	2	581.775	2	precursor [M+1]	40.9	11415942	0	2
FSGTWYAMAK	sp|P02753|RET4_HUMAN	30117_YXB_XM_500ng_30cm_PRM_Fusion04_60min_H96_R2	581.274	2	581.775	2	precursor [M+1]	41.21	27237834	0	2
FSGTWYAMAK	sp|P02753|RET4_HUMAN	30118_YXB_XM_500ng_30cm_PRM_Fusion04_60min_H18_R5	581.274	2	581.775	2	precursor [M+1]	40.76	19813112	867191	1
FSGTWYAMAK	sp|P02753|RET4_HUMAN	30118_YXB_XM_500ng_30cm_PRM_Fusion04_60min_H38_R3	581.274	2	581.775	2	precursor [M+1]	40.78	30514318	3516488	2
FSGTWYAMAK	sp|P02753|RET4_HUMAN	30124_YXB_XM_500ng_30cm_PRM_Fusion04_60min_H105_R2	581.274	2	581.775	2	precursor [M+1]	41.31	10197293	0	2
FSGTWYAMAK	sp|P02753|RET4_HUMAN	30124_YXB_XM_500ng_30cm_PRM_Fusion04_60min_H106_R2	581.274	2	581.775	2	precursor [M+1]	40.81	471882	0	2
FSGTWYAMAK	sp|P02753|RET4_HUMAN	30124_YXB_XM_500ng_30cm_PRM_Fusion04_60min_H109_R2	581.274	2	581.775	2	precursor [M+1]	41.19	213461	0	3
FSGTWYAMAK	sp|P02753|RET4_HUMAN	30124_YXB_XM_500ng_30cm_PRM_Fusion04_60min_H76_R3	581.274	2	581.775	2	precursor [M+1]	38.15	0	0	0
FSGTWYAMAK	sp|P02753|RET4_HUMAN	21209_YXB1209_1ug_30cm_PRM_Fusion04_60min_H1	581.274	2	582.276	2	precursor [M+2]	40.69	50585372	0	3
FSGTWYAMAK	sp|P02753|RET4_HUMAN	21209_YXB1209_1ug_30cm_PRM_Fusion04_60min_H2	581.274	2	582.276	2	precursor [M+2]	40.18	15448505	0	3
FSGTWYAMAK	sp|P02753|RET4_HUMAN	21209_YXB1209_1ug_30cm_PRM_Fusion04_60min_H3	581.274	2	582.276	2	precursor [M+2]	40.55	8601310	0	3
FSGTWYAMAK	sp|P02753|RET4_HUMAN	21209_YXB1209_1ug_30cm_PRM_Fusion04_60min_H5	581.274	2	582.276	2	precursor [M+2]	40.25	21561728	0	3
FSGTWYAMAK	sp|P02753|RET4_HUMAN	21209_YXB1209_1ug_30cm_PRM_Fusion04_60min_H6	581.274	2	582.276	2	precursor [M+2]	40.36	12331986	0	3
FSGTWYAMAK	sp|P02753|RET4_HUMAN	21209_YXB1209_1ug_30cm_PRM_Fusion04_60min_H8	581.274	2	582.276	2	precursor [M+2]	40	20782988	0	3
FSGTWYAMAK	sp|P02753|RET4_HUMAN	21217_YXB_XM_500ng_30cm_PRM_Fusion04_60min_H12	581.274	2	582.276	2	precursor [M+2]	40.59	17331438	0	3
FSGTWYAMAK	sp|P02753|RET4_HUMAN	21217_YXB_XM_500ng_30cm_PRM_Fusion04_60min_H13	581.274	2	582.276	2	precursor [M+2]	40.62	11299066	0	3
FSGTWYAMAK	sp|P02753|RET4_HUMAN	21218_YXB_XM_500ng_30cm_PRM_Fusion04_60min_H22	581.274	2	582.276	2	precursor [M+2]	40.34	19378440	0	3
FSGTWYAMAK	sp|P02753|RET4_HUMAN	21219_YXB_XM_500ng_30cm_PRM_Fusion04_60min_H33	581.274	2	582.276	2	precursor [M+2]	40.7	7499110	0	3
FSGTWYAMAK	sp|P02753|RET4_HUMAN	21219_YXB_XM_500ng_30cm_PRM_Fusion04_60min_H34	581.274	2	582.276	2	precursor [M+2]	40.64	11028140	0	3
FSGTWYAMAK	sp|P02753|RET4_HUMAN	21219_YXB_XM_500ng_30cm_PRM_Fusion04_60min_H35	581.274	2	582.276	2	precursor [M+2]	40.56	10179100	0	3
FSGTWYAMAK	sp|P02753|RET4_HUMAN	21220_YXB_XM_500ng_30cm_PRM_Fusion04_60min_H44	581.274	2	582.276	2	precursor [M+2]	40.56	22490310	0	3
FSGTWYAMAK	sp|P02753|RET4_HUMAN	21220_YXB_XM_500ng_30cm_PRM_Fusion04_60min_H45	581.274	2	582.276	2	precursor [M+2]	40.64	19457316	0	3
FSGTWYAMAK	sp|P02753|RET4_HUMAN	21220_YXB_XM_500ng_30cm_PRM_Fusion04_60min_H46	581.274	2	582.276	2	precursor [M+2]	40.63	4513745	0	3
FSGTWYAMAK	sp|P02753|RET4_HUMAN	21220_YXB_XM_500ng_30cm_PRM_Fusion04_60min_H51	581.274	2	582.276	2	precursor [M+2]	40.56	3350597	0	3
FSGTWYAMAK	sp|P02753|RET4_HUMAN	21220_YXB_XM_500ng_30cm_PRM_Fusion04_60min_H52	581.274	2	582.276	2	precursor [M+2]	40.47	7557998	0	3
FSGTWYAMAK	sp|P02753|RET4_HUMAN	21220_YXB_XM_500ng_30cm_PRM_Fusion04_60min_H53	581.274	2	582.276	2	precursor [M+2]	40.47	7985161	0	3
FSGTWYAMAK	sp|P02753|RET4_HUMAN	21220_YXB_XM_500ng_30cm_PRM_Fusion04_60min_H54	581.274	2	582.276	2	precursor [M+2]	40.65	13663076	0	3
FSGTWYAMAK	sp|P02753|RET4_HUMAN	21220_YXB_XM_500ng_30cm_PRM_Fusion04_60min_H55	581.274	2	582.276	2	precursor [M+2]	39.85	2032623	0	2
FSGTWYAMAK	sp|P02753|RET4_HUMAN	21221_YXB_XM_500ng_30cm_PRM_Fusion04_60min_H56	581.274	2	582.276	2	precursor [M+2]	40.61	14025106	0	3
FSGTWYAMAK	sp|P02753|RET4_HUMAN	21221_YXB_XM_500ng_30cm_PRM_Fusion04_60min_H57	581.274	2	582.276	2	precursor [M+2]	40.67	1198116	0	3
FSGTWYAMAK	sp|P02753|RET4_HUMAN	21221_YXB_XM_500ng_30cm_PRM_Fusion04_60min_H58	581.274	2	582.276	2	precursor [M+2]	40.71	11659138	0	3
FSGTWYAMAK	sp|P02753|RET4_HUMAN	21221_YXB_XM_500ng_30cm_PRM_Fusion04_60min_H61	581.274	2	582.276	2	precursor [M+2]	40.06	15969093	0	3
FSGTWYAMAK	sp|P02753|RET4_HUMAN	21221_YXB_XM_500ng_30cm_PRM_Fusion04_60min_H62	581.274	2	582.276	2	precursor [M+2]	40.6	5758202	0	3
FSGTWYAMAK	sp|P02753|RET4_HUMAN	21221_YXB_XM_500ng_30cm_PRM_Fusion04_60min_H64	581.274	2	582.276	2	precursor [M+2]	40.58	8239048	225369	3
FSGTWYAMAK	sp|P02753|RET4_HUMAN	21221_YXB_XM_500ng_30cm_PRM_Fusion04_60min_H65	581.274	2	582.276	2	precursor [M+2]	40.68	4739477	0	3
FSGTWYAMAK	sp|P02753|RET4_HUMAN	21222_YXB_XM_500ng_30cm_PRM_Fusion04_60min_H67	581.274	2	582.276	2	precursor [M+2]	40.48	10558420	0	3
FSGTWYAMAK	sp|P02753|RET4_HUMAN	21222_YXB_XM_500ng_30cm_PRM_Fusion04_60min_H68	581.274	2	582.276	2	precursor [M+2]	40.08	5985104	0	3
FSGTWYAMAK	sp|P02753|RET4_HUMAN	21222_YXB_XM_500ng_30cm_PRM_Fusion04_60min_H69	581.274	2	582.276	2	precursor [M+2]	40.6	28643904	0	3
FSGTWYAMAK	sp|P02753|RET4_HUMAN	21222_YXB_XM_500ng_30cm_PRM_Fusion04_60min_H70	581.274	2	582.276	2	precursor [M+2]	40.56	32765816	0	3
FSGTWYAMAK	sp|P02753|RET4_HUMAN	21222_YXB_XM_500ng_30cm_PRM_Fusion04_60min_H71	581.274	2	582.276	2	precursor [M+2]	40.61	8023610	0	3
FSGTWYAMAK	sp|P02753|RET4_HUMAN	21222_YXB_XM_500ng_30cm_PRM_Fusion04_60min_H73	581.274	2	582.276	2	precursor [M+2]	40.7	2328332	0	3
FSGTWYAMAK	sp|P02753|RET4_HUMAN	21222_YXB_XM_500ng_30cm_PRM_Fusion04_60min_H78	581.274	2	582.276	2	precursor [M+2]	40.91	6276608	0	3
FSGTWYAMAK	sp|P02753|RET4_HUMAN	21223_YXB_XM_500ng_30cm_PRM_Fusion04_60min_H47	581.274	2	582.276	2	precursor [M+2]	38.71	12480637	0	3
FSGTWYAMAK	sp|P02753|RET4_HUMAN	21223_YXB_XM_500ng_30cm_PRM_Fusion04_60min_H79	581.274	2	582.276	2	precursor [M+2]	38.62	3345717	0	3
FSGTWYAMAK	sp|P02753|RET4_HUMAN	21223_YXB_XM_500ng_30cm_PRM_Fusion04_60min_H80	581.274	2	582.276	2	precursor [M+2]	38.63	213740	9828613	7
FSGTWYAMAK	sp|P02753|RET4_HUMAN	21224_YXB_XM_500ng_30cm_PRM_Fusion04_60min_H81	581.274	2	582.276	2	precursor [M+2]	38.73	22545056	0	3
FSGTWYAMAK	sp|P02753|RET4_HUMAN	21224_YXB_XM_500ng_30cm_PRM_Fusion04_60min_H82	581.274	2	582.276	2	precursor [M+2]	38.78	190360	1037582	4
FSGTWYAMAK	sp|P02753|RET4_HUMAN	21224_YXB_XM_500ng_30cm_PRM_Fusion04_60min_H83	581.274	2	582.276	2	precursor [M+2]	38.72	8172938	0	3
FSGTWYAMAK	sp|P02753|RET4_HUMAN	21224_YXB_XM_500ng_30cm_PRM_Fusion04_60min_H84	581.274	2	582.276	2	precursor [M+2]	38.35	11440145	886499	3
FSGTWYAMAK	sp|P02753|RET4_HUMAN	21224_YXB_XM_500ng_30cm_PRM_Fusion04_60min_H85	581.274	2	582.276	2	precursor [M+2]	38.73	10388807	0	3
FSGTWYAMAK	sp|P02753|RET4_HUMAN	21224_YXB_XM_500ng_30cm_PRM_Fusion04_60min_H86	581.274	2	582.276	2	precursor [M+2]	38.63	11655687	0	3
FSGTWYAMAK	sp|P02753|RET4_HUMAN	21224_YXB_XM_500ng_30cm_PRM_Fusion04_60min_H89	581.274	2	582.276	2	precursor [M+2]	38.74	5727955	0	3
FSGTWYAMAK	sp|P02753|RET4_HUMAN	21224_YXB_XM_500ng_30cm_PRM_Fusion04_60min_H90	581.274	2	582.276	2	precursor [M+2]	38.85	14112980	0	3
FSGTWYAMAK	sp|P02753|RET4_HUMAN	21224_YXB_XM_500ng_30cm_PRM_Fusion04_60min_H93	581.274	2	582.276	2	precursor [M+2]	38.81	7049389	0	3
FSGTWYAMAK	sp|P02753|RET4_HUMAN	21224_YXB_XM_500ng_30cm_PRM_Fusion04_60min_H95	581.274	2	582.276	2	precursor [M+2]	38.81	11199582	0	3
FSGTWYAMAK	sp|P02753|RET4_HUMAN	30110_YXB_XM_500ng_30cm_PRM_Fusion04_60min_H100	581.274	2	582.276	2	precursor [M+2]	40.14	7732921	0	2
FSGTWYAMAK	sp|P02753|RET4_HUMAN	30110_YXB_XM_500ng_30cm_PRM_Fusion04_60min_H101	581.274	2	582.276	2	precursor [M+2]	40.28	1923816	0	2
FSGTWYAMAK	sp|P02753|RET4_HUMAN	30110_YXB_XM_500ng_30cm_PRM_Fusion04_60min_H102	581.274	2	582.276	2	precursor [M+2]	39.78	17888658	0	3
FSGTWYAMAK	sp|P02753|RET4_HUMAN	30110_YXB_XM_500ng_30cm_PRM_Fusion04_60min_H103	581.274	2	582.276	2	precursor [M+2]	40.31	5630987	0	2
FSGTWYAMAK	sp|P02753|RET4_HUMAN	30110_YXB_XM_500ng_30cm_PRM_Fusion04_60min_H104	581.274	2	582.276	2	precursor [M+2]	39.9	11022169	0	3
FSGTWYAMAK	sp|P02753|RET4_HUMAN	30110_YXB_XM_500ng_30cm_PRM_Fusion04_60min_H107	581.274	2	582.276	2	precursor [M+2]	40.07	9559923	0	3
FSGTWYAMAK	sp|P02753|RET4_HUMAN	30110_YXB_XM_500ng_30cm_PRM_Fusion04_60min_H108	581.274	2	582.276	2	precursor [M+2]	40.14	5317590	0	3
FSGTWYAMAK	sp|P02753|RET4_HUMAN	30110_YXB_XM_500ng_30cm_PRM_Fusion04_60min_H110	581.274	2	582.276	2	precursor [M+2]	40.24	12078203	0	1
FSGTWYAMAK	sp|P02753|RET4_HUMAN	30110_YXB_XM_500ng_30cm_PRM_Fusion04_60min_H111	581.274	2	582.276	2	precursor [M+2]	40.13	13840488	0	3
FSGTWYAMAK	sp|P02753|RET4_HUMAN	30110_YXB_XM_500ng_30cm_PRM_Fusion04_60min_H112	581.274	2	582.276	2	precursor [M+2]	40.46	10714322	0	3
FSGTWYAMAK	sp|P02753|RET4_HUMAN	30110_YXB_XM_500ng_30cm_PRM_Fusion04_60min_H97	581.274	2	582.276	2	precursor [M+2]	40.67	2664739	0	3
FSGTWYAMAK	sp|P02753|RET4_HUMAN	30110_YXB_XM_500ng_30cm_PRM_Fusion04_60min_H98	581.274	2	582.276	2	precursor [M+2]	40.42	5703890	2294137	2
FSGTWYAMAK	sp|P02753|RET4_HUMAN	30110_YXB_XM_500ng_30cm_PRM_Fusion04_60min_H99	581.274	2	582.276	2	precursor [M+2]	40.47	12427859	0	3
FSGTWYAMAK	sp|P02753|RET4_HUMAN	30111_YXB_XM_500ng_30cm_PRM_Fusion04_60min_H113	581.274	2	582.276	2	precursor [M+2]	40.46	16881562	0	3
FSGTWYAMAK	sp|P02753|RET4_HUMAN	30111_YXB_XM_500ng_30cm_PRM_Fusion04_60min_H114	581.274	2	582.276	2	precursor [M+2]	40.08	13350921	0	3
FSGTWYAMAK	sp|P02753|RET4_HUMAN	30111_YXB_XM_500ng_30cm_PRM_Fusion04_60min_H115	581.274	2	582.276	2	precursor [M+2]	40.2	5342136	1878826	1
FSGTWYAMAK	sp|P02753|RET4_HUMAN	30111_YXB_XM_500ng_30cm_PRM_Fusion04_60min_H116	581.274	2	582.276	2	precursor [M+2]	39.82	6615016	3874997	3
FSGTWYAMAK	sp|P02753|RET4_HUMAN	30111_YXB_XM_500ng_30cm_PRM_Fusion04_60min_H117	581.274	2	582.276	2	precursor [M+2]	40.1	9817808	8142644	3
FSGTWYAMAK	sp|P02753|RET4_HUMAN	30111_YXB_XM_500ng_30cm_PRM_Fusion04_60min_H118	581.274	2	582.276	2	precursor [M+2]	40.36	10181221	0	3
FSGTWYAMAK	sp|P02753|RET4_HUMAN	30111_YXB_XM_500ng_30cm_PRM_Fusion04_60min_H119	581.274	2	582.276	2	precursor [M+2]	40.11	16056887	383799	3
FSGTWYAMAK	sp|P02753|RET4_HUMAN	30111_YXB_XM_500ng_30cm_PRM_Fusion04_60min_H120	581.274	2	582.276	2	precursor [M+2]	40.53	6079715	0	3
FSGTWYAMAK	sp|P02753|RET4_HUMAN	30112_YXB_XM_500ng_30cm_PRM_Fusion04_60min_H10_R2	581.274	2	582.276	2	precursor [M+2]	40.59	3629262	0	3
FSGTWYAMAK	sp|P02753|RET4_HUMAN	30112_YXB_XM_500ng_30cm_PRM_Fusion04_60min_H4_R2	581.274	2	582.276	2	precursor [M+2]	40.57	20318920	658157	2
FSGTWYAMAK	sp|P02753|RET4_HUMAN	30112_YXB_XM_500ng_30cm_PRM_Fusion04_60min_H7_R2	581.274	2	582.276	2	precursor [M+2]	40.51	14004690	0	3
FSGTWYAMAK	sp|P02753|RET4_HUMAN	30113_YXB_XM_500ng_30cm_PRM_Fusion04_60min_H11_R3	581.274	2	582.276	2	precursor [M+2]	40.7	14826094	0	3
FSGTWYAMAK	sp|P02753|RET4_HUMAN	30113_YXB_XM_500ng_30cm_PRM_Fusion04_60min_H14_R3	581.274	2	582.276	2	precursor [M+2]	40.76	1984665	2786774	3
FSGTWYAMAK	sp|P02753|RET4_HUMAN	30113_YXB_XM_500ng_30cm_PRM_Fusion04_60min_H15_R3	581.274	2	582.276	2	precursor [M+2]	40.87	2910076	1563755	3
FSGTWYAMAK	sp|P02753|RET4_HUMAN	30113_YXB_XM_500ng_30cm_PRM_Fusion04_60min_H16_R3	581.274	2	582.276	2	precursor [M+2]	40.9	6267568	0	3
FSGTWYAMAK	sp|P02753|RET4_HUMAN	30113_YXB_XM_500ng_30cm_PRM_Fusion04_60min_H9_R3	581.274	2	582.276	2	precursor [M+2]	40.73	21387210	0	3
FSGTWYAMAK	sp|P02753|RET4_HUMAN	30114_YXB_XM_500ng_30cm_PRM_Fusion04_60min_H21_R2	581.274	2	582.276	2	precursor [M+2]	40.94	9522338	64354	3
FSGTWYAMAK	sp|P02753|RET4_HUMAN	30114_YXB_XM_500ng_30cm_PRM_Fusion04_60min_H24_R2	581.274	2	582.276	2	precursor [M+2]	41.25	1751651	814184	3
FSGTWYAMAK	sp|P02753|RET4_HUMAN	30114_YXB_XM_500ng_30cm_PRM_Fusion04_60min_H25_R2	581.274	2	582.276	2	precursor [M+2]	41.2	7690057	2871995	3
FSGTWYAMAK	sp|P02753|RET4_HUMAN	30114_YXB_XM_500ng_30cm_PRM_Fusion04_60min_H26_R2	581.274	2	582.276	2	precursor [M+2]	41.3	2588973	2009136	3
FSGTWYAMAK	sp|P02753|RET4_HUMAN	30114_YXB_XM_500ng_30cm_PRM_Fusion04_60min_H27_R2	581.274	2	582.276	2	precursor [M+2]	40.97	3657307	7496206	3
FSGTWYAMAK	sp|P02753|RET4_HUMAN	30116_YXB_XM_500ng_30cm_PRM_Fusion04_60min_H17_R3	581.274	2	582.276	2	precursor [M+2]	40.19	8975763	0	3
FSGTWYAMAK	sp|P02753|RET4_HUMAN	30116_YXB_XM_500ng_30cm_PRM_Fusion04_60min_H19_R3	581.274	2	582.276	2	precursor [M+2]	40.21	44247860	0	3
FSGTWYAMAK	sp|P02753|RET4_HUMAN	30116_YXB_XM_500ng_30cm_PRM_Fusion04_60min_H23_R3	581.274	2	582.276	2	precursor [M+2]	40.38	2992580	1161678	3
FSGTWYAMAK	sp|P02753|RET4_HUMAN	30116_YXB_XM_500ng_30cm_PRM_Fusion04_60min_H28_R2	581.274	2	582.276	2	precursor [M+2]	40.53	4972200	1394613	3
FSGTWYAMAK	sp|P02753|RET4_HUMAN	30116_YXB_XM_500ng_30cm_PRM_Fusion04_60min_H29_R2	581.274	2	582.276	2	precursor [M+2]	40.65	2050655	2087814	3
FSGTWYAMAK	sp|P02753|RET4_HUMAN	30116_YXB_XM_500ng_30cm_PRM_Fusion04_60min_H30_R2	581.274	2	582.276	2	precursor [M+2]	40.53	2510148	0	3
FSGTWYAMAK	sp|P02753|RET4_HUMAN	30116_YXB_XM_500ng_30cm_PRM_Fusion04_60min_H32_R2	581.274	2	582.276	2	precursor [M+2]	40.64	15133356	0	3
FSGTWYAMAK	sp|P02753|RET4_HUMAN	30116_YXB_XM_500ng_30cm_PRM_Fusion04_60min_H36_R2	581.274	2	582.276	2	precursor [M+2]	40.03	16023136	0	3
FSGTWYAMAK	sp|P02753|RET4_HUMAN	30116_YXB_XM_500ng_30cm_PRM_Fusion04_60min_H37_R2	581.274	2	582.276	2	precursor [M+2]	40.55	16757537	0	3
FSGTWYAMAK	sp|P02753|RET4_HUMAN	30117_YXB_XM_500ng_30cm_PRM_Fusion04_60min_H20_R4	581.274	2	582.276	2	precursor [M+2]	40.57	8615187	1571923	3
FSGTWYAMAK	sp|P02753|RET4_HUMAN	30117_YXB_XM_500ng_30cm_PRM_Fusion04_60min_H31_R3	581.274	2	582.276	2	precursor [M+2]	40.49	5160920	2771080	3
FSGTWYAMAK	sp|P02753|RET4_HUMAN	30117_YXB_XM_500ng_30cm_PRM_Fusion04_60min_H39_R2	581.274	2	582.276	2	precursor [M+2]	40.57	16228762	0	3
FSGTWYAMAK	sp|P02753|RET4_HUMAN	30117_YXB_XM_500ng_30cm_PRM_Fusion04_60min_H40_R2	581.274	2	582.276	2	precursor [M+2]	40.69	5683926	230878	3
FSGTWYAMAK	sp|P02753|RET4_HUMAN	30117_YXB_XM_500ng_30cm_PRM_Fusion04_60min_H41_R2	581.274	2	582.276	2	precursor [M+2]	40.57	11036967	696617	3
FSGTWYAMAK	sp|P02753|RET4_HUMAN	30117_YXB_XM_500ng_30cm_PRM_Fusion04_60min_H42_R2	581.274	2	582.276	2	precursor [M+2]	40.48	22000064	0	3
FSGTWYAMAK	sp|P02753|RET4_HUMAN	30117_YXB_XM_500ng_30cm_PRM_Fusion04_60min_H43_R2	581.274	2	582.276	2	precursor [M+2]	40.12	22783816	0	3
FSGTWYAMAK	sp|P02753|RET4_HUMAN	30117_YXB_XM_500ng_30cm_PRM_Fusion04_60min_H48_R2	581.274	2	582.276	2	precursor [M+2]	40.55	16094729	0	3
FSGTWYAMAK	sp|P02753|RET4_HUMAN	30117_YXB_XM_500ng_30cm_PRM_Fusion04_60min_H49_R2	581.274	2	582.276	2	precursor [M+2]	40.48	19919196	0	3
FSGTWYAMAK	sp|P02753|RET4_HUMAN	30117_YXB_XM_500ng_30cm_PRM_Fusion04_60min_H50_R2	581.274	2	582.276	2	precursor [M+2]	40.6	20097180	0	3
FSGTWYAMAK	sp|P02753|RET4_HUMAN	30117_YXB_XM_500ng_30cm_PRM_Fusion04_60min_H59_R2	581.274	2	582.276	2	precursor [M+2]	40.6	10853202	0	3
FSGTWYAMAK	sp|P02753|RET4_HUMAN	30117_YXB_XM_500ng_30cm_PRM_Fusion04_60min_H60_R2	581.274	2	582.276	2	precursor [M+2]	40.55	9452202	0	3
FSGTWYAMAK	sp|P02753|RET4_HUMAN	30117_YXB_XM_500ng_30cm_PRM_Fusion04_60min_H63_R2	581.274	2	582.276	2	precursor [M+2]	40.59	5581363	0	3
FSGTWYAMAK	sp|P02753|RET4_HUMAN	30117_YXB_XM_500ng_30cm_PRM_Fusion04_60min_H66_R2	581.274	2	582.276	2	precursor [M+2]	40.66	17233958	0	3
FSGTWYAMAK	sp|P02753|RET4_HUMAN	30117_YXB_XM_500ng_30cm_PRM_Fusion04_60min_H72_R2	581.274	2	582.276	2	precursor [M+2]	40.57	19125956	0	3
FSGTWYAMAK	sp|P02753|RET4_HUMAN	30117_YXB_XM_500ng_30cm_PRM_Fusion04_60min_H74_R2	581.274	2	582.276	2	precursor [M+2]	40.36	15834183	0	3
FSGTWYAMAK	sp|P02753|RET4_HUMAN	30117_YXB_XM_500ng_30cm_PRM_Fusion04_60min_H75_R2	581.274	2	582.276	2	precursor [M+2]	40.85	12149848	0	3
FSGTWYAMAK	sp|P02753|RET4_HUMAN	30117_YXB_XM_500ng_30cm_PRM_Fusion04_60min_H77_R2	581.274	2	582.276	2	precursor [M+2]	40.8	36464872	0	3
FSGTWYAMAK	sp|P02753|RET4_HUMAN	30117_YXB_XM_500ng_30cm_PRM_Fusion04_60min_H87_R2	581.274	2	582.276	2	precursor [M+2]	41.19	9393452	0	3
FSGTWYAMAK	sp|P02753|RET4_HUMAN	30117_YXB_XM_500ng_30cm_PRM_Fusion04_60min_H88_R2	581.274	2	582.276	2	precursor [M+2]	41.05	15290176	0	3
FSGTWYAMAK	sp|P02753|RET4_HUMAN	30117_YXB_XM_500ng_30cm_PRM_Fusion04_60min_H91_R2	581.274	2	582.276	2	precursor [M+2]	40.67	19803644	0	3
FSGTWYAMAK	sp|P02753|RET4_HUMAN	30117_YXB_XM_500ng_30cm_PRM_Fusion04_60min_H92_R2	581.274	2	582.276	2	precursor [M+2]	41.29	2755233	4000137	3
FSGTWYAMAK	sp|P02753|RET4_HUMAN	30117_YXB_XM_500ng_30cm_PRM_Fusion04_60min_H94_R2	581.274	2	582.276	2	precursor [M+2]	40.9	9432901	0	3
FSGTWYAMAK	sp|P02753|RET4_HUMAN	30117_YXB_XM_500ng_30cm_PRM_Fusion04_60min_H96_R2	581.274	2	582.276	2	precursor [M+2]	41.21	8889636	0	3
FSGTWYAMAK	sp|P02753|RET4_HUMAN	30118_YXB_XM_500ng_30cm_PRM_Fusion04_60min_H18_R5	581.274	2	582.276	2	precursor [M+2]	40.81	4019014	1293068	3
FSGTWYAMAK	sp|P02753|RET4_HUMAN	30118_YXB_XM_500ng_30cm_PRM_Fusion04_60min_H38_R3	581.274	2	582.276	2	precursor [M+2]	40.78	13587552	0	3
FSGTWYAMAK	sp|P02753|RET4_HUMAN	30124_YXB_XM_500ng_30cm_PRM_Fusion04_60min_H105_R2	581.274	2	582.276	2	precursor [M+2]	41.31	8624228	355829	3
FSGTWYAMAK	sp|P02753|RET4_HUMAN	30124_YXB_XM_500ng_30cm_PRM_Fusion04_60min_H106_R2	581.274	2	582.276	2	precursor [M+2]	40.96	427782	0	3
FSGTWYAMAK	sp|P02753|RET4_HUMAN	30124_YXB_XM_500ng_30cm_PRM_Fusion04_60min_H109_R2	581.274	2	582.276	2	precursor [M+2]	41.19	2678276	1001835	1
FSGTWYAMAK	sp|P02753|RET4_HUMAN	30124_YXB_XM_500ng_30cm_PRM_Fusion04_60min_H76_R3	581.274	2	582.276	2	precursor [M+2]	38.23	2453026	0	1
FSGTWYAMAK	sp|P02753|RET4_HUMAN	21209_YXB1209_1ug_30cm_PRM_Fusion04_60min_H1	581.274	2	1014.47	1	y9	40.77	2040016	0	6
FSGTWYAMAK	sp|P02753|RET4_HUMAN	21209_YXB1209_1ug_30cm_PRM_Fusion04_60min_H2	581.274	2	1014.47	1	y9	40.26	697111	0	7
FSGTWYAMAK	sp|P02753|RET4_HUMAN	21209_YXB1209_1ug_30cm_PRM_Fusion04_60min_H3	581.274	2	1014.47	1	y9	40.51	576803	0	7
FSGTWYAMAK	sp|P02753|RET4_HUMAN	21209_YXB1209_1ug_30cm_PRM_Fusion04_60min_H5	581.274	2	1014.47	1	y9	40.33	1227965	0	6
FSGTWYAMAK	sp|P02753|RET4_HUMAN	21209_YXB1209_1ug_30cm_PRM_Fusion04_60min_H6	581.274	2	1014.47	1	y9	40.4	609908	0	7
FSGTWYAMAK	sp|P02753|RET4_HUMAN	21209_YXB1209_1ug_30cm_PRM_Fusion04_60min_H8	581.274	2	1014.47	1	y9	40.44	934077	0	6
FSGTWYAMAK	sp|P02753|RET4_HUMAN	21217_YXB_XM_500ng_30cm_PRM_Fusion04_60min_H12	581.274	2	1014.47	1	y9	40.59	1454467	0	5
FSGTWYAMAK	sp|P02753|RET4_HUMAN	21217_YXB_XM_500ng_30cm_PRM_Fusion04_60min_H13	581.274	2	1014.47	1	y9	40.62	954023	0	5
FSGTWYAMAK	sp|P02753|RET4_HUMAN	21218_YXB_XM_500ng_30cm_PRM_Fusion04_60min_H22	581.274	2	1014.47	1	y9	40.42	1503442	0	5
FSGTWYAMAK	sp|P02753|RET4_HUMAN	21219_YXB_XM_500ng_30cm_PRM_Fusion04_60min_H33	581.274	2	1014.47	1	y9	40.7	709540	0	5
FSGTWYAMAK	sp|P02753|RET4_HUMAN	21219_YXB_XM_500ng_30cm_PRM_Fusion04_60min_H34	581.274	2	1014.47	1	y9	40.68	886095	0	5
FSGTWYAMAK	sp|P02753|RET4_HUMAN	21219_YXB_XM_500ng_30cm_PRM_Fusion04_60min_H35	581.274	2	1014.47	1	y9	40.6	947477	0	5
FSGTWYAMAK	sp|P02753|RET4_HUMAN	21220_YXB_XM_500ng_30cm_PRM_Fusion04_60min_H44	581.274	2	1014.47	1	y9	40.52	1870048	0	5
FSGTWYAMAK	sp|P02753|RET4_HUMAN	21220_YXB_XM_500ng_30cm_PRM_Fusion04_60min_H45	581.274	2	1014.47	1	y9	40.64	1891017	0	6
FSGTWYAMAK	sp|P02753|RET4_HUMAN	21220_YXB_XM_500ng_30cm_PRM_Fusion04_60min_H46	581.274	2	1014.47	1	y9	40.67	617134	0	5
FSGTWYAMAK	sp|P02753|RET4_HUMAN	21220_YXB_XM_500ng_30cm_PRM_Fusion04_60min_H51	581.274	2	1014.47	1	y9	40.6	409995	0	5
FSGTWYAMAK	sp|P02753|RET4_HUMAN	21220_YXB_XM_500ng_30cm_PRM_Fusion04_60min_H52	581.274	2	1014.47	1	y9	40.47	713456	0	5
FSGTWYAMAK	sp|P02753|RET4_HUMAN	21220_YXB_XM_500ng_30cm_PRM_Fusion04_60min_H53	581.274	2	1014.47	1	y9	40.58	812945	0	6
FSGTWYAMAK	sp|P02753|RET4_HUMAN	21220_YXB_XM_500ng_30cm_PRM_Fusion04_60min_H54	581.274	2	1014.47	1	y9	40.59	1262193	0	5
FSGTWYAMAK	sp|P02753|RET4_HUMAN	21220_YXB_XM_500ng_30cm_PRM_Fusion04_60min_H55	581.274	2	1014.47	1	y9	39.78	10197	0	7
FSGTWYAMAK	sp|P02753|RET4_HUMAN	21221_YXB_XM_500ng_30cm_PRM_Fusion04_60min_H56	581.274	2	1014.47	1	y9	40.61	1401146	0	4
FSGTWYAMAK	sp|P02753|RET4_HUMAN	21221_YXB_XM_500ng_30cm_PRM_Fusion04_60min_H57	581.274	2	1014.47	1	y9	40.75	224459	0	5
FSGTWYAMAK	sp|P02753|RET4_HUMAN	21221_YXB_XM_500ng_30cm_PRM_Fusion04_60min_H58	581.274	2	1014.47	1	y9	40.71	1149800	0	5
FSGTWYAMAK	sp|P02753|RET4_HUMAN	21221_YXB_XM_500ng_30cm_PRM_Fusion04_60min_H61	581.274	2	1014.47	1	y9	40.02	74371	0	7
FSGTWYAMAK	sp|P02753|RET4_HUMAN	21221_YXB_XM_500ng_30cm_PRM_Fusion04_60min_H62	581.274	2	1014.47	1	y9	40.64	535905	0	6
FSGTWYAMAK	sp|P02753|RET4_HUMAN	21221_YXB_XM_500ng_30cm_PRM_Fusion04_60min_H64	581.274	2	1014.47	1	y9	40.54	922091	0	5
FSGTWYAMAK	sp|P02753|RET4_HUMAN	21221_YXB_XM_500ng_30cm_PRM_Fusion04_60min_H65	581.274	2	1014.47	1	y9	40.64	715864	0	6
FSGTWYAMAK	sp|P02753|RET4_HUMAN	21222_YXB_XM_500ng_30cm_PRM_Fusion04_60min_H67	581.274	2	1014.47	1	y9	40.56	1325725	0	4
FSGTWYAMAK	sp|P02753|RET4_HUMAN	21222_YXB_XM_500ng_30cm_PRM_Fusion04_60min_H68	581.274	2	1014.47	1	y9	40.08	116636	0	6
FSGTWYAMAK	sp|P02753|RET4_HUMAN	21222_YXB_XM_500ng_30cm_PRM_Fusion04_60min_H69	581.274	2	1014.47	1	y9	40.6	2547849	95615	5
FSGTWYAMAK	sp|P02753|RET4_HUMAN	21222_YXB_XM_500ng_30cm_PRM_Fusion04_60min_H70	581.274	2	1014.47	1	y9	40.52	2591248	0	5
FSGTWYAMAK	sp|P02753|RET4_HUMAN	21222_YXB_XM_500ng_30cm_PRM_Fusion04_60min_H71	581.274	2	1014.47	1	y9	40.69	813491	0	5
FSGTWYAMAK	sp|P02753|RET4_HUMAN	21222_YXB_XM_500ng_30cm_PRM_Fusion04_60min_H73	581.274	2	1014.47	1	y9	40.74	484741	0	7
FSGTWYAMAK	sp|P02753|RET4_HUMAN	21222_YXB_XM_500ng_30cm_PRM_Fusion04_60min_H78	581.274	2	1014.47	1	y9	40.95	690216	0	5
FSGTWYAMAK	sp|P02753|RET4_HUMAN	21223_YXB_XM_500ng_30cm_PRM_Fusion04_60min_H47	581.274	2	1014.47	1	y9	38.71	827685	0	6
FSGTWYAMAK	sp|P02753|RET4_HUMAN	21223_YXB_XM_500ng_30cm_PRM_Fusion04_60min_H79	581.274	2	1014.47	1	y9	38.62	353504	0	5
FSGTWYAMAK	sp|P02753|RET4_HUMAN	21223_YXB_XM_500ng_30cm_PRM_Fusion04_60min_H80	581.274	2	1014.47	1	y9	38.9	399136	0	6
FSGTWYAMAK	sp|P02753|RET4_HUMAN	21224_YXB_XM_500ng_30cm_PRM_Fusion04_60min_H81	581.274	2	1014.47	1	y9	38.77	1526615	0	5
FSGTWYAMAK	sp|P02753|RET4_HUMAN	21224_YXB_XM_500ng_30cm_PRM_Fusion04_60min_H82	581.274	2	1014.47	1	y9	38.66	144605	0	6
FSGTWYAMAK	sp|P02753|RET4_HUMAN	21224_YXB_XM_500ng_30cm_PRM_Fusion04_60min_H83	581.274	2	1014.47	1	y9	38.72	586094	0	5
FSGTWYAMAK	sp|P02753|RET4_HUMAN	21224_YXB_XM_500ng_30cm_PRM_Fusion04_60min_H84	581.274	2	1014.47	1	y9	38.51	405032	0	7
FSGTWYAMAK	sp|P02753|RET4_HUMAN	21224_YXB_XM_500ng_30cm_PRM_Fusion04_60min_H85	581.274	2	1014.47	1	y9	38.73	902765	0	5
FSGTWYAMAK	sp|P02753|RET4_HUMAN	21224_YXB_XM_500ng_30cm_PRM_Fusion04_60min_H86	581.274	2	1014.47	1	y9	38.67	943784	0	5
FSGTWYAMAK	sp|P02753|RET4_HUMAN	21224_YXB_XM_500ng_30cm_PRM_Fusion04_60min_H89	581.274	2	1014.47	1	y9	38.79	606252	0	7
FSGTWYAMAK	sp|P02753|RET4_HUMAN	21224_YXB_XM_500ng_30cm_PRM_Fusion04_60min_H90	581.274	2	1014.47	1	y9	38.85	1057314	0	5
FSGTWYAMAK	sp|P02753|RET4_HUMAN	21224_YXB_XM_500ng_30cm_PRM_Fusion04_60min_H93	581.274	2	1014.47	1	y9	38.85	429381	0	5
FSGTWYAMAK	sp|P02753|RET4_HUMAN	21224_YXB_XM_500ng_30cm_PRM_Fusion04_60min_H95	581.274	2	1014.47	1	y9	38.81	887023	0	5
FSGTWYAMAK	sp|P02753|RET4_HUMAN	30110_YXB_XM_500ng_30cm_PRM_Fusion04_60min_H100	581.274	2	1014.47	1	y9	40.14	630249	0	6
FSGTWYAMAK	sp|P02753|RET4_HUMAN	30110_YXB_XM_500ng_30cm_PRM_Fusion04_60min_H101	581.274	2	1014.47	1	y9	40.36	61384	0	7
FSGTWYAMAK	sp|P02753|RET4_HUMAN	30110_YXB_XM_500ng_30cm_PRM_Fusion04_60min_H102	581.274	2	1014.47	1	y9	39.58	0	0	0
FSGTWYAMAK	sp|P02753|RET4_HUMAN	30110_YXB_XM_500ng_30cm_PRM_Fusion04_60min_H103	581.274	2	1014.47	1	y9	40.27	641749	0	7
FSGTWYAMAK	sp|P02753|RET4_HUMAN	30110_YXB_XM_500ng_30cm_PRM_Fusion04_60min_H104	581.274	2	1014.47	1	y9	39.46	39835	0	8
FSGTWYAMAK	sp|P02753|RET4_HUMAN	30110_YXB_XM_500ng_30cm_PRM_Fusion04_60min_H107	581.274	2	1014.47	1	y9	39.87	0	0	0
FSGTWYAMAK	sp|P02753|RET4_HUMAN	30110_YXB_XM_500ng_30cm_PRM_Fusion04_60min_H108	581.274	2	1014.47	1	y9	40.26	467511	0	6
FSGTWYAMAK	sp|P02753|RET4_HUMAN	30110_YXB_XM_500ng_30cm_PRM_Fusion04_60min_H110	581.274	2	1014.47	1	y9	40.41	1322484	0	6
FSGTWYAMAK	sp|P02753|RET4_HUMAN	30110_YXB_XM_500ng_30cm_PRM_Fusion04_60min_H111	581.274	2	1014.47	1	y9	40.13	1492965	0	6
FSGTWYAMAK	sp|P02753|RET4_HUMAN	30110_YXB_XM_500ng_30cm_PRM_Fusion04_60min_H112	581.274	2	1014.47	1	y9	40.42	1087198	0	6
FSGTWYAMAK	sp|P02753|RET4_HUMAN	30110_YXB_XM_500ng_30cm_PRM_Fusion04_60min_H97	581.274	2	1014.47	1	y9	40.67	305760	0	7
FSGTWYAMAK	sp|P02753|RET4_HUMAN	30110_YXB_XM_500ng_30cm_PRM_Fusion04_60min_H98	581.274	2	1014.47	1	y9	40.42	586970	0	7
FSGTWYAMAK	sp|P02753|RET4_HUMAN	30110_YXB_XM_500ng_30cm_PRM_Fusion04_60min_H99	581.274	2	1014.47	1	y9	40.43	1438786	0	7
FSGTWYAMAK	sp|P02753|RET4_HUMAN	30111_YXB_XM_500ng_30cm_PRM_Fusion04_60min_H113	581.274	2	1014.47	1	y9	40.46	1187834	57421	6
FSGTWYAMAK	sp|P02753|RET4_HUMAN	30111_YXB_XM_500ng_30cm_PRM_Fusion04_60min_H114	581.274	2	1014.47	1	y9	40.04	20979	0	6
FSGTWYAMAK	sp|P02753|RET4_HUMAN	30111_YXB_XM_500ng_30cm_PRM_Fusion04_60min_H115	581.274	2	1014.47	1	y9	40.32	321903	0	7
FSGTWYAMAK	sp|P02753|RET4_HUMAN	30111_YXB_XM_500ng_30cm_PRM_Fusion04_60min_H116	581.274	2	1014.47	1	y9	39.86	718942	0	7
FSGTWYAMAK	sp|P02753|RET4_HUMAN	30111_YXB_XM_500ng_30cm_PRM_Fusion04_60min_H117	581.274	2	1014.47	1	y9	40.13	1220546	0	6
FSGTWYAMAK	sp|P02753|RET4_HUMAN	30111_YXB_XM_500ng_30cm_PRM_Fusion04_60min_H118	581.274	2	1014.47	1	y9	40.36	1142717	0	6
FSGTWYAMAK	sp|P02753|RET4_HUMAN	30111_YXB_XM_500ng_30cm_PRM_Fusion04_60min_H119	581.274	2	1014.47	1	y9	40.38	201958	0	7
FSGTWYAMAK	sp|P02753|RET4_HUMAN	30111_YXB_XM_500ng_30cm_PRM_Fusion04_60min_H120	581.274	2	1014.47	1	y9	40.53	540479	0	6
FSGTWYAMAK	sp|P02753|RET4_HUMAN	30112_YXB_XM_500ng_30cm_PRM_Fusion04_60min_H10_R2	581.274	2	1014.47	1	y9	40.76	166716	0	8
FSGTWYAMAK	sp|P02753|RET4_HUMAN	30112_YXB_XM_500ng_30cm_PRM_Fusion04_60min_H4_R2	581.274	2	1014.47	1	y9	40.57	1882800	0	7
FSGTWYAMAK	sp|P02753|RET4_HUMAN	30112_YXB_XM_500ng_30cm_PRM_Fusion04_60min_H7_R2	581.274	2	1014.47	1	y9	40.67	430483	0	8
FSGTWYAMAK	sp|P02753|RET4_HUMAN	30113_YXB_XM_500ng_30cm_PRM_Fusion04_60min_H11_R3	581.274	2	1014.47	1	y9	40.7	1137799	0	7
FSGTWYAMAK	sp|P02753|RET4_HUMAN	30113_YXB_XM_500ng_30cm_PRM_Fusion04_60min_H14_R3	581.274	2	1014.47	1	y9	40.8	305921	0	7
FSGTWYAMAK	sp|P02753|RET4_HUMAN	30113_YXB_XM_500ng_30cm_PRM_Fusion04_60min_H15_R3	581.274	2	1014.47	1	y9	40.87	182248	0	7
FSGTWYAMAK	sp|P02753|RET4_HUMAN	30113_YXB_XM_500ng_30cm_PRM_Fusion04_60min_H16_R3	581.274	2	1014.47	1	y9	40.9	444091	17783	6
FSGTWYAMAK	sp|P02753|RET4_HUMAN	30113_YXB_XM_500ng_30cm_PRM_Fusion04_60min_H9_R3	581.274	2	1014.47	1	y9	40.73	1495779	0	7
FSGTWYAMAK	sp|P02753|RET4_HUMAN	30114_YXB_XM_500ng_30cm_PRM_Fusion04_60min_H21_R2	581.274	2	1014.47	1	y9	40.94	644840	0	7
FSGTWYAMAK	sp|P02753|RET4_HUMAN	30114_YXB_XM_500ng_30cm_PRM_Fusion04_60min_H24_R2	581.274	2	1014.47	1	y9	41.19	259355	0	5
FSGTWYAMAK	sp|P02753|RET4_HUMAN	30114_YXB_XM_500ng_30cm_PRM_Fusion04_60min_H25_R2	581.274	2	1014.47	1	y9	41.2	635318	0	5
FSGTWYAMAK	sp|P02753|RET4_HUMAN	30114_YXB_XM_500ng_30cm_PRM_Fusion04_60min_H26_R2	581.274	2	1014.47	1	y9	41.3	277680	0	6
FSGTWYAMAK	sp|P02753|RET4_HUMAN	30114_YXB_XM_500ng_30cm_PRM_Fusion04_60min_H27_R2	581.274	2	1014.47	1	y9	40.91	108497	0	7
FSGTWYAMAK	sp|P02753|RET4_HUMAN	30116_YXB_XM_500ng_30cm_PRM_Fusion04_60min_H17_R3	581.274	2	1014.47	1	y9	40.07	155142	0	6
FSGTWYAMAK	sp|P02753|RET4_HUMAN	30116_YXB_XM_500ng_30cm_PRM_Fusion04_60min_H19_R3	581.274	2	1014.47	1	y9	40.21	2151554	0	6
FSGTWYAMAK	sp|P02753|RET4_HUMAN	30116_YXB_XM_500ng_30cm_PRM_Fusion04_60min_H23_R3	581.274	2	1014.47	1	y9	40.42	247018	0	6
FSGTWYAMAK	sp|P02753|RET4_HUMAN	30116_YXB_XM_500ng_30cm_PRM_Fusion04_60min_H28_R2	581.274	2	1014.47	1	y9	40.53	312210	0	7
FSGTWYAMAK	sp|P02753|RET4_HUMAN	30116_YXB_XM_500ng_30cm_PRM_Fusion04_60min_H29_R2	581.274	2	1014.47	1	y9	40.62	246635	0	6
FSGTWYAMAK	sp|P02753|RET4_HUMAN	30116_YXB_XM_500ng_30cm_PRM_Fusion04_60min_H30_R2	581.274	2	1014.47	1	y9	40.59	123448	0	7
FSGTWYAMAK	sp|P02753|RET4_HUMAN	30116_YXB_XM_500ng_30cm_PRM_Fusion04_60min_H32_R2	581.274	2	1014.47	1	y9	40.7	539460	0	7
FSGTWYAMAK	sp|P02753|RET4_HUMAN	30116_YXB_XM_500ng_30cm_PRM_Fusion04_60min_H36_R2	581.274	2	1014.47	1	y9	40.47	381697	0	6
FSGTWYAMAK	sp|P02753|RET4_HUMAN	30116_YXB_XM_500ng_30cm_PRM_Fusion04_60min_H37_R2	581.274	2	1014.47	1	y9	40.5	934654	0	6
FSGTWYAMAK	sp|P02753|RET4_HUMAN	30117_YXB_XM_500ng_30cm_PRM_Fusion04_60min_H20_R4	581.274	2	1014.47	1	y9	40.57	573863	0	7
FSGTWYAMAK	sp|P02753|RET4_HUMAN	30117_YXB_XM_500ng_30cm_PRM_Fusion04_60min_H31_R3	581.274	2	1014.47	1	y9	40.37	394928	0	6
FSGTWYAMAK	sp|P02753|RET4_HUMAN	30117_YXB_XM_500ng_30cm_PRM_Fusion04_60min_H39_R2	581.274	2	1014.47	1	y9	40.57	1178062	0	6
FSGTWYAMAK	sp|P02753|RET4_HUMAN	30117_YXB_XM_500ng_30cm_PRM_Fusion04_60min_H40_R2	581.274	2	1014.47	1	y9	40.74	150434	0	6
FSGTWYAMAK	sp|P02753|RET4_HUMAN	30117_YXB_XM_500ng_30cm_PRM_Fusion04_60min_H41_R2	581.274	2	1014.47	1	y9	40.57	831511	48403	5
FSGTWYAMAK	sp|P02753|RET4_HUMAN	30117_YXB_XM_500ng_30cm_PRM_Fusion04_60min_H42_R2	581.274	2	1014.47	1	y9	40.48	1354179	0	6
FSGTWYAMAK	sp|P02753|RET4_HUMAN	30117_YXB_XM_500ng_30cm_PRM_Fusion04_60min_H43_R2	581.274	2	1014.47	1	y9	40.17	1030211	0	6
FSGTWYAMAK	sp|P02753|RET4_HUMAN	30117_YXB_XM_500ng_30cm_PRM_Fusion04_60min_H48_R2	581.274	2	1014.47	1	y9	40.55	1266914	0	5
FSGTWYAMAK	sp|P02753|RET4_HUMAN	30117_YXB_XM_500ng_30cm_PRM_Fusion04_60min_H49_R2	581.274	2	1014.47	1	y9	40.52	1164755	0	6
FSGTWYAMAK	sp|P02753|RET4_HUMAN	30117_YXB_XM_500ng_30cm_PRM_Fusion04_60min_H50_R2	581.274	2	1014.47	1	y9	40.6	1485185	0	5
FSGTWYAMAK	sp|P02753|RET4_HUMAN	30117_YXB_XM_500ng_30cm_PRM_Fusion04_60min_H59_R2	581.274	2	1014.47	1	y9	40.6	726125	0	6
FSGTWYAMAK	sp|P02753|RET4_HUMAN	30117_YXB_XM_500ng_30cm_PRM_Fusion04_60min_H60_R2	581.274	2	1014.47	1	y9	40.66	638636	0	7
FSGTWYAMAK	sp|P02753|RET4_HUMAN	30117_YXB_XM_500ng_30cm_PRM_Fusion04_60min_H63_R2	581.274	2	1014.47	1	y9	40.59	456818	0	5
FSGTWYAMAK	sp|P02753|RET4_HUMAN	30117_YXB_XM_500ng_30cm_PRM_Fusion04_60min_H66_R2	581.274	2	1014.47	1	y9	40.66	1252313	0	5
FSGTWYAMAK	sp|P02753|RET4_HUMAN	30117_YXB_XM_500ng_30cm_PRM_Fusion04_60min_H72_R2	581.274	2	1014.47	1	y9	40.61	1267863	0	5
FSGTWYAMAK	sp|P02753|RET4_HUMAN	30117_YXB_XM_500ng_30cm_PRM_Fusion04_60min_H74_R2	581.274	2	1014.47	1	y9	40.4	991438	0	6
FSGTWYAMAK	sp|P02753|RET4_HUMAN	30117_YXB_XM_500ng_30cm_PRM_Fusion04_60min_H75_R2	581.274	2	1014.47	1	y9	40.89	1090891	0	5
FSGTWYAMAK	sp|P02753|RET4_HUMAN	30117_YXB_XM_500ng_30cm_PRM_Fusion04_60min_H77_R2	581.274	2	1014.47	1	y9	40.76	2134814	0	5
FSGTWYAMAK	sp|P02753|RET4_HUMAN	30117_YXB_XM_500ng_30cm_PRM_Fusion04_60min_H87_R2	581.274	2	1014.47	1	y9	41.19	934470	0	4
FSGTWYAMAK	sp|P02753|RET4_HUMAN	30117_YXB_XM_500ng_30cm_PRM_Fusion04_60min_H88_R2	581.274	2	1014.47	1	y9	41.05	1466915	0	5
FSGTWYAMAK	sp|P02753|RET4_HUMAN	30117_YXB_XM_500ng_30cm_PRM_Fusion04_60min_H91_R2	581.274	2	1014.47	1	y9	40.71	1280794	0	5
FSGTWYAMAK	sp|P02753|RET4_HUMAN	30117_YXB_XM_500ng_30cm_PRM_Fusion04_60min_H92_R2	581.274	2	1014.47	1	y9	41.29	290416	0	7
FSGTWYAMAK	sp|P02753|RET4_HUMAN	30117_YXB_XM_500ng_30cm_PRM_Fusion04_60min_H94_R2	581.274	2	1014.47	1	y9	40.68	0	0	0
FSGTWYAMAK	sp|P02753|RET4_HUMAN	30117_YXB_XM_500ng_30cm_PRM_Fusion04_60min_H96_R2	581.274	2	1014.47	1	y9	41.26	792794	0	5
FSGTWYAMAK	sp|P02753|RET4_HUMAN	30118_YXB_XM_500ng_30cm_PRM_Fusion04_60min_H18_R5	581.274	2	1014.47	1	y9	40.81	358987	0	7
FSGTWYAMAK	sp|P02753|RET4_HUMAN	30118_YXB_XM_500ng_30cm_PRM_Fusion04_60min_H38_R3	581.274	2	1014.47	1	y9	40.78	671613	0	7
FSGTWYAMAK	sp|P02753|RET4_HUMAN	30124_YXB_XM_500ng_30cm_PRM_Fusion04_60min_H105_R2	581.274	2	1014.47	1	y9	41.23	0	0	0
FSGTWYAMAK	sp|P02753|RET4_HUMAN	30124_YXB_XM_500ng_30cm_PRM_Fusion04_60min_H106_R2	581.274	2	1014.47	1	y9	40.81	0	0	0
FSGTWYAMAK	sp|P02753|RET4_HUMAN	30124_YXB_XM_500ng_30cm_PRM_Fusion04_60min_H109_R2	581.274	2	1014.47	1	y9	41.19	6000	0	4
FSGTWYAMAK	sp|P02753|RET4_HUMAN	30124_YXB_XM_500ng_30cm_PRM_Fusion04_60min_H76_R3	581.274	2	1014.47	1	y9	38.31	31798	0	3
FSGTWYAMAK	sp|P02753|RET4_HUMAN	21209_YXB1209_1ug_30cm_PRM_Fusion04_60min_H1	581.274	2	927.439	1	y8	40.77	2134042	0	5
FSGTWYAMAK	sp|P02753|RET4_HUMAN	21209_YXB1209_1ug_30cm_PRM_Fusion04_60min_H2	581.274	2	927.439	1	y8	40.26	787340	0	6
FSGTWYAMAK	sp|P02753|RET4_HUMAN	21209_YXB1209_1ug_30cm_PRM_Fusion04_60min_H3	581.274	2	927.439	1	y8	40.47	611674	0	6
FSGTWYAMAK	sp|P02753|RET4_HUMAN	21209_YXB1209_1ug_30cm_PRM_Fusion04_60min_H5	581.274	2	927.439	1	y8	40.25	1336279	0	4
FSGTWYAMAK	sp|P02753|RET4_HUMAN	21209_YXB1209_1ug_30cm_PRM_Fusion04_60min_H6	581.274	2	927.439	1	y8	40.36	715073	0	5
FSGTWYAMAK	sp|P02753|RET4_HUMAN	21209_YXB1209_1ug_30cm_PRM_Fusion04_60min_H8	581.274	2	927.439	1	y8	40.44	752360	0	7
FSGTWYAMAK	sp|P02753|RET4_HUMAN	21217_YXB_XM_500ng_30cm_PRM_Fusion04_60min_H12	581.274	2	927.439	1	y8	40.55	1560049	0	4
FSGTWYAMAK	sp|P02753|RET4_HUMAN	21217_YXB_XM_500ng_30cm_PRM_Fusion04_60min_H13	581.274	2	927.439	1	y8	40.62	1023381	0	4
FSGTWYAMAK	sp|P02753|RET4_HUMAN	21218_YXB_XM_500ng_30cm_PRM_Fusion04_60min_H22	581.274	2	927.439	1	y8	40.34	1671461	0	4
FSGTWYAMAK	sp|P02753|RET4_HUMAN	21219_YXB_XM_500ng_30cm_PRM_Fusion04_60min_H33	581.274	2	927.439	1	y8	40.7	817329	0	4
FSGTWYAMAK	sp|P02753|RET4_HUMAN	21219_YXB_XM_500ng_30cm_PRM_Fusion04_60min_H34	581.274	2	927.439	1	y8	40.68	1082043	0	4
FSGTWYAMAK	sp|P02753|RET4_HUMAN	21219_YXB_XM_500ng_30cm_PRM_Fusion04_60min_H35	581.274	2	927.439	1	y8	40.56	1063991	0	4
FSGTWYAMAK	sp|P02753|RET4_HUMAN	21220_YXB_XM_500ng_30cm_PRM_Fusion04_60min_H44	581.274	2	927.439	1	y8	40.52	1914150	168871	4
FSGTWYAMAK	sp|P02753|RET4_HUMAN	21220_YXB_XM_500ng_30cm_PRM_Fusion04_60min_H45	581.274	2	927.439	1	y8	40.6	2018825	0	4
FSGTWYAMAK	sp|P02753|RET4_HUMAN	21220_YXB_XM_500ng_30cm_PRM_Fusion04_60min_H46	581.274	2	927.439	1	y8	40.67	701387	0	4
FSGTWYAMAK	sp|P02753|RET4_HUMAN	21220_YXB_XM_500ng_30cm_PRM_Fusion04_60min_H51	581.274	2	927.439	1	y8	40.64	414701	0	4
FSGTWYAMAK	sp|P02753|RET4_HUMAN	21220_YXB_XM_500ng_30cm_PRM_Fusion04_60min_H52	581.274	2	927.439	1	y8	40.47	869399	0	4
FSGTWYAMAK	sp|P02753|RET4_HUMAN	21220_YXB_XM_500ng_30cm_PRM_Fusion04_60min_H53	581.274	2	927.439	1	y8	40.53	917680	0	4
FSGTWYAMAK	sp|P02753|RET4_HUMAN	21220_YXB_XM_500ng_30cm_PRM_Fusion04_60min_H54	581.274	2	927.439	1	y8	40.59	1297929	0	4
FSGTWYAMAK	sp|P02753|RET4_HUMAN	21220_YXB_XM_500ng_30cm_PRM_Fusion04_60min_H55	581.274	2	927.439	1	y8	39.66	106727	0	6
FSGTWYAMAK	sp|P02753|RET4_HUMAN	21221_YXB_XM_500ng_30cm_PRM_Fusion04_60min_H56	581.274	2	927.439	1	y8	40.56	1323263	226254	5
FSGTWYAMAK	sp|P02753|RET4_HUMAN	21221_YXB_XM_500ng_30cm_PRM_Fusion04_60min_H57	581.274	2	927.439	1	y8	40.71	274012	0	4
FSGTWYAMAK	sp|P02753|RET4_HUMAN	21221_YXB_XM_500ng_30cm_PRM_Fusion04_60min_H58	581.274	2	927.439	1	y8	40.71	1350244	0	4
FSGTWYAMAK	sp|P02753|RET4_HUMAN	21221_YXB_XM_500ng_30cm_PRM_Fusion04_60min_H61	581.274	2	927.439	1	y8	39.74	0	0	0
FSGTWYAMAK	sp|P02753|RET4_HUMAN	21221_YXB_XM_500ng_30cm_PRM_Fusion04_60min_H62	581.274	2	927.439	1	y8	40.68	594794	0	4
FSGTWYAMAK	sp|P02753|RET4_HUMAN	21221_YXB_XM_500ng_30cm_PRM_Fusion04_60min_H64	581.274	2	927.439	1	y8	40.58	1024931	0	4
FSGTWYAMAK	sp|P02753|RET4_HUMAN	21221_YXB_XM_500ng_30cm_PRM_Fusion04_60min_H65	581.274	2	927.439	1	y8	40.68	801458	0	4
FSGTWYAMAK	sp|P02753|RET4_HUMAN	21222_YXB_XM_500ng_30cm_PRM_Fusion04_60min_H67	581.274	2	927.439	1	y8	40.52	1322000	0	5
FSGTWYAMAK	sp|P02753|RET4_HUMAN	21222_YXB_XM_500ng_30cm_PRM_Fusion04_60min_H68	581.274	2	927.439	1	y8	39.53	0	0	0
FSGTWYAMAK	sp|P02753|RET4_HUMAN	21222_YXB_XM_500ng_30cm_PRM_Fusion04_60min_H69	581.274	2	927.439	1	y8	40.6	2810128	109985	4
FSGTWYAMAK	sp|P02753|RET4_HUMAN	21222_YXB_XM_500ng_30cm_PRM_Fusion04_60min_H70	581.274	2	927.439	1	y8	40.56	2948977	0	4
FSGTWYAMAK	sp|P02753|RET4_HUMAN	21222_YXB_XM_500ng_30cm_PRM_Fusion04_60min_H71	581.274	2	927.439	1	y8	40.73	951500	0	4
FSGTWYAMAK	sp|P02753|RET4_HUMAN	21222_YXB_XM_500ng_30cm_PRM_Fusion04_60min_H73	581.274	2	927.439	1	y8	40.74	557908	0	6
FSGTWYAMAK	sp|P02753|RET4_HUMAN	21222_YXB_XM_500ng_30cm_PRM_Fusion04_60min_H78	581.274	2	927.439	1	y8	40.95	830275	0	4
FSGTWYAMAK	sp|P02753|RET4_HUMAN	21223_YXB_XM_500ng_30cm_PRM_Fusion04_60min_H47	581.274	2	927.439	1	y8	38.71	872004	0	5
FSGTWYAMAK	sp|P02753|RET4_HUMAN	21223_YXB_XM_500ng_30cm_PRM_Fusion04_60min_H79	581.274	2	927.439	1	y8	38.62	387400	0	4
FSGTWYAMAK	sp|P02753|RET4_HUMAN	21223_YXB_XM_500ng_30cm_PRM_Fusion04_60min_H80	581.274	2	927.439	1	y8	38.9	448649	0	5
FSGTWYAMAK	sp|P02753|RET4_HUMAN	21224_YXB_XM_500ng_30cm_PRM_Fusion04_60min_H81	581.274	2	927.439	1	y8	38.77	1681264	0	4
FSGTWYAMAK	sp|P02753|RET4_HUMAN	21224_YXB_XM_500ng_30cm_PRM_Fusion04_60min_H82	581.274	2	927.439	1	y8	38.66	143636	0	7
FSGTWYAMAK	sp|P02753|RET4_HUMAN	21224_YXB_XM_500ng_30cm_PRM_Fusion04_60min_H83	581.274	2	927.439	1	y8	38.72	643612	0	4
FSGTWYAMAK	sp|P02753|RET4_HUMAN	21224_YXB_XM_500ng_30cm_PRM_Fusion04_60min_H84	581.274	2	927.439	1	y8	38.13	669601	0	6
FSGTWYAMAK	sp|P02753|RET4_HUMAN	21224_YXB_XM_500ng_30cm_PRM_Fusion04_60min_H85	581.274	2	927.439	1	y8	38.73	926100	0	4
FSGTWYAMAK	sp|P02753|RET4_HUMAN	21224_YXB_XM_500ng_30cm_PRM_Fusion04_60min_H86	581.274	2	927.439	1	y8	38.67	1061141	0	4
FSGTWYAMAK	sp|P02753|RET4_HUMAN	21224_YXB_XM_500ng_30cm_PRM_Fusion04_60min_H89	581.274	2	927.439	1	y8	38.79	667121	0	5
FSGTWYAMAK	sp|P02753|RET4_HUMAN	21224_YXB_XM_500ng_30cm_PRM_Fusion04_60min_H90	581.274	2	927.439	1	y8	38.85	1174936	0	4
FSGTWYAMAK	sp|P02753|RET4_HUMAN	21224_YXB_XM_500ng_30cm_PRM_Fusion04_60min_H93	581.274	2	927.439	1	y8	38.85	456790	0	4
FSGTWYAMAK	sp|P02753|RET4_HUMAN	21224_YXB_XM_500ng_30cm_PRM_Fusion04_60min_H95	581.274	2	927.439	1	y8	38.81	1003916	0	4
FSGTWYAMAK	sp|P02753|RET4_HUMAN	30110_YXB_XM_500ng_30cm_PRM_Fusion04_60min_H100	581.274	2	927.439	1	y8	40.18	496918	0	7
FSGTWYAMAK	sp|P02753|RET4_HUMAN	30110_YXB_XM_500ng_30cm_PRM_Fusion04_60min_H101	581.274	2	927.439	1	y8	40.36	95231	0	6
FSGTWYAMAK	sp|P02753|RET4_HUMAN	30110_YXB_XM_500ng_30cm_PRM_Fusion04_60min_H102	581.274	2	927.439	1	y8	39.58	0	0	0
FSGTWYAMAK	sp|P02753|RET4_HUMAN	30110_YXB_XM_500ng_30cm_PRM_Fusion04_60min_H103	581.274	2	927.439	1	y8	40.31	738307	0	6
FSGTWYAMAK	sp|P02753|RET4_HUMAN	30110_YXB_XM_500ng_30cm_PRM_Fusion04_60min_H104	581.274	2	927.439	1	y8	40.55	130415	0	7
FSGTWYAMAK	sp|P02753|RET4_HUMAN	30110_YXB_XM_500ng_30cm_PRM_Fusion04_60min_H107	581.274	2	927.439	1	y8	39.87	580	0	6
FSGTWYAMAK	sp|P02753|RET4_HUMAN	30110_YXB_XM_500ng_30cm_PRM_Fusion04_60min_H108	581.274	2	927.439	1	y8	40.29	395645	0	7
FSGTWYAMAK	sp|P02753|RET4_HUMAN	30110_YXB_XM_500ng_30cm_PRM_Fusion04_60min_H110	581.274	2	927.439	1	y8	40.41	731639	0	7
FSGTWYAMAK	sp|P02753|RET4_HUMAN	30110_YXB_XM_500ng_30cm_PRM_Fusion04_60min_H111	581.274	2	927.439	1	y8	40.13	1002298	0	7
FSGTWYAMAK	sp|P02753|RET4_HUMAN	30110_YXB_XM_500ng_30cm_PRM_Fusion04_60min_H112	581.274	2	927.439	1	y8	40.42	1024986	0	7
FSGTWYAMAK	sp|P02753|RET4_HUMAN	30110_YXB_XM_500ng_30cm_PRM_Fusion04_60min_H97	581.274	2	927.439	1	y8	40.71	356454	0	6
FSGTWYAMAK	sp|P02753|RET4_HUMAN	30110_YXB_XM_500ng_30cm_PRM_Fusion04_60min_H98	581.274	2	927.439	1	y8	40.42	1068113	0	6
FSGTWYAMAK	sp|P02753|RET4_HUMAN	30110_YXB_XM_500ng_30cm_PRM_Fusion04_60min_H99	581.274	2	927.439	1	y8	40.43	1582277	0	5
FSGTWYAMAK	sp|P02753|RET4_HUMAN	30111_YXB_XM_500ng_30cm_PRM_Fusion04_60min_H113	581.274	2	927.439	1	y8	40.46	1009876	1866	7
FSGTWYAMAK	sp|P02753|RET4_HUMAN	30111_YXB_XM_500ng_30cm_PRM_Fusion04_60min_H114	581.274	2	927.439	1	y8	39.81	0	0	0
FSGTWYAMAK	sp|P02753|RET4_HUMAN	30111_YXB_XM_500ng_30cm_PRM_Fusion04_60min_H115	581.274	2	927.439	1	y8	40.32	430681	0	6
FSGTWYAMAK	sp|P02753|RET4_HUMAN	30111_YXB_XM_500ng_30cm_PRM_Fusion04_60min_H116	581.274	2	927.439	1	y8	39.9	729782	0	6
FSGTWYAMAK	sp|P02753|RET4_HUMAN	30111_YXB_XM_500ng_30cm_PRM_Fusion04_60min_H117	581.274	2	927.439	1	y8	40.1	982824	0	7
FSGTWYAMAK	sp|P02753|RET4_HUMAN	30111_YXB_XM_500ng_30cm_PRM_Fusion04_60min_H118	581.274	2	927.439	1	y8	40.36	1108994	0	7
FSGTWYAMAK	sp|P02753|RET4_HUMAN	30111_YXB_XM_500ng_30cm_PRM_Fusion04_60min_H119	581.274	2	927.439	1	y8	40.33	436191	0	6
FSGTWYAMAK	sp|P02753|RET4_HUMAN	30111_YXB_XM_500ng_30cm_PRM_Fusion04_60min_H120	581.274	2	927.439	1	y8	40.49	524987	0	7
FSGTWYAMAK	sp|P02753|RET4_HUMAN	30112_YXB_XM_500ng_30cm_PRM_Fusion04_60min_H10_R2	581.274	2	927.439	1	y8	40.76	208228	0	6
FSGTWYAMAK	sp|P02753|RET4_HUMAN	30112_YXB_XM_500ng_30cm_PRM_Fusion04_60min_H4_R2	581.274	2	927.439	1	y8	40.57	2091347	0	6
FSGTWYAMAK	sp|P02753|RET4_HUMAN	30112_YXB_XM_500ng_30cm_PRM_Fusion04_60min_H7_R2	581.274	2	927.439	1	y8	40.67	528465	0	7
FSGTWYAMAK	sp|P02753|RET4_HUMAN	30113_YXB_XM_500ng_30cm_PRM_Fusion04_60min_H11_R3	581.274	2	927.439	1	y8	40.7	1355646	12088	6
FSGTWYAMAK	sp|P02753|RET4_HUMAN	30113_YXB_XM_500ng_30cm_PRM_Fusion04_60min_H14_R3	581.274	2	927.439	1	y8	40.8	344983	0	6
FSGTWYAMAK	sp|P02753|RET4_HUMAN	30113_YXB_XM_500ng_30cm_PRM_Fusion04_60min_H15_R3	581.274	2	927.439	1	y8	40.83	276988	0	6
FSGTWYAMAK	sp|P02753|RET4_HUMAN	30113_YXB_XM_500ng_30cm_PRM_Fusion04_60min_H16_R3	581.274	2	927.439	1	y8	40.9	489842	0	4
FSGTWYAMAK	sp|P02753|RET4_HUMAN	30113_YXB_XM_500ng_30cm_PRM_Fusion04_60min_H9_R3	581.274	2	927.439	1	y8	40.73	1667821	0	6
FSGTWYAMAK	sp|P02753|RET4_HUMAN	30114_YXB_XM_500ng_30cm_PRM_Fusion04_60min_H21_R2	581.274	2	927.439	1	y8	40.94	654340	0	5
FSGTWYAMAK	sp|P02753|RET4_HUMAN	30114_YXB_XM_500ng_30cm_PRM_Fusion04_60min_H24_R2	581.274	2	927.439	1	y8	41.19	281435	0	4
FSGTWYAMAK	sp|P02753|RET4_HUMAN	30114_YXB_XM_500ng_30cm_PRM_Fusion04_60min_H25_R2	581.274	2	927.439	1	y8	41.2	563296	0	6
FSGTWYAMAK	sp|P02753|RET4_HUMAN	30114_YXB_XM_500ng_30cm_PRM_Fusion04_60min_H26_R2	581.274	2	927.439	1	y8	41.3	283429	0	5
FSGTWYAMAK	sp|P02753|RET4_HUMAN	30114_YXB_XM_500ng_30cm_PRM_Fusion04_60min_H27_R2	581.274	2	927.439	1	y8	40.91	124552	0	6
FSGTWYAMAK	sp|P02753|RET4_HUMAN	30116_YXB_XM_500ng_30cm_PRM_Fusion04_60min_H17_R3	581.274	2	927.439	1	y8	40.38	93954	0	7
FSGTWYAMAK	sp|P02753|RET4_HUMAN	30116_YXB_XM_500ng_30cm_PRM_Fusion04_60min_H19_R3	581.274	2	927.439	1	y8	40.21	2233528	0	5
FSGTWYAMAK	sp|P02753|RET4_HUMAN	30116_YXB_XM_500ng_30cm_PRM_Fusion04_60min_H23_R3	581.274	2	927.439	1	y8	40.42	130639	0	7
FSGTWYAMAK	sp|P02753|RET4_HUMAN	30116_YXB_XM_500ng_30cm_PRM_Fusion04_60min_H28_R2	581.274	2	927.439	1	y8	40.53	175523	0	8
FSGTWYAMAK	sp|P02753|RET4_HUMAN	30116_YXB_XM_500ng_30cm_PRM_Fusion04_60min_H29_R2	581.274	2	927.439	1	y8	40.62	238259	0	7
FSGTWYAMAK	sp|P02753|RET4_HUMAN	30116_YXB_XM_500ng_30cm_PRM_Fusion04_60min_H30_R2	581.274	2	927.439	1	y8	40.53	207897	0	6
FSGTWYAMAK	sp|P02753|RET4_HUMAN	30116_YXB_XM_500ng_30cm_PRM_Fusion04_60min_H32_R2	581.274	2	927.439	1	y8	40.7	566932	0	6
FSGTWYAMAK	sp|P02753|RET4_HUMAN	30116_YXB_XM_500ng_30cm_PRM_Fusion04_60min_H36_R2	581.274	2	927.439	1	y8	40.47	295494	0	7
FSGTWYAMAK	sp|P02753|RET4_HUMAN	30116_YXB_XM_500ng_30cm_PRM_Fusion04_60min_H37_R2	581.274	2	927.439	1	y8	40.55	804689	0	7
FSGTWYAMAK	sp|P02753|RET4_HUMAN	30117_YXB_XM_500ng_30cm_PRM_Fusion04_60min_H20_R4	581.274	2	927.439	1	y8	40.57	665016	0	5
FSGTWYAMAK	sp|P02753|RET4_HUMAN	30117_YXB_XM_500ng_30cm_PRM_Fusion04_60min_H31_R3	581.274	2	927.439	1	y8	40.33	333148	12868	8
FSGTWYAMAK	sp|P02753|RET4_HUMAN	30117_YXB_XM_500ng_30cm_PRM_Fusion04_60min_H39_R2	581.274	2	927.439	1	y8	40.57	757993	0	7
FSGTWYAMAK	sp|P02753|RET4_HUMAN	30117_YXB_XM_500ng_30cm_PRM_Fusion04_60min_H40_R2	581.274	2	927.439	1	y8	40.74	87577	0	8
FSGTWYAMAK	sp|P02753|RET4_HUMAN	30117_YXB_XM_500ng_30cm_PRM_Fusion04_60min_H41_R2	581.274	2	927.439	1	y8	40.57	820421	62769	6
FSGTWYAMAK	sp|P02753|RET4_HUMAN	30117_YXB_XM_500ng_30cm_PRM_Fusion04_60min_H42_R2	581.274	2	927.439	1	y8	40.48	1443905	0	5
FSGTWYAMAK	sp|P02753|RET4_HUMAN	30117_YXB_XM_500ng_30cm_PRM_Fusion04_60min_H43_R2	581.274	2	927.439	1	y8	40.44	478598	0	7
FSGTWYAMAK	sp|P02753|RET4_HUMAN	30117_YXB_XM_500ng_30cm_PRM_Fusion04_60min_H48_R2	581.274	2	927.439	1	y8	40.55	1227651	18515	6
FSGTWYAMAK	sp|P02753|RET4_HUMAN	30117_YXB_XM_500ng_30cm_PRM_Fusion04_60min_H49_R2	581.274	2	927.439	1	y8	40.52	1258112	0	5
FSGTWYAMAK	sp|P02753|RET4_HUMAN	30117_YXB_XM_500ng_30cm_PRM_Fusion04_60min_H50_R2	581.274	2	927.439	1	y8	40.55	1465159	0	6
FSGTWYAMAK	sp|P02753|RET4_HUMAN	30117_YXB_XM_500ng_30cm_PRM_Fusion04_60min_H59_R2	581.274	2	927.439	1	y8	40.63	716916	0	7
FSGTWYAMAK	sp|P02753|RET4_HUMAN	30117_YXB_XM_500ng_30cm_PRM_Fusion04_60min_H60_R2	581.274	2	927.439	1	y8	40.61	757958	0	6
FSGTWYAMAK	sp|P02753|RET4_HUMAN	30117_YXB_XM_500ng_30cm_PRM_Fusion04_60min_H63_R2	581.274	2	927.439	1	y8	40.65	281151	0	7
FSGTWYAMAK	sp|P02753|RET4_HUMAN	30117_YXB_XM_500ng_30cm_PRM_Fusion04_60min_H66_R2	581.274	2	927.439	1	y8	40.66	1148793	0	6
FSGTWYAMAK	sp|P02753|RET4_HUMAN	30117_YXB_XM_500ng_30cm_PRM_Fusion04_60min_H72_R2	581.274	2	927.439	1	y8	40.57	1147475	0	6
FSGTWYAMAK	sp|P02753|RET4_HUMAN	30117_YXB_XM_500ng_30cm_PRM_Fusion04_60min_H74_R2	581.274	2	927.439	1	y8	40.36	1052233	0	5
FSGTWYAMAK	sp|P02753|RET4_HUMAN	30117_YXB_XM_500ng_30cm_PRM_Fusion04_60min_H75_R2	581.274	2	927.439	1	y8	40.89	1137449	0	4
FSGTWYAMAK	sp|P02753|RET4_HUMAN	30117_YXB_XM_500ng_30cm_PRM_Fusion04_60min_H77_R2	581.274	2	927.439	1	y8	40.76	2183259	0	4
FSGTWYAMAK	sp|P02753|RET4_HUMAN	30117_YXB_XM_500ng_30cm_PRM_Fusion04_60min_H87_R2	581.274	2	927.439	1	y8	41.19	873399	0	5
FSGTWYAMAK	sp|P02753|RET4_HUMAN	30117_YXB_XM_500ng_30cm_PRM_Fusion04_60min_H88_R2	581.274	2	927.439	1	y8	41.05	1480673	0	4
FSGTWYAMAK	sp|P02753|RET4_HUMAN	30117_YXB_XM_500ng_30cm_PRM_Fusion04_60min_H91_R2	581.274	2	927.439	1	y8	40.67	1351759	0	4
FSGTWYAMAK	sp|P02753|RET4_HUMAN	30117_YXB_XM_500ng_30cm_PRM_Fusion04_60min_H92_R2	581.274	2	927.439	1	y8	41.29	347850	0	6
FSGTWYAMAK	sp|P02753|RET4_HUMAN	30117_YXB_XM_500ng_30cm_PRM_Fusion04_60min_H94_R2	581.274	2	927.439	1	y8	40.68	0	0	0
FSGTWYAMAK	sp|P02753|RET4_HUMAN	30117_YXB_XM_500ng_30cm_PRM_Fusion04_60min_H96_R2	581.274	2	927.439	1	y8	41.26	809116	0	4
FSGTWYAMAK	sp|P02753|RET4_HUMAN	30118_YXB_XM_500ng_30cm_PRM_Fusion04_60min_H18_R5	581.274	2	927.439	1	y8	40.81	470592	0	6
FSGTWYAMAK	sp|P02753|RET4_HUMAN	30118_YXB_XM_500ng_30cm_PRM_Fusion04_60min_H38_R3	581.274	2	927.439	1	y8	40.78	717667	0	6
FSGTWYAMAK	sp|P02753|RET4_HUMAN	30124_YXB_XM_500ng_30cm_PRM_Fusion04_60min_H105_R2	581.274	2	927.439	1	y8	41.23	0	0	0
FSGTWYAMAK	sp|P02753|RET4_HUMAN	30124_YXB_XM_500ng_30cm_PRM_Fusion04_60min_H106_R2	581.274	2	927.439	1	y8	40.96	50143	0	4
FSGTWYAMAK	sp|P02753|RET4_HUMAN	30124_YXB_XM_500ng_30cm_PRM_Fusion04_60min_H109_R2	581.274	2	927.439	1	y8	41.11	1214	0	6
FSGTWYAMAK	sp|P02753|RET4_HUMAN	30124_YXB_XM_500ng_30cm_PRM_Fusion04_60min_H76_R3	581.274	2	927.439	1	y8	38.31	8867	0	4
FSGTWYAMAK	sp|P02753|RET4_HUMAN	21209_YXB1209_1ug_30cm_PRM_Fusion04_60min_H1	581.274	2	769.37	1	y6	40.5	1624441	87878	8
FSGTWYAMAK	sp|P02753|RET4_HUMAN	21209_YXB1209_1ug_30cm_PRM_Fusion04_60min_H2	581.274	2	769.37	1	y6	40.06	906353	0	5
FSGTWYAMAK	sp|P02753|RET4_HUMAN	21209_YXB1209_1ug_30cm_PRM_Fusion04_60min_H3	581.274	2	769.37	1	y6	40.28	643875	0	5
FSGTWYAMAK	sp|P02753|RET4_HUMAN	21209_YXB1209_1ug_30cm_PRM_Fusion04_60min_H5	581.274	2	769.37	1	y6	40.06	1133956	0	8
FSGTWYAMAK	sp|P02753|RET4_HUMAN	21209_YXB1209_1ug_30cm_PRM_Fusion04_60min_H6	581.274	2	769.37	1	y6	40.16	658867	0	6
FSGTWYAMAK	sp|P02753|RET4_HUMAN	21209_YXB1209_1ug_30cm_PRM_Fusion04_60min_H8	581.274	2	769.37	1	y6	40	3583379	0	4
FSGTWYAMAK	sp|P02753|RET4_HUMAN	21217_YXB_XM_500ng_30cm_PRM_Fusion04_60min_H12	581.274	2	769.37	1	y6	40.31	1186318	0	7
FSGTWYAMAK	sp|P02753|RET4_HUMAN	21217_YXB_XM_500ng_30cm_PRM_Fusion04_60min_H13	581.274	2	769.37	1	y6	40.43	648647	0	7
FSGTWYAMAK	sp|P02753|RET4_HUMAN	21218_YXB_XM_500ng_30cm_PRM_Fusion04_60min_H22	581.274	2	769.37	1	y6	40.14	1154222	0	7
FSGTWYAMAK	sp|P02753|RET4_HUMAN	21219_YXB_XM_500ng_30cm_PRM_Fusion04_60min_H33	581.274	2	769.37	1	y6	40.7	429234	0	8
FSGTWYAMAK	sp|P02753|RET4_HUMAN	21219_YXB_XM_500ng_30cm_PRM_Fusion04_60min_H34	581.274	2	769.37	1	y6	40.68	573128	0	8
FSGTWYAMAK	sp|P02753|RET4_HUMAN	21219_YXB_XM_500ng_30cm_PRM_Fusion04_60min_H35	581.274	2	769.37	1	y6	40.32	776044	0	7
FSGTWYAMAK	sp|P02753|RET4_HUMAN	21220_YXB_XM_500ng_30cm_PRM_Fusion04_60min_H44	581.274	2	769.37	1	y6	40.52	1245695	0	8
FSGTWYAMAK	sp|P02753|RET4_HUMAN	21220_YXB_XM_500ng_30cm_PRM_Fusion04_60min_H45	581.274	2	769.37	1	y6	40.24	1843494	0	7
FSGTWYAMAK	sp|P02753|RET4_HUMAN	21220_YXB_XM_500ng_30cm_PRM_Fusion04_60min_H46	581.274	2	769.37	1	y6	40.4	450446	0	7
FSGTWYAMAK	sp|P02753|RET4_HUMAN	21220_YXB_XM_500ng_30cm_PRM_Fusion04_60min_H51	581.274	2	769.37	1	y6	40.4	325805	0	7
FSGTWYAMAK	sp|P02753|RET4_HUMAN	21220_YXB_XM_500ng_30cm_PRM_Fusion04_60min_H52	581.274	2	769.37	1	y6	40.31	386436	0	8
FSGTWYAMAK	sp|P02753|RET4_HUMAN	21220_YXB_XM_500ng_30cm_PRM_Fusion04_60min_H53	581.274	2	769.37	1	y6	40.31	514636	0	7
FSGTWYAMAK	sp|P02753|RET4_HUMAN	21220_YXB_XM_500ng_30cm_PRM_Fusion04_60min_H54	581.274	2	769.37	1	y6	40.37	916705	0	7
FSGTWYAMAK	sp|P02753|RET4_HUMAN	21220_YXB_XM_500ng_30cm_PRM_Fusion04_60min_H55	581.274	2	769.37	1	y6	39.89	703281	0	4
FSGTWYAMAK	sp|P02753|RET4_HUMAN	21221_YXB_XM_500ng_30cm_PRM_Fusion04_60min_H56	581.274	2	769.37	1	y6	40.34	887429	67646	8
FSGTWYAMAK	sp|P02753|RET4_HUMAN	21221_YXB_XM_500ng_30cm_PRM_Fusion04_60min_H57	581.274	2	769.37	1	y6	40.51	200765	0	7
FSGTWYAMAK	sp|P02753|RET4_HUMAN	21221_YXB_XM_500ng_30cm_PRM_Fusion04_60min_H58	581.274	2	769.37	1	y6	40.44	839670	0	7
FSGTWYAMAK	sp|P02753|RET4_HUMAN	21221_YXB_XM_500ng_30cm_PRM_Fusion04_60min_H61	581.274	2	769.37	1	y6	40.06	6426901	0	4
FSGTWYAMAK	sp|P02753|RET4_HUMAN	21221_YXB_XM_500ng_30cm_PRM_Fusion04_60min_H62	581.274	2	769.37	1	y6	40.4	520638	0	7
FSGTWYAMAK	sp|P02753|RET4_HUMAN	21221_YXB_XM_500ng_30cm_PRM_Fusion04_60min_H64	581.274	2	769.37	1	y6	40.34	635281	0	8
FSGTWYAMAK	sp|P02753|RET4_HUMAN	21221_YXB_XM_500ng_30cm_PRM_Fusion04_60min_H65	581.274	2	769.37	1	y6	40.41	609651	0	7
FSGTWYAMAK	sp|P02753|RET4_HUMAN	21222_YXB_XM_500ng_30cm_PRM_Fusion04_60min_H67	581.274	2	769.37	1	y6	40.28	1027250	0	7
FSGTWYAMAK	sp|P02753|RET4_HUMAN	21222_YXB_XM_500ng_30cm_PRM_Fusion04_60min_H68	581.274	2	769.37	1	y6	40.08	1116109	0	4
FSGTWYAMAK	sp|P02753|RET4_HUMAN	21222_YXB_XM_500ng_30cm_PRM_Fusion04_60min_H69	581.274	2	769.37	1	y6	40.6	1742336	0	7
FSGTWYAMAK	sp|P02753|RET4_HUMAN	21222_YXB_XM_500ng_30cm_PRM_Fusion04_60min_H70	581.274	2	769.37	1	y6	40.56	1850295	0	7
FSGTWYAMAK	sp|P02753|RET4_HUMAN	21222_YXB_XM_500ng_30cm_PRM_Fusion04_60min_H71	581.274	2	769.37	1	y6	40.45	638585	0	8
FSGTWYAMAK	sp|P02753|RET4_HUMAN	21222_YXB_XM_500ng_30cm_PRM_Fusion04_60min_H73	581.274	2	769.37	1	y6	40.45	691649	19666	5
FSGTWYAMAK	sp|P02753|RET4_HUMAN	21222_YXB_XM_500ng_30cm_PRM_Fusion04_60min_H78	581.274	2	769.37	1	y6	40.72	519907	0	7
FSGTWYAMAK	sp|P02753|RET4_HUMAN	21223_YXB_XM_500ng_30cm_PRM_Fusion04_60min_H47	581.274	2	769.37	1	y6	38.59	798980	0	7
FSGTWYAMAK	sp|P02753|RET4_HUMAN	21223_YXB_XM_500ng_30cm_PRM_Fusion04_60min_H79	581.274	2	769.37	1	y6	38.51	321520	0	7
FSGTWYAMAK	sp|P02753|RET4_HUMAN	21223_YXB_XM_500ng_30cm_PRM_Fusion04_60min_H80	581.274	2	769.37	1	y6	38.63	1849554	0	3
FSGTWYAMAK	sp|P02753|RET4_HUMAN	21224_YXB_XM_500ng_30cm_PRM_Fusion04_60min_H81	581.274	2	769.37	1	y6	38.77	1035567	0	8
FSGTWYAMAK	sp|P02753|RET4_HUMAN	21224_YXB_XM_500ng_30cm_PRM_Fusion04_60min_H82	581.274	2	769.37	1	y6	38.58	187382	20859	5
FSGTWYAMAK	sp|P02753|RET4_HUMAN	21224_YXB_XM_500ng_30cm_PRM_Fusion04_60min_H83	581.274	2	769.37	1	y6	38.57	478570	0	7
FSGTWYAMAK	sp|P02753|RET4_HUMAN	21224_YXB_XM_500ng_30cm_PRM_Fusion04_60min_H84	581.274	2	769.37	1	y6	38.4	5757536	0	4
FSGTWYAMAK	sp|P02753|RET4_HUMAN	21224_YXB_XM_500ng_30cm_PRM_Fusion04_60min_H85	581.274	2	769.37	1	y6	38.73	540909	0	8
FSGTWYAMAK	sp|P02753|RET4_HUMAN	21224_YXB_XM_500ng_30cm_PRM_Fusion04_60min_H86	581.274	2	769.37	1	y6	38.67	645320	0	8
FSGTWYAMAK	sp|P02753|RET4_HUMAN	21224_YXB_XM_500ng_30cm_PRM_Fusion04_60min_H89	581.274	2	769.37	1	y6	38.63	668026	0	4
FSGTWYAMAK	sp|P02753|RET4_HUMAN	21224_YXB_XM_500ng_30cm_PRM_Fusion04_60min_H90	581.274	2	769.37	1	y6	38.85	698230	0	8
FSGTWYAMAK	sp|P02753|RET4_HUMAN	21224_YXB_XM_500ng_30cm_PRM_Fusion04_60min_H93	581.274	2	769.37	1	y6	38.85	270729	0	8
FSGTWYAMAK	sp|P02753|RET4_HUMAN	21224_YXB_XM_500ng_30cm_PRM_Fusion04_60min_H95	581.274	2	769.37	1	y6	38.81	651791	0	8
FSGTWYAMAK	sp|P02753|RET4_HUMAN	30110_YXB_XM_500ng_30cm_PRM_Fusion04_60min_H100	581.274	2	769.37	1	y6	40.06	2116733	158267	5
FSGTWYAMAK	sp|P02753|RET4_HUMAN	30110_YXB_XM_500ng_30cm_PRM_Fusion04_60min_H101	581.274	2	769.37	1	y6	40.28	611421	52612	5
FSGTWYAMAK	sp|P02753|RET4_HUMAN	30110_YXB_XM_500ng_30cm_PRM_Fusion04_60min_H102	581.274	2	769.37	1	y6	39.82	10264786	28812	5
FSGTWYAMAK	sp|P02753|RET4_HUMAN	30110_YXB_XM_500ng_30cm_PRM_Fusion04_60min_H103	581.274	2	769.37	1	y6	40.2	1311151	55552	5
FSGTWYAMAK	sp|P02753|RET4_HUMAN	30110_YXB_XM_500ng_30cm_PRM_Fusion04_60min_H104	581.274	2	769.37	1	y6	40.01	7898513	0	4
FSGTWYAMAK	sp|P02753|RET4_HUMAN	30110_YXB_XM_500ng_30cm_PRM_Fusion04_60min_H107	581.274	2	769.37	1	y6	40.03	5652989	0	4
FSGTWYAMAK	sp|P02753|RET4_HUMAN	30110_YXB_XM_500ng_30cm_PRM_Fusion04_60min_H108	581.274	2	769.37	1	y6	40.14	1996750	80512	4
FSGTWYAMAK	sp|P02753|RET4_HUMAN	30110_YXB_XM_500ng_30cm_PRM_Fusion04_60min_H110	581.274	2	769.37	1	y6	40.24	2711893	0	5
FSGTWYAMAK	sp|P02753|RET4_HUMAN	30110_YXB_XM_500ng_30cm_PRM_Fusion04_60min_H111	581.274	2	769.37	1	y6	39.93	4417322	0	5
FSGTWYAMAK	sp|P02753|RET4_HUMAN	30110_YXB_XM_500ng_30cm_PRM_Fusion04_60min_H112	581.274	2	769.37	1	y6	40.26	1339927	31521	5
FSGTWYAMAK	sp|P02753|RET4_HUMAN	30110_YXB_XM_500ng_30cm_PRM_Fusion04_60min_H97	581.274	2	769.37	1	y6	40.6	780474	35085	5
FSGTWYAMAK	sp|P02753|RET4_HUMAN	30110_YXB_XM_500ng_30cm_PRM_Fusion04_60min_H98	581.274	2	769.37	1	y6	40.3	1802974	233752	5
FSGTWYAMAK	sp|P02753|RET4_HUMAN	30110_YXB_XM_500ng_30cm_PRM_Fusion04_60min_H99	581.274	2	769.37	1	y6	40.32	1440754	0	6
FSGTWYAMAK	sp|P02753|RET4_HUMAN	30111_YXB_XM_500ng_30cm_PRM_Fusion04_60min_H113	581.274	2	769.37	1	y6	40.22	4002540	69321	5
FSGTWYAMAK	sp|P02753|RET4_HUMAN	30111_YXB_XM_500ng_30cm_PRM_Fusion04_60min_H114	581.274	2	769.37	1	y6	40.12	8960544	0	4
FSGTWYAMAK	sp|P02753|RET4_HUMAN	30111_YXB_XM_500ng_30cm_PRM_Fusion04_60min_H115	581.274	2	769.37	1	y6	40.2	1245071	137286	5
FSGTWYAMAK	sp|P02753|RET4_HUMAN	30111_YXB_XM_500ng_30cm_PRM_Fusion04_60min_H116	581.274	2	769.37	1	y6	39.7	2556411	323624	5
FSGTWYAMAK	sp|P02753|RET4_HUMAN	30111_YXB_XM_500ng_30cm_PRM_Fusion04_60min_H117	581.274	2	769.37	1	y6	39.98	1738618	68682	5
FSGTWYAMAK	sp|P02753|RET4_HUMAN	30111_YXB_XM_500ng_30cm_PRM_Fusion04_60min_H118	581.274	2	769.37	1	y6	40.25	1344592	0	5
FSGTWYAMAK	sp|P02753|RET4_HUMAN	30111_YXB_XM_500ng_30cm_PRM_Fusion04_60min_H119	581.274	2	769.37	1	y6	40.16	9239738	0	4
FSGTWYAMAK	sp|P02753|RET4_HUMAN	30111_YXB_XM_500ng_30cm_PRM_Fusion04_60min_H120	581.274	2	769.37	1	y6	40.42	933898	3134	5
FSGTWYAMAK	sp|P02753|RET4_HUMAN	30112_YXB_XM_500ng_30cm_PRM_Fusion04_60min_H10_R2	581.274	2	769.37	1	y6	40.59	1740708	0	4
FSGTWYAMAK	sp|P02753|RET4_HUMAN	30112_YXB_XM_500ng_30cm_PRM_Fusion04_60min_H4_R2	581.274	2	769.37	1	y6	40.42	2952874	0	5
FSGTWYAMAK	sp|P02753|RET4_HUMAN	30112_YXB_XM_500ng_30cm_PRM_Fusion04_60min_H7_R2	581.274	2	769.37	1	y6	40.56	4114514	0	4
FSGTWYAMAK	sp|P02753|RET4_HUMAN	30113_YXB_XM_500ng_30cm_PRM_Fusion04_60min_H11_R3	581.274	2	769.37	1	y6	40.58	1421451	12641	5
FSGTWYAMAK	sp|P02753|RET4_HUMAN	30113_YXB_XM_500ng_30cm_PRM_Fusion04_60min_H14_R3	581.274	2	769.37	1	y6	40.68	656921	0	5
FSGTWYAMAK	sp|P02753|RET4_HUMAN	30113_YXB_XM_500ng_30cm_PRM_Fusion04_60min_H15_R3	581.274	2	769.37	1	y6	40.75	760646	0	4
FSGTWYAMAK	sp|P02753|RET4_HUMAN	30113_YXB_XM_500ng_30cm_PRM_Fusion04_60min_H16_R3	581.274	2	769.37	1	y6	40.85	257882	0	7
FSGTWYAMAK	sp|P02753|RET4_HUMAN	30113_YXB_XM_500ng_30cm_PRM_Fusion04_60min_H9_R3	581.274	2	769.37	1	y6	40.57	2070747	0	5
FSGTWYAMAK	sp|P02753|RET4_HUMAN	30114_YXB_XM_500ng_30cm_PRM_Fusion04_60min_H21_R2	581.274	2	769.37	1	y6	40.83	649537	0	6
FSGTWYAMAK	sp|P02753|RET4_HUMAN	30114_YXB_XM_500ng_30cm_PRM_Fusion04_60min_H24_R2	581.274	2	769.37	1	y6	41.14	193177	0	7
FSGTWYAMAK	sp|P02753|RET4_HUMAN	30114_YXB_XM_500ng_30cm_PRM_Fusion04_60min_H25_R2	581.274	2	769.37	1	y6	41.09	340952	75784	7
FSGTWYAMAK	sp|P02753|RET4_HUMAN	30114_YXB_XM_500ng_30cm_PRM_Fusion04_60min_H26_R2	581.274	2	769.37	1	y6	41.22	310478	256700	4
FSGTWYAMAK	sp|P02753|RET4_HUMAN	30114_YXB_XM_500ng_30cm_PRM_Fusion04_60min_H27_R2	581.274	2	769.37	1	y6	41.08	3276083	0	4
FSGTWYAMAK	sp|P02753|RET4_HUMAN	30116_YXB_XM_500ng_30cm_PRM_Fusion04_60min_H17_R3	581.274	2	769.37	1	y6	40.19	5061300	85268	4
FSGTWYAMAK	sp|P02753|RET4_HUMAN	30116_YXB_XM_500ng_30cm_PRM_Fusion04_60min_H19_R3	581.274	2	769.37	1	y6	40.1	1910627	0	7
FSGTWYAMAK	sp|P02753|RET4_HUMAN	30116_YXB_XM_500ng_30cm_PRM_Fusion04_60min_H23_R3	581.274	2	769.37	1	y6	40.34	516507	2836	5
FSGTWYAMAK	sp|P02753|RET4_HUMAN	30116_YXB_XM_500ng_30cm_PRM_Fusion04_60min_H28_R2	581.274	2	769.37	1	y6	40.42	543149	25208	5
FSGTWYAMAK	sp|P02753|RET4_HUMAN	30116_YXB_XM_500ng_30cm_PRM_Fusion04_60min_H29_R2	581.274	2	769.37	1	y6	40.54	257879	0	5
FSGTWYAMAK	sp|P02753|RET4_HUMAN	30116_YXB_XM_500ng_30cm_PRM_Fusion04_60min_H30_R2	581.274	2	769.37	1	y6	40.48	379212	36426	5
FSGTWYAMAK	sp|P02753|RET4_HUMAN	30116_YXB_XM_500ng_30cm_PRM_Fusion04_60min_H32_R2	581.274	2	769.37	1	y6	40.53	989360	0	5
FSGTWYAMAK	sp|P02753|RET4_HUMAN	30116_YXB_XM_500ng_30cm_PRM_Fusion04_60min_H36_R2	581.274	2	769.37	1	y6	40.3	3968041	0	4
FSGTWYAMAK	sp|P02753|RET4_HUMAN	30116_YXB_XM_500ng_30cm_PRM_Fusion04_60min_H37_R2	581.274	2	769.37	1	y6	40.39	1492784	0	5
FSGTWYAMAK	sp|P02753|RET4_HUMAN	30117_YXB_XM_500ng_30cm_PRM_Fusion04_60min_H20_R4	581.274	2	769.37	1	y6	40.46	637934	33301	6
FSGTWYAMAK	sp|P02753|RET4_HUMAN	30117_YXB_XM_500ng_30cm_PRM_Fusion04_60min_H31_R3	581.274	2	769.37	1	y6	40.29	1894366	58187	4
FSGTWYAMAK	sp|P02753|RET4_HUMAN	30117_YXB_XM_500ng_30cm_PRM_Fusion04_60min_H39_R2	581.274	2	769.37	1	y6	40.47	2813436	0	5
FSGTWYAMAK	sp|P02753|RET4_HUMAN	30117_YXB_XM_500ng_30cm_PRM_Fusion04_60min_H40_R2	581.274	2	769.37	1	y6	40.53	1829704	0	5
FSGTWYAMAK	sp|P02753|RET4_HUMAN	30117_YXB_XM_500ng_30cm_PRM_Fusion04_60min_H41_R2	581.274	2	769.37	1	y6	40.46	679381	0	7
FSGTWYAMAK	sp|P02753|RET4_HUMAN	30117_YXB_XM_500ng_30cm_PRM_Fusion04_60min_H42_R2	581.274	2	769.37	1	y6	40.4	733665	0	8
FSGTWYAMAK	sp|P02753|RET4_HUMAN	30117_YXB_XM_500ng_30cm_PRM_Fusion04_60min_H43_R2	581.274	2	769.37	1	y6	40.12	5267962	0	5
FSGTWYAMAK	sp|P02753|RET4_HUMAN	30117_YXB_XM_500ng_30cm_PRM_Fusion04_60min_H48_R2	581.274	2	769.37	1	y6	40.48	792388	0	7
FSGTWYAMAK	sp|P02753|RET4_HUMAN	30117_YXB_XM_500ng_30cm_PRM_Fusion04_60min_H49_R2	581.274	2	769.37	1	y6	40.44	800234	0	8
FSGTWYAMAK	sp|P02753|RET4_HUMAN	30117_YXB_XM_500ng_30cm_PRM_Fusion04_60min_H50_R2	581.274	2	769.37	1	y6	40.44	1256198	0	7
FSGTWYAMAK	sp|P02753|RET4_HUMAN	30117_YXB_XM_500ng_30cm_PRM_Fusion04_60min_H59_R2	581.274	2	769.37	1	y6	40.56	743574	10116	5
FSGTWYAMAK	sp|P02753|RET4_HUMAN	30117_YXB_XM_500ng_30cm_PRM_Fusion04_60min_H60_R2	581.274	2	769.37	1	y6	40.5	1046386	45855	5
FSGTWYAMAK	sp|P02753|RET4_HUMAN	30117_YXB_XM_500ng_30cm_PRM_Fusion04_60min_H63_R2	581.274	2	769.37	1	y6	40.54	304227	19296	6
FSGTWYAMAK	sp|P02753|RET4_HUMAN	30117_YXB_XM_500ng_30cm_PRM_Fusion04_60min_H66_R2	581.274	2	769.37	1	y6	40.55	986574	0	7
FSGTWYAMAK	sp|P02753|RET4_HUMAN	30117_YXB_XM_500ng_30cm_PRM_Fusion04_60min_H72_R2	581.274	2	769.37	1	y6	40.53	771315	0	8
FSGTWYAMAK	sp|P02753|RET4_HUMAN	30117_YXB_XM_500ng_30cm_PRM_Fusion04_60min_H74_R2	581.274	2	769.37	1	y6	40.28	704358	0	7
FSGTWYAMAK	sp|P02753|RET4_HUMAN	30117_YXB_XM_500ng_30cm_PRM_Fusion04_60min_H75_R2	581.274	2	769.37	1	y6	40.73	799968	0	8
FSGTWYAMAK	sp|P02753|RET4_HUMAN	30117_YXB_XM_500ng_30cm_PRM_Fusion04_60min_H77_R2	581.274	2	769.37	1	y6	40.76	1366154	0	8
FSGTWYAMAK	sp|P02753|RET4_HUMAN	30117_YXB_XM_500ng_30cm_PRM_Fusion04_60min_H87_R2	581.274	2	769.37	1	y6	40.99	508656	218874	8
FSGTWYAMAK	sp|P02753|RET4_HUMAN	30117_YXB_XM_500ng_30cm_PRM_Fusion04_60min_H88_R2	581.274	2	769.37	1	y6	40.9	871551	0	8
FSGTWYAMAK	sp|P02753|RET4_HUMAN	30117_YXB_XM_500ng_30cm_PRM_Fusion04_60min_H91_R2	581.274	2	769.37	1	y6	40.52	964741	0	8
FSGTWYAMAK	sp|P02753|RET4_HUMAN	30117_YXB_XM_500ng_30cm_PRM_Fusion04_60min_H92_R2	581.274	2	769.37	1	y6	41.01	680293	821910	4
FSGTWYAMAK	sp|P02753|RET4_HUMAN	30117_YXB_XM_500ng_30cm_PRM_Fusion04_60min_H94_R2	581.274	2	769.37	1	y6	40.9	4130670	0	4
FSGTWYAMAK	sp|P02753|RET4_HUMAN	30117_YXB_XM_500ng_30cm_PRM_Fusion04_60min_H96_R2	581.274	2	769.37	1	y6	41.26	323744	127804	7
FSGTWYAMAK	sp|P02753|RET4_HUMAN	30118_YXB_XM_500ng_30cm_PRM_Fusion04_60min_H18_R5	581.274	2	769.37	1	y6	40.65	908933	0	5
FSGTWYAMAK	sp|P02753|RET4_HUMAN	30118_YXB_XM_500ng_30cm_PRM_Fusion04_60min_H38_R3	581.274	2	769.37	1	y6	40.58	2635167	60175	4
FSGTWYAMAK	sp|P02753|RET4_HUMAN	30124_YXB_XM_500ng_30cm_PRM_Fusion04_60min_H105_R2	581.274	2	769.37	1	y6	41.31	949835	0	4
FSGTWYAMAK	sp|P02753|RET4_HUMAN	30124_YXB_XM_500ng_30cm_PRM_Fusion04_60min_H106_R2	581.274	2	769.37	1	y6	40.81	0	0	0
FSGTWYAMAK	sp|P02753|RET4_HUMAN	30124_YXB_XM_500ng_30cm_PRM_Fusion04_60min_H109_R2	581.274	2	769.37	1	y6	41.11	2188	0	5
FSGTWYAMAK	sp|P02753|RET4_HUMAN	30124_YXB_XM_500ng_30cm_PRM_Fusion04_60min_H76_R3	581.274	2	769.37	1	y6	38.15	0	0	0
FSGTWYAMAK	sp|P02753|RET4_HUMAN	21209_YXB1209_1ug_30cm_PRM_Fusion04_60min_H1	581.274	2	583.291	1	y5	40.73	1824165	0	7
FSGTWYAMAK	sp|P02753|RET4_HUMAN	21209_YXB1209_1ug_30cm_PRM_Fusion04_60min_H2	581.274	2	583.291	1	y5	40.29	610937	0	8
FSGTWYAMAK	sp|P02753|RET4_HUMAN	21209_YXB1209_1ug_30cm_PRM_Fusion04_60min_H3	581.274	2	583.291	1	y5	40.51	521533	0	8
FSGTWYAMAK	sp|P02753|RET4_HUMAN	21209_YXB1209_1ug_30cm_PRM_Fusion04_60min_H5	581.274	2	583.291	1	y5	40.33	1200290	0	7
FSGTWYAMAK	sp|P02753|RET4_HUMAN	21209_YXB1209_1ug_30cm_PRM_Fusion04_60min_H6	581.274	2	583.291	1	y5	40.4	568085	0	8
FSGTWYAMAK	sp|P02753|RET4_HUMAN	21209_YXB1209_1ug_30cm_PRM_Fusion04_60min_H8	581.274	2	583.291	1	y5	40.38	671399	0	8
FSGTWYAMAK	sp|P02753|RET4_HUMAN	21217_YXB_XM_500ng_30cm_PRM_Fusion04_60min_H12	581.274	2	583.291	1	y5	40.59	951072	0	8
FSGTWYAMAK	sp|P02753|RET4_HUMAN	21217_YXB_XM_500ng_30cm_PRM_Fusion04_60min_H13	581.274	2	583.291	1	y5	40.62	612132	0	8
FSGTWYAMAK	sp|P02753|RET4_HUMAN	21218_YXB_XM_500ng_30cm_PRM_Fusion04_60min_H22	581.274	2	583.291	1	y5	40.42	1058335	0	8
FSGTWYAMAK	sp|P02753|RET4_HUMAN	21219_YXB_XM_500ng_30cm_PRM_Fusion04_60min_H33	581.274	2	583.291	1	y5	40.7	487043	0	7
FSGTWYAMAK	sp|P02753|RET4_HUMAN	21219_YXB_XM_500ng_30cm_PRM_Fusion04_60min_H34	581.274	2	583.291	1	y5	40.64	619567	0	7
FSGTWYAMAK	sp|P02753|RET4_HUMAN	21219_YXB_XM_500ng_30cm_PRM_Fusion04_60min_H35	581.274	2	583.291	1	y5	40.6	660018	0	8
FSGTWYAMAK	sp|P02753|RET4_HUMAN	21220_YXB_XM_500ng_30cm_PRM_Fusion04_60min_H44	581.274	2	583.291	1	y5	40.52	1310170	0	7
FSGTWYAMAK	sp|P02753|RET4_HUMAN	21220_YXB_XM_500ng_30cm_PRM_Fusion04_60min_H45	581.274	2	583.291	1	y5	40.6	1430523	0	8
FSGTWYAMAK	sp|P02753|RET4_HUMAN	21220_YXB_XM_500ng_30cm_PRM_Fusion04_60min_H46	581.274	2	583.291	1	y5	40.67	413649	0	8
FSGTWYAMAK	sp|P02753|RET4_HUMAN	21220_YXB_XM_500ng_30cm_PRM_Fusion04_60min_H51	581.274	2	583.291	1	y5	40.64	216605	0	8
FSGTWYAMAK	sp|P02753|RET4_HUMAN	21220_YXB_XM_500ng_30cm_PRM_Fusion04_60min_H52	581.274	2	583.291	1	y5	40.47	517835	0	7
FSGTWYAMAK	sp|P02753|RET4_HUMAN	21220_YXB_XM_500ng_30cm_PRM_Fusion04_60min_H53	581.274	2	583.291	1	y5	40.58	492143	0	8
FSGTWYAMAK	sp|P02753|RET4_HUMAN	21220_YXB_XM_500ng_30cm_PRM_Fusion04_60min_H54	581.274	2	583.291	1	y5	40.59	838571	0	8
FSGTWYAMAK	sp|P02753|RET4_HUMAN	21220_YXB_XM_500ng_30cm_PRM_Fusion04_60min_H55	581.274	2	583.291	1	y5	39.39	0	0	0
FSGTWYAMAK	sp|P02753|RET4_HUMAN	21221_YXB_XM_500ng_30cm_PRM_Fusion04_60min_H56	581.274	2	583.291	1	y5	40.56	914689	0	7
FSGTWYAMAK	sp|P02753|RET4_HUMAN	21221_YXB_XM_500ng_30cm_PRM_Fusion04_60min_H57	581.274	2	583.291	1	y5	40.71	150704	0	8
FSGTWYAMAK	sp|P02753|RET4_HUMAN	21221_YXB_XM_500ng_30cm_PRM_Fusion04_60min_H58	581.274	2	583.291	1	y5	40.71	701842	0	8
FSGTWYAMAK	sp|P02753|RET4_HUMAN	21221_YXB_XM_500ng_30cm_PRM_Fusion04_60min_H61	581.274	2	583.291	1	y5	40.17	289271	0	6
FSGTWYAMAK	sp|P02753|RET4_HUMAN	21221_YXB_XM_500ng_30cm_PRM_Fusion04_60min_H62	581.274	2	583.291	1	y5	40.68	319124	0	8
FSGTWYAMAK	sp|P02753|RET4_HUMAN	21221_YXB_XM_500ng_30cm_PRM_Fusion04_60min_H64	581.274	2	583.291	1	y5	40.58	652081	0	7
FSGTWYAMAK	sp|P02753|RET4_HUMAN	21221_YXB_XM_500ng_30cm_PRM_Fusion04_60min_H65	581.274	2	583.291	1	y5	40.64	485896	0	8
FSGTWYAMAK	sp|P02753|RET4_HUMAN	21222_YXB_XM_500ng_30cm_PRM_Fusion04_60min_H67	581.274	2	583.291	1	y5	40.56	780913	0	8
FSGTWYAMAK	sp|P02753|RET4_HUMAN	21222_YXB_XM_500ng_30cm_PRM_Fusion04_60min_H68	581.274	2	583.291	1	y5	40.04	8419	0	7
FSGTWYAMAK	sp|P02753|RET4_HUMAN	21222_YXB_XM_500ng_30cm_PRM_Fusion04_60min_H69	581.274	2	583.291	1	y5	40.6	1731311	0	8
FSGTWYAMAK	sp|P02753|RET4_HUMAN	21222_YXB_XM_500ng_30cm_PRM_Fusion04_60min_H70	581.274	2	583.291	1	y5	40.56	1781207	0	8
FSGTWYAMAK	sp|P02753|RET4_HUMAN	21222_YXB_XM_500ng_30cm_PRM_Fusion04_60min_H71	581.274	2	583.291	1	y5	40.73	640259	0	7
FSGTWYAMAK	sp|P02753|RET4_HUMAN	21222_YXB_XM_500ng_30cm_PRM_Fusion04_60min_H73	581.274	2	583.291	1	y5	40.7	312362	0	8
FSGTWYAMAK	sp|P02753|RET4_HUMAN	21222_YXB_XM_500ng_30cm_PRM_Fusion04_60min_H78	581.274	2	583.291	1	y5	40.95	510867	0	8
FSGTWYAMAK	sp|P02753|RET4_HUMAN	21223_YXB_XM_500ng_30cm_PRM_Fusion04_60min_H47	581.274	2	583.291	1	y5	38.71	463292	0	8
FSGTWYAMAK	sp|P02753|RET4_HUMAN	21223_YXB_XM_500ng_30cm_PRM_Fusion04_60min_H79	581.274	2	583.291	1	y5	38.62	245336	0	8
FSGTWYAMAK	sp|P02753|RET4_HUMAN	21223_YXB_XM_500ng_30cm_PRM_Fusion04_60min_H80	581.274	2	583.291	1	y5	38.85	190882	0	8
FSGTWYAMAK	sp|P02753|RET4_HUMAN	21224_YXB_XM_500ng_30cm_PRM_Fusion04_60min_H81	581.274	2	583.291	1	y5	38.73	1103977	0	7
FSGTWYAMAK	sp|P02753|RET4_HUMAN	21224_YXB_XM_500ng_30cm_PRM_Fusion04_60min_H82	581.274	2	583.291	1	y5	38.66	93095	0	8
FSGTWYAMAK	sp|P02753|RET4_HUMAN	21224_YXB_XM_500ng_30cm_PRM_Fusion04_60min_H83	581.274	2	583.291	1	y5	38.72	389781	0	8
FSGTWYAMAK	sp|P02753|RET4_HUMAN	21224_YXB_XM_500ng_30cm_PRM_Fusion04_60min_H84	581.274	2	583.291	1	y5	38.78	151358	0	8
FSGTWYAMAK	sp|P02753|RET4_HUMAN	21224_YXB_XM_500ng_30cm_PRM_Fusion04_60min_H85	581.274	2	583.291	1	y5	38.73	636206	0	7
FSGTWYAMAK	sp|P02753|RET4_HUMAN	21224_YXB_XM_500ng_30cm_PRM_Fusion04_60min_H86	581.274	2	583.291	1	y5	38.67	700273	0	7
FSGTWYAMAK	sp|P02753|RET4_HUMAN	21224_YXB_XM_500ng_30cm_PRM_Fusion04_60min_H89	581.274	2	583.291	1	y5	38.79	411378	0	8
FSGTWYAMAK	sp|P02753|RET4_HUMAN	21224_YXB_XM_500ng_30cm_PRM_Fusion04_60min_H90	581.274	2	583.291	1	y5	38.85	746445	0	7
FSGTWYAMAK	sp|P02753|RET4_HUMAN	21224_YXB_XM_500ng_30cm_PRM_Fusion04_60min_H93	581.274	2	583.291	1	y5	38.85	305957	0	7
FSGTWYAMAK	sp|P02753|RET4_HUMAN	21224_YXB_XM_500ng_30cm_PRM_Fusion04_60min_H95	581.274	2	583.291	1	y5	38.81	656016	0	7
FSGTWYAMAK	sp|P02753|RET4_HUMAN	30110_YXB_XM_500ng_30cm_PRM_Fusion04_60min_H100	581.274	2	583.291	1	y5	40.18	196974	0	8
FSGTWYAMAK	sp|P02753|RET4_HUMAN	30110_YXB_XM_500ng_30cm_PRM_Fusion04_60min_H101	581.274	2	583.291	1	y5	40.36	37312	0	8
FSGTWYAMAK	sp|P02753|RET4_HUMAN	30110_YXB_XM_500ng_30cm_PRM_Fusion04_60min_H102	581.274	2	583.291	1	y5	39.74	52827	0	6
FSGTWYAMAK	sp|P02753|RET4_HUMAN	30110_YXB_XM_500ng_30cm_PRM_Fusion04_60min_H103	581.274	2	583.291	1	y5	40.31	374332	0	8
FSGTWYAMAK	sp|P02753|RET4_HUMAN	30110_YXB_XM_500ng_30cm_PRM_Fusion04_60min_H104	581.274	2	583.291	1	y5	40.28	181431	0	6
FSGTWYAMAK	sp|P02753|RET4_HUMAN	30110_YXB_XM_500ng_30cm_PRM_Fusion04_60min_H107	581.274	2	583.291	1	y5	39.87	0	0	0
FSGTWYAMAK	sp|P02753|RET4_HUMAN	30110_YXB_XM_500ng_30cm_PRM_Fusion04_60min_H108	581.274	2	583.291	1	y5	40.29	81211	0	8
FSGTWYAMAK	sp|P02753|RET4_HUMAN	30110_YXB_XM_500ng_30cm_PRM_Fusion04_60min_H110	581.274	2	583.291	1	y5	40.41	450675	0	8
FSGTWYAMAK	sp|P02753|RET4_HUMAN	30110_YXB_XM_500ng_30cm_PRM_Fusion04_60min_H111	581.274	2	583.291	1	y5	40.13	430296	0	8
FSGTWYAMAK	sp|P02753|RET4_HUMAN	30110_YXB_XM_500ng_30cm_PRM_Fusion04_60min_H112	581.274	2	583.291	1	y5	40.42	509349	0	8
FSGTWYAMAK	sp|P02753|RET4_HUMAN	30110_YXB_XM_500ng_30cm_PRM_Fusion04_60min_H97	581.274	2	583.291	1	y5	40.67	185960	0	8
FSGTWYAMAK	sp|P02753|RET4_HUMAN	30110_YXB_XM_500ng_30cm_PRM_Fusion04_60min_H98	581.274	2	583.291	1	y5	40.42	519298	0	8
FSGTWYAMAK	sp|P02753|RET4_HUMAN	30110_YXB_XM_500ng_30cm_PRM_Fusion04_60min_H99	581.274	2	583.291	1	y5	40.43	917705	0	8
FSGTWYAMAK	sp|P02753|RET4_HUMAN	30111_YXB_XM_500ng_30cm_PRM_Fusion04_60min_H113	581.274	2	583.291	1	y5	40.42	553261	0	8
FSGTWYAMAK	sp|P02753|RET4_HUMAN	30111_YXB_XM_500ng_30cm_PRM_Fusion04_60min_H114	581.274	2	583.291	1	y5	39.81	0	0	0
FSGTWYAMAK	sp|P02753|RET4_HUMAN	30111_YXB_XM_500ng_30cm_PRM_Fusion04_60min_H115	581.274	2	583.291	1	y5	40.32	184482	0	8
FSGTWYAMAK	sp|P02753|RET4_HUMAN	30111_YXB_XM_500ng_30cm_PRM_Fusion04_60min_H116	581.274	2	583.291	1	y5	39.9	489490	0	8
FSGTWYAMAK	sp|P02753|RET4_HUMAN	30111_YXB_XM_500ng_30cm_PRM_Fusion04_60min_H117	581.274	2	583.291	1	y5	40.1	720627	0	8
FSGTWYAMAK	sp|P02753|RET4_HUMAN	30111_YXB_XM_500ng_30cm_PRM_Fusion04_60min_H118	581.274	2	583.291	1	y5	40.36	505754	0	8
FSGTWYAMAK	sp|P02753|RET4_HUMAN	30111_YXB_XM_500ng_30cm_PRM_Fusion04_60min_H119	581.274	2	583.291	1	y5	39.95	0	0	0
FSGTWYAMAK	sp|P02753|RET4_HUMAN	30111_YXB_XM_500ng_30cm_PRM_Fusion04_60min_H120	581.274	2	583.291	1	y5	40.53	265386	0	8
FSGTWYAMAK	sp|P02753|RET4_HUMAN	30112_YXB_XM_500ng_30cm_PRM_Fusion04_60min_H10_R2	581.274	2	583.291	1	y5	40.7	179401	0	7
FSGTWYAMAK	sp|P02753|RET4_HUMAN	30112_YXB_XM_500ng_30cm_PRM_Fusion04_60min_H4_R2	581.274	2	583.291	1	y5	40.53	1156129	0	8
FSGTWYAMAK	sp|P02753|RET4_HUMAN	30112_YXB_XM_500ng_30cm_PRM_Fusion04_60min_H7_R2	581.274	2	583.291	1	y5	40.62	593515	0	6
FSGTWYAMAK	sp|P02753|RET4_HUMAN	30113_YXB_XM_500ng_30cm_PRM_Fusion04_60min_H11_R3	581.274	2	583.291	1	y5	40.7	626201	0	8
FSGTWYAMAK	sp|P02753|RET4_HUMAN	30113_YXB_XM_500ng_30cm_PRM_Fusion04_60min_H14_R3	581.274	2	583.291	1	y5	40.8	188898	0	8
FSGTWYAMAK	sp|P02753|RET4_HUMAN	30113_YXB_XM_500ng_30cm_PRM_Fusion04_60min_H15_R3	581.274	2	583.291	1	y5	40.87	86621	0	8
FSGTWYAMAK	sp|P02753|RET4_HUMAN	30113_YXB_XM_500ng_30cm_PRM_Fusion04_60min_H16_R3	581.274	2	583.291	1	y5	40.9	223039	0	8
FSGTWYAMAK	sp|P02753|RET4_HUMAN	30113_YXB_XM_500ng_30cm_PRM_Fusion04_60min_H9_R3	581.274	2	583.291	1	y5	40.73	955281	0	8
FSGTWYAMAK	sp|P02753|RET4_HUMAN	30114_YXB_XM_500ng_30cm_PRM_Fusion04_60min_H21_R2	581.274	2	583.291	1	y5	40.94	354621	0	8
FSGTWYAMAK	sp|P02753|RET4_HUMAN	30114_YXB_XM_500ng_30cm_PRM_Fusion04_60min_H24_R2	581.274	2	583.291	1	y5	41.19	146538	0	8
FSGTWYAMAK	sp|P02753|RET4_HUMAN	30114_YXB_XM_500ng_30cm_PRM_Fusion04_60min_H25_R2	581.274	2	583.291	1	y5	41.2	247754	0	8
FSGTWYAMAK	sp|P02753|RET4_HUMAN	30114_YXB_XM_500ng_30cm_PRM_Fusion04_60min_H26_R2	581.274	2	583.291	1	y5	41.3	169337	0	7
FSGTWYAMAK	sp|P02753|RET4_HUMAN	30114_YXB_XM_500ng_30cm_PRM_Fusion04_60min_H27_R2	581.274	2	583.291	1	y5	40.91	57384	0	8
FSGTWYAMAK	sp|P02753|RET4_HUMAN	30116_YXB_XM_500ng_30cm_PRM_Fusion04_60min_H17_R3	581.274	2	583.291	1	y5	40.5	4791	0	8
FSGTWYAMAK	sp|P02753|RET4_HUMAN	30116_YXB_XM_500ng_30cm_PRM_Fusion04_60min_H19_R3	581.274	2	583.291	1	y5	40.26	1315404	0	8
FSGTWYAMAK	sp|P02753|RET4_HUMAN	30116_YXB_XM_500ng_30cm_PRM_Fusion04_60min_H23_R3	581.274	2	583.291	1	y5	40.42	122945	0	8
FSGTWYAMAK	sp|P02753|RET4_HUMAN	30116_YXB_XM_500ng_30cm_PRM_Fusion04_60min_H28_R2	581.274	2	583.291	1	y5	40.48	350651	0	6
FSGTWYAMAK	sp|P02753|RET4_HUMAN	30116_YXB_XM_500ng_30cm_PRM_Fusion04_60min_H29_R2	581.274	2	583.291	1	y5	40.62	140993	0	8
FSGTWYAMAK	sp|P02753|RET4_HUMAN	30116_YXB_XM_500ng_30cm_PRM_Fusion04_60min_H30_R2	581.274	2	583.291	1	y5	40.53	117171	0	8
FSGTWYAMAK	sp|P02753|RET4_HUMAN	30116_YXB_XM_500ng_30cm_PRM_Fusion04_60min_H32_R2	581.274	2	583.291	1	y5	40.7	379526	0	8
FSGTWYAMAK	sp|P02753|RET4_HUMAN	30116_YXB_XM_500ng_30cm_PRM_Fusion04_60min_H36_R2	581.274	2	583.291	1	y5	40.41	295431	0	8
FSGTWYAMAK	sp|P02753|RET4_HUMAN	30116_YXB_XM_500ng_30cm_PRM_Fusion04_60min_H37_R2	581.274	2	583.291	1	y5	40.55	567791	0	8
FSGTWYAMAK	sp|P02753|RET4_HUMAN	30117_YXB_XM_500ng_30cm_PRM_Fusion04_60min_H20_R4	581.274	2	583.291	1	y5	40.57	422236	0	8
FSGTWYAMAK	sp|P02753|RET4_HUMAN	30117_YXB_XM_500ng_30cm_PRM_Fusion04_60min_H31_R3	581.274	2	583.291	1	y5	40.37	345242	0	7
FSGTWYAMAK	sp|P02753|RET4_HUMAN	30117_YXB_XM_500ng_30cm_PRM_Fusion04_60min_H39_R2	581.274	2	583.291	1	y5	40.57	660883	0	8
FSGTWYAMAK	sp|P02753|RET4_HUMAN	30117_YXB_XM_500ng_30cm_PRM_Fusion04_60min_H40_R2	581.274	2	583.291	1	y5	40.69	110392	0	7
FSGTWYAMAK	sp|P02753|RET4_HUMAN	30117_YXB_XM_500ng_30cm_PRM_Fusion04_60min_H41_R2	581.274	2	583.291	1	y5	40.57	488300	0	8
FSGTWYAMAK	sp|P02753|RET4_HUMAN	30117_YXB_XM_500ng_30cm_PRM_Fusion04_60min_H42_R2	581.274	2	583.291	1	y5	40.48	891814	0	7
FSGTWYAMAK	sp|P02753|RET4_HUMAN	30117_YXB_XM_500ng_30cm_PRM_Fusion04_60min_H43_R2	581.274	2	583.291	1	y5	40.44	241818	0	8
FSGTWYAMAK	sp|P02753|RET4_HUMAN	30117_YXB_XM_500ng_30cm_PRM_Fusion04_60min_H48_R2	581.274	2	583.291	1	y5	40.59	767873	0	8
FSGTWYAMAK	sp|P02753|RET4_HUMAN	30117_YXB_XM_500ng_30cm_PRM_Fusion04_60min_H49_R2	581.274	2	583.291	1	y5	40.52	846191	0	7
FSGTWYAMAK	sp|P02753|RET4_HUMAN	30117_YXB_XM_500ng_30cm_PRM_Fusion04_60min_H50_R2	581.274	2	583.291	1	y5	40.55	1050039	0	8
FSGTWYAMAK	sp|P02753|RET4_HUMAN	30117_YXB_XM_500ng_30cm_PRM_Fusion04_60min_H59_R2	581.274	2	583.291	1	y5	40.63	401427	0	8
FSGTWYAMAK	sp|P02753|RET4_HUMAN	30117_YXB_XM_500ng_30cm_PRM_Fusion04_60min_H60_R2	581.274	2	583.291	1	y5	40.66	302833	0	8
FSGTWYAMAK	sp|P02753|RET4_HUMAN	30117_YXB_XM_500ng_30cm_PRM_Fusion04_60min_H63_R2	581.274	2	583.291	1	y5	40.65	111585	0	8
FSGTWYAMAK	sp|P02753|RET4_HUMAN	30117_YXB_XM_500ng_30cm_PRM_Fusion04_60min_H66_R2	581.274	2	583.291	1	y5	40.72	738567	0	8
FSGTWYAMAK	sp|P02753|RET4_HUMAN	30117_YXB_XM_500ng_30cm_PRM_Fusion04_60min_H72_R2	581.274	2	583.291	1	y5	40.57	888532	0	7
FSGTWYAMAK	sp|P02753|RET4_HUMAN	30117_YXB_XM_500ng_30cm_PRM_Fusion04_60min_H74_R2	581.274	2	583.291	1	y5	40.4	679719	0	8
FSGTWYAMAK	sp|P02753|RET4_HUMAN	30117_YXB_XM_500ng_30cm_PRM_Fusion04_60min_H75_R2	581.274	2	583.291	1	y5	40.89	829009	44986	7
FSGTWYAMAK	sp|P02753|RET4_HUMAN	30117_YXB_XM_500ng_30cm_PRM_Fusion04_60min_H77_R2	581.274	2	583.291	1	y5	40.76	1455724	0	7
FSGTWYAMAK	sp|P02753|RET4_HUMAN	30117_YXB_XM_500ng_30cm_PRM_Fusion04_60min_H87_R2	581.274	2	583.291	1	y5	41.19	513851	0	7
FSGTWYAMAK	sp|P02753|RET4_HUMAN	30117_YXB_XM_500ng_30cm_PRM_Fusion04_60min_H88_R2	581.274	2	583.291	1	y5	41.09	958153	11498	7
FSGTWYAMAK	sp|P02753|RET4_HUMAN	30117_YXB_XM_500ng_30cm_PRM_Fusion04_60min_H91_R2	581.274	2	583.291	1	y5	40.67	1019710	0	7
FSGTWYAMAK	sp|P02753|RET4_HUMAN	30117_YXB_XM_500ng_30cm_PRM_Fusion04_60min_H92_R2	581.274	2	583.291	1	y5	41.29	232190	0	8
FSGTWYAMAK	sp|P02753|RET4_HUMAN	30117_YXB_XM_500ng_30cm_PRM_Fusion04_60min_H94_R2	581.274	2	583.291	1	y5	40.68	0	0	0
FSGTWYAMAK	sp|P02753|RET4_HUMAN	30117_YXB_XM_500ng_30cm_PRM_Fusion04_60min_H96_R2	581.274	2	583.291	1	y5	41.26	556923	0	6
FSGTWYAMAK	sp|P02753|RET4_HUMAN	30118_YXB_XM_500ng_30cm_PRM_Fusion04_60min_H18_R5	581.274	2	583.291	1	y5	40.81	222489	0	8
FSGTWYAMAK	sp|P02753|RET4_HUMAN	30118_YXB_XM_500ng_30cm_PRM_Fusion04_60min_H38_R3	581.274	2	583.291	1	y5	40.78	478465	0	8
FSGTWYAMAK	sp|P02753|RET4_HUMAN	30124_YXB_XM_500ng_30cm_PRM_Fusion04_60min_H105_R2	581.274	2	583.291	1	y5	41.23	0	0	0
FSGTWYAMAK	sp|P02753|RET4_HUMAN	30124_YXB_XM_500ng_30cm_PRM_Fusion04_60min_H106_R2	581.274	2	583.291	1	y5	40.81	0	0	0
FSGTWYAMAK	sp|P02753|RET4_HUMAN	30124_YXB_XM_500ng_30cm_PRM_Fusion04_60min_H109_R2	581.274	2	583.291	1	y5	41.11	0	0	0
FSGTWYAMAK	sp|P02753|RET4_HUMAN	30124_YXB_XM_500ng_30cm_PRM_Fusion04_60min_H76_R3	581.274	2	583.291	1	y5	38.15	0	0	0
FSGTWYAMAK	sp|P02753|RET4_HUMAN	21209_YXB1209_1ug_30cm_PRM_Fusion04_60min_H1	581.274	2	420.228	1	y4	40.77	2433093	7036	4
FSGTWYAMAK	sp|P02753|RET4_HUMAN	21209_YXB1209_1ug_30cm_PRM_Fusion04_60min_H2	581.274	2	420.228	1	y4	40.06	1086229	53380	4
FSGTWYAMAK	sp|P02753|RET4_HUMAN	21209_YXB1209_1ug_30cm_PRM_Fusion04_60min_H3	581.274	2	420.228	1	y4	40.28	904617	0	4
FSGTWYAMAK	sp|P02753|RET4_HUMAN	21209_YXB1209_1ug_30cm_PRM_Fusion04_60min_H5	581.274	2	420.228	1	y4	40.06	1326082	224033	5
FSGTWYAMAK	sp|P02753|RET4_HUMAN	21209_YXB1209_1ug_30cm_PRM_Fusion04_60min_H6	581.274	2	420.228	1	y4	40.16	917669	0	4
FSGTWYAMAK	sp|P02753|RET4_HUMAN	21209_YXB1209_1ug_30cm_PRM_Fusion04_60min_H8	581.274	2	420.228	1	y4	40	3169955	15294	5
FSGTWYAMAK	sp|P02753|RET4_HUMAN	21217_YXB_XM_500ng_30cm_PRM_Fusion04_60min_H12	581.274	2	420.228	1	y4	40.31	1208461	22165	6
FSGTWYAMAK	sp|P02753|RET4_HUMAN	21217_YXB_XM_500ng_30cm_PRM_Fusion04_60min_H13	581.274	2	420.228	1	y4	40.43	748300	0	6
FSGTWYAMAK	sp|P02753|RET4_HUMAN	21218_YXB_XM_500ng_30cm_PRM_Fusion04_60min_H22	581.274	2	420.228	1	y4	40.14	1278794	82975	6
FSGTWYAMAK	sp|P02753|RET4_HUMAN	21219_YXB_XM_500ng_30cm_PRM_Fusion04_60min_H33	581.274	2	420.228	1	y4	40.7	537392	0	6
FSGTWYAMAK	sp|P02753|RET4_HUMAN	21219_YXB_XM_500ng_30cm_PRM_Fusion04_60min_H34	581.274	2	420.228	1	y4	40.68	630740	0	6
FSGTWYAMAK	sp|P02753|RET4_HUMAN	21219_YXB_XM_500ng_30cm_PRM_Fusion04_60min_H35	581.274	2	420.228	1	y4	40.32	807232	0	6
FSGTWYAMAK	sp|P02753|RET4_HUMAN	21220_YXB_XM_500ng_30cm_PRM_Fusion04_60min_H44	581.274	2	420.228	1	y4	40.24	1532743	0	6
FSGTWYAMAK	sp|P02753|RET4_HUMAN	21220_YXB_XM_500ng_30cm_PRM_Fusion04_60min_H45	581.274	2	420.228	1	y4	40.24	1929611	43742	5
FSGTWYAMAK	sp|P02753|RET4_HUMAN	21220_YXB_XM_500ng_30cm_PRM_Fusion04_60min_H46	581.274	2	420.228	1	y4	40.4	538684	65177	6
FSGTWYAMAK	sp|P02753|RET4_HUMAN	21220_YXB_XM_500ng_30cm_PRM_Fusion04_60min_H51	581.274	2	420.228	1	y4	40.4	387633	0	6
FSGTWYAMAK	sp|P02753|RET4_HUMAN	21220_YXB_XM_500ng_30cm_PRM_Fusion04_60min_H52	581.274	2	420.228	1	y4	40.31	596120	22838	6
FSGTWYAMAK	sp|P02753|RET4_HUMAN	21220_YXB_XM_500ng_30cm_PRM_Fusion04_60min_H53	581.274	2	420.228	1	y4	40.31	841167	0	5
FSGTWYAMAK	sp|P02753|RET4_HUMAN	21220_YXB_XM_500ng_30cm_PRM_Fusion04_60min_H54	581.274	2	420.228	1	y4	40.37	1010953	46712	6
FSGTWYAMAK	sp|P02753|RET4_HUMAN	21220_YXB_XM_500ng_30cm_PRM_Fusion04_60min_H55	581.274	2	420.228	1	y4	39.89	560900	0	5
FSGTWYAMAK	sp|P02753|RET4_HUMAN	21221_YXB_XM_500ng_30cm_PRM_Fusion04_60min_H56	581.274	2	420.228	1	y4	40.34	1088141	120808	6
FSGTWYAMAK	sp|P02753|RET4_HUMAN	21221_YXB_XM_500ng_30cm_PRM_Fusion04_60min_H57	581.274	2	420.228	1	y4	40.51	220785	53327	6
FSGTWYAMAK	sp|P02753|RET4_HUMAN	21221_YXB_XM_500ng_30cm_PRM_Fusion04_60min_H58	581.274	2	420.228	1	y4	40.44	1047231	43095	6
FSGTWYAMAK	sp|P02753|RET4_HUMAN	21221_YXB_XM_500ng_30cm_PRM_Fusion04_60min_H61	581.274	2	420.228	1	y4	40.06	5548614	0	5
FSGTWYAMAK	sp|P02753|RET4_HUMAN	21221_YXB_XM_500ng_30cm_PRM_Fusion04_60min_H62	581.274	2	420.228	1	y4	40.4	561911	0	5
FSGTWYAMAK	sp|P02753|RET4_HUMAN	21221_YXB_XM_500ng_30cm_PRM_Fusion04_60min_H64	581.274	2	420.228	1	y4	40.34	921758	0	6
FSGTWYAMAK	sp|P02753|RET4_HUMAN	21221_YXB_XM_500ng_30cm_PRM_Fusion04_60min_H65	581.274	2	420.228	1	y4	40.41	779659	0	5
FSGTWYAMAK	sp|P02753|RET4_HUMAN	21222_YXB_XM_500ng_30cm_PRM_Fusion04_60min_H67	581.274	2	420.228	1	y4	40.36	1181121	169923	6
FSGTWYAMAK	sp|P02753|RET4_HUMAN	21222_YXB_XM_500ng_30cm_PRM_Fusion04_60min_H68	581.274	2	420.228	1	y4	40.08	931138	0	5
FSGTWYAMAK	sp|P02753|RET4_HUMAN	21222_YXB_XM_500ng_30cm_PRM_Fusion04_60min_H69	581.274	2	420.228	1	y4	40.6	1915926	83488	6
FSGTWYAMAK	sp|P02753|RET4_HUMAN	21222_YXB_XM_500ng_30cm_PRM_Fusion04_60min_H70	581.274	2	420.228	1	y4	40.28	2202669	0	6
FSGTWYAMAK	sp|P02753|RET4_HUMAN	21222_YXB_XM_500ng_30cm_PRM_Fusion04_60min_H71	581.274	2	420.228	1	y4	40.45	782117	0	6
FSGTWYAMAK	sp|P02753|RET4_HUMAN	21222_YXB_XM_500ng_30cm_PRM_Fusion04_60min_H73	581.274	2	420.228	1	y4	40.45	841641	111586	4
FSGTWYAMAK	sp|P02753|RET4_HUMAN	21222_YXB_XM_500ng_30cm_PRM_Fusion04_60min_H78	581.274	2	420.228	1	y4	40.72	579574	0	6
FSGTWYAMAK	sp|P02753|RET4_HUMAN	21223_YXB_XM_500ng_30cm_PRM_Fusion04_60min_H47	581.274	2	420.228	1	y4	38.59	933233	0	4
FSGTWYAMAK	sp|P02753|RET4_HUMAN	21223_YXB_XM_500ng_30cm_PRM_Fusion04_60min_H79	581.274	2	420.228	1	y4	38.51	325365	17336	6
FSGTWYAMAK	sp|P02753|RET4_HUMAN	21223_YXB_XM_500ng_30cm_PRM_Fusion04_60min_H80	581.274	2	420.228	1	y4	38.63	1449297	451625	4
FSGTWYAMAK	sp|P02753|RET4_HUMAN	21224_YXB_XM_500ng_30cm_PRM_Fusion04_60min_H81	581.274	2	420.228	1	y4	38.73	1107135	0	6
FSGTWYAMAK	sp|P02753|RET4_HUMAN	21224_YXB_XM_500ng_30cm_PRM_Fusion04_60min_H82	581.274	2	420.228	1	y4	38.58	216610	36598	3
FSGTWYAMAK	sp|P02753|RET4_HUMAN	21224_YXB_XM_500ng_30cm_PRM_Fusion04_60min_H83	581.274	2	420.228	1	y4	38.57	543977	0	6
FSGTWYAMAK	sp|P02753|RET4_HUMAN	21224_YXB_XM_500ng_30cm_PRM_Fusion04_60min_H84	581.274	2	420.228	1	y4	38.46	5623184	0	5
FSGTWYAMAK	sp|P02753|RET4_HUMAN	21224_YXB_XM_500ng_30cm_PRM_Fusion04_60min_H85	581.274	2	420.228	1	y4	38.73	684855	0	6
FSGTWYAMAK	sp|P02753|RET4_HUMAN	21224_YXB_XM_500ng_30cm_PRM_Fusion04_60min_H86	581.274	2	420.228	1	y4	38.67	734570	0	6
FSGTWYAMAK	sp|P02753|RET4_HUMAN	21224_YXB_XM_500ng_30cm_PRM_Fusion04_60min_H89	581.274	2	420.228	1	y4	38.63	635130	45337	6
FSGTWYAMAK	sp|P02753|RET4_HUMAN	21224_YXB_XM_500ng_30cm_PRM_Fusion04_60min_H90	581.274	2	420.228	1	y4	38.85	752342	0	6
FSGTWYAMAK	sp|P02753|RET4_HUMAN	21224_YXB_XM_500ng_30cm_PRM_Fusion04_60min_H93	581.274	2	420.228	1	y4	38.85	369659	0	6
FSGTWYAMAK	sp|P02753|RET4_HUMAN	21224_YXB_XM_500ng_30cm_PRM_Fusion04_60min_H95	581.274	2	420.228	1	y4	38.81	751909	0	6
FSGTWYAMAK	sp|P02753|RET4_HUMAN	30110_YXB_XM_500ng_30cm_PRM_Fusion04_60min_H100	581.274	2	420.228	1	y4	40.06	2355270	179636	4
FSGTWYAMAK	sp|P02753|RET4_HUMAN	30110_YXB_XM_500ng_30cm_PRM_Fusion04_60min_H101	581.274	2	420.228	1	y4	40.28	846715	71756	4
FSGTWYAMAK	sp|P02753|RET4_HUMAN	30110_YXB_XM_500ng_30cm_PRM_Fusion04_60min_H102	581.274	2	420.228	1	y4	39.82	10514419	0	4
FSGTWYAMAK	sp|P02753|RET4_HUMAN	30110_YXB_XM_500ng_30cm_PRM_Fusion04_60min_H103	581.274	2	420.228	1	y4	40.2	1910152	50819	4
FSGTWYAMAK	sp|P02753|RET4_HUMAN	30110_YXB_XM_500ng_30cm_PRM_Fusion04_60min_H104	581.274	2	420.228	1	y4	40.01	7335530	0	5
FSGTWYAMAK	sp|P02753|RET4_HUMAN	30110_YXB_XM_500ng_30cm_PRM_Fusion04_60min_H107	581.274	2	420.228	1	y4	40.07	4628383	0	5
FSGTWYAMAK	sp|P02753|RET4_HUMAN	30110_YXB_XM_500ng_30cm_PRM_Fusion04_60min_H108	581.274	2	420.228	1	y4	40.14	1577658	201180	5
FSGTWYAMAK	sp|P02753|RET4_HUMAN	30110_YXB_XM_500ng_30cm_PRM_Fusion04_60min_H110	581.274	2	420.228	1	y4	40.24	3219529	0	4
FSGTWYAMAK	sp|P02753|RET4_HUMAN	30110_YXB_XM_500ng_30cm_PRM_Fusion04_60min_H111	581.274	2	420.228	1	y4	39.93	4835555	74513	4
FSGTWYAMAK	sp|P02753|RET4_HUMAN	30110_YXB_XM_500ng_30cm_PRM_Fusion04_60min_H112	581.274	2	420.228	1	y4	40.26	1634706	69574	4
FSGTWYAMAK	sp|P02753|RET4_HUMAN	30110_YXB_XM_500ng_30cm_PRM_Fusion04_60min_H97	581.274	2	420.228	1	y4	40.6	990327	41906	4
FSGTWYAMAK	sp|P02753|RET4_HUMAN	30110_YXB_XM_500ng_30cm_PRM_Fusion04_60min_H98	581.274	2	420.228	1	y4	40.3	1875863	326844	4
FSGTWYAMAK	sp|P02753|RET4_HUMAN	30110_YXB_XM_500ng_30cm_PRM_Fusion04_60min_H99	581.274	2	420.228	1	y4	40.32	2133413	61324	4
FSGTWYAMAK	sp|P02753|RET4_HUMAN	30111_YXB_XM_500ng_30cm_PRM_Fusion04_60min_H113	581.274	2	420.228	1	y4	40.3	4518568	0	4
FSGTWYAMAK	sp|P02753|RET4_HUMAN	30111_YXB_XM_500ng_30cm_PRM_Fusion04_60min_H114	581.274	2	420.228	1	y4	40.16	5726357	0	5
FSGTWYAMAK	sp|P02753|RET4_HUMAN	30111_YXB_XM_500ng_30cm_PRM_Fusion04_60min_H115	581.274	2	420.228	1	y4	40.2	1565936	120200	4
FSGTWYAMAK	sp|P02753|RET4_HUMAN	30111_YXB_XM_500ng_30cm_PRM_Fusion04_60min_H116	581.274	2	420.228	1	y4	39.66	3073307	235985	4
FSGTWYAMAK	sp|P02753|RET4_HUMAN	30111_YXB_XM_500ng_30cm_PRM_Fusion04_60min_H117	581.274	2	420.228	1	y4	39.98	2299130	178975	4
FSGTWYAMAK	sp|P02753|RET4_HUMAN	30111_YXB_XM_500ng_30cm_PRM_Fusion04_60min_H118	581.274	2	420.228	1	y4	40.25	1937164	0	4
FSGTWYAMAK	sp|P02753|RET4_HUMAN	30111_YXB_XM_500ng_30cm_PRM_Fusion04_60min_H119	581.274	2	420.228	1	y4	40.11	7894203	0	5
FSGTWYAMAK	sp|P02753|RET4_HUMAN	30111_YXB_XM_500ng_30cm_PRM_Fusion04_60min_H120	581.274	2	420.228	1	y4	40.42	1064389	105313	4
FSGTWYAMAK	sp|P02753|RET4_HUMAN	30112_YXB_XM_500ng_30cm_PRM_Fusion04_60min_H10_R2	581.274	2	420.228	1	y4	40.59	1602230	0	5
FSGTWYAMAK	sp|P02753|RET4_HUMAN	30112_YXB_XM_500ng_30cm_PRM_Fusion04_60min_H4_R2	581.274	2	420.228	1	y4	40.42	3431042	52022	4
FSGTWYAMAK	sp|P02753|RET4_HUMAN	30112_YXB_XM_500ng_30cm_PRM_Fusion04_60min_H7_R2	581.274	2	420.228	1	y4	40.56	2808835	0	5
FSGTWYAMAK	sp|P02753|RET4_HUMAN	30113_YXB_XM_500ng_30cm_PRM_Fusion04_60min_H11_R3	581.274	2	420.228	1	y4	40.58	1765541	96748	4
FSGTWYAMAK	sp|P02753|RET4_HUMAN	30113_YXB_XM_500ng_30cm_PRM_Fusion04_60min_H14_R3	581.274	2	420.228	1	y4	40.68	921332	35678	4
FSGTWYAMAK	sp|P02753|RET4_HUMAN	30113_YXB_XM_500ng_30cm_PRM_Fusion04_60min_H15_R3	581.274	2	420.228	1	y4	40.75	720818	52973	5
FSGTWYAMAK	sp|P02753|RET4_HUMAN	30113_YXB_XM_500ng_30cm_PRM_Fusion04_60min_H16_R3	581.274	2	420.228	1	y4	40.85	473902	30831	5
FSGTWYAMAK	sp|P02753|RET4_HUMAN	30113_YXB_XM_500ng_30cm_PRM_Fusion04_60min_H9_R3	581.274	2	420.228	1	y4	40.61	2543144	39617	4
FSGTWYAMAK	sp|P02753|RET4_HUMAN	30114_YXB_XM_500ng_30cm_PRM_Fusion04_60min_H21_R2	581.274	2	420.228	1	y4	40.83	1005526	61209	4
FSGTWYAMAK	sp|P02753|RET4_HUMAN	30114_YXB_XM_500ng_30cm_PRM_Fusion04_60min_H24_R2	581.274	2	420.228	1	y4	41.14	239268	0	6
FSGTWYAMAK	sp|P02753|RET4_HUMAN	30114_YXB_XM_500ng_30cm_PRM_Fusion04_60min_H25_R2	581.274	2	420.228	1	y4	41.14	736768	149425	4
FSGTWYAMAK	sp|P02753|RET4_HUMAN	30114_YXB_XM_500ng_30cm_PRM_Fusion04_60min_H26_R2	581.274	2	420.228	1	y4	41.18	56421	601594	8
FSGTWYAMAK	sp|P02753|RET4_HUMAN	30114_YXB_XM_500ng_30cm_PRM_Fusion04_60min_H27_R2	581.274	2	420.228	1	y4	41.13	1974723	0	5
FSGTWYAMAK	sp|P02753|RET4_HUMAN	30116_YXB_XM_500ng_30cm_PRM_Fusion04_60min_H17_R3	581.274	2	420.228	1	y4	40.15	4245326	265079	5
FSGTWYAMAK	sp|P02753|RET4_HUMAN	30116_YXB_XM_500ng_30cm_PRM_Fusion04_60min_H19_R3	581.274	2	420.228	1	y4	40.21	2233886	9741	4
FSGTWYAMAK	sp|P02753|RET4_HUMAN	30116_YXB_XM_500ng_30cm_PRM_Fusion04_60min_H23_R3	581.274	2	420.228	1	y4	40.34	953513	93155	4
FSGTWYAMAK	sp|P02753|RET4_HUMAN	30116_YXB_XM_500ng_30cm_PRM_Fusion04_60min_H28_R2	581.274	2	420.228	1	y4	40.42	792206	29630	4
FSGTWYAMAK	sp|P02753|RET4_HUMAN	30116_YXB_XM_500ng_30cm_PRM_Fusion04_60min_H29_R2	581.274	2	420.228	1	y4	40.54	403168	28847	4
FSGTWYAMAK	sp|P02753|RET4_HUMAN	30116_YXB_XM_500ng_30cm_PRM_Fusion04_60min_H30_R2	581.274	2	420.228	1	y4	40.48	615641	374	4
FSGTWYAMAK	sp|P02753|RET4_HUMAN	30116_YXB_XM_500ng_30cm_PRM_Fusion04_60min_H32_R2	581.274	2	420.228	1	y4	40.53	1187344	0	4
FSGTWYAMAK	sp|P02753|RET4_HUMAN	30116_YXB_XM_500ng_30cm_PRM_Fusion04_60min_H36_R2	581.274	2	420.228	1	y4	40.19	3892551	0	5
FSGTWYAMAK	sp|P02753|RET4_HUMAN	30116_YXB_XM_500ng_30cm_PRM_Fusion04_60min_H37_R2	581.274	2	420.228	1	y4	40.39	2263310	68360	4
FSGTWYAMAK	sp|P02753|RET4_HUMAN	30117_YXB_XM_500ng_30cm_PRM_Fusion04_60min_H20_R4	581.274	2	420.228	1	y4	40.46	765227	91285	4
FSGTWYAMAK	sp|P02753|RET4_HUMAN	30117_YXB_XM_500ng_30cm_PRM_Fusion04_60min_H31_R3	581.274	2	420.228	1	y4	40.29	1781788	140436	5
FSGTWYAMAK	sp|P02753|RET4_HUMAN	30117_YXB_XM_500ng_30cm_PRM_Fusion04_60min_H39_R2	581.274	2	420.228	1	y4	40.41	3044906	0	4
FSGTWYAMAK	sp|P02753|RET4_HUMAN	30117_YXB_XM_500ng_30cm_PRM_Fusion04_60min_H40_R2	581.274	2	420.228	1	y4	40.58	2091132	0	4
FSGTWYAMAK	sp|P02753|RET4_HUMAN	30117_YXB_XM_500ng_30cm_PRM_Fusion04_60min_H41_R2	581.274	2	420.228	1	y4	40.46	971256	42691	4
FSGTWYAMAK	sp|P02753|RET4_HUMAN	30117_YXB_XM_500ng_30cm_PRM_Fusion04_60min_H42_R2	581.274	2	420.228	1	y4	40.44	1524187	0	4
FSGTWYAMAK	sp|P02753|RET4_HUMAN	30117_YXB_XM_500ng_30cm_PRM_Fusion04_60min_H43_R2	581.274	2	420.228	1	y4	40.17	7227622	0	4
FSGTWYAMAK	sp|P02753|RET4_HUMAN	30117_YXB_XM_500ng_30cm_PRM_Fusion04_60min_H48_R2	581.274	2	420.228	1	y4	40.55	1446969	0	4
FSGTWYAMAK	sp|P02753|RET4_HUMAN	30117_YXB_XM_500ng_30cm_PRM_Fusion04_60min_H49_R2	581.274	2	420.228	1	y4	40.4	1347581	15326	4
FSGTWYAMAK	sp|P02753|RET4_HUMAN	30117_YXB_XM_500ng_30cm_PRM_Fusion04_60min_H50_R2	581.274	2	420.228	1	y4	40.44	1946739	0	4
FSGTWYAMAK	sp|P02753|RET4_HUMAN	30117_YXB_XM_500ng_30cm_PRM_Fusion04_60min_H59_R2	581.274	2	420.228	1	y4	40.56	1331424	75496	4
FSGTWYAMAK	sp|P02753|RET4_HUMAN	30117_YXB_XM_500ng_30cm_PRM_Fusion04_60min_H60_R2	581.274	2	420.228	1	y4	40.5	1586537	42838	4
FSGTWYAMAK	sp|P02753|RET4_HUMAN	30117_YXB_XM_500ng_30cm_PRM_Fusion04_60min_H63_R2	581.274	2	420.228	1	y4	40.54	774812	131645	4
FSGTWYAMAK	sp|P02753|RET4_HUMAN	30117_YXB_XM_500ng_30cm_PRM_Fusion04_60min_H66_R2	581.274	2	420.228	1	y4	40.55	1758839	0	4
FSGTWYAMAK	sp|P02753|RET4_HUMAN	30117_YXB_XM_500ng_30cm_PRM_Fusion04_60min_H72_R2	581.274	2	420.228	1	y4	40.49	1545904	14741	4
FSGTWYAMAK	sp|P02753|RET4_HUMAN	30117_YXB_XM_500ng_30cm_PRM_Fusion04_60min_H74_R2	581.274	2	420.228	1	y4	40.28	1571859	13946	4
FSGTWYAMAK	sp|P02753|RET4_HUMAN	30117_YXB_XM_500ng_30cm_PRM_Fusion04_60min_H75_R2	581.274	2	420.228	1	y4	40.73	1084544	50410	6
FSGTWYAMAK	sp|P02753|RET4_HUMAN	30117_YXB_XM_500ng_30cm_PRM_Fusion04_60min_H77_R2	581.274	2	420.228	1	y4	40.76	1845013	15364	6
FSGTWYAMAK	sp|P02753|RET4_HUMAN	30117_YXB_XM_500ng_30cm_PRM_Fusion04_60min_H87_R2	581.274	2	420.228	1	y4	40.99	627939	177903	6
FSGTWYAMAK	sp|P02753|RET4_HUMAN	30117_YXB_XM_500ng_30cm_PRM_Fusion04_60min_H88_R2	581.274	2	420.228	1	y4	41.05	1261347	36352	6
FSGTWYAMAK	sp|P02753|RET4_HUMAN	30117_YXB_XM_500ng_30cm_PRM_Fusion04_60min_H91_R2	581.274	2	420.228	1	y4	40.71	1093845	184018	6
FSGTWYAMAK	sp|P02753|RET4_HUMAN	30117_YXB_XM_500ng_30cm_PRM_Fusion04_60min_H92_R2	581.274	2	420.228	1	y4	41.01	459083	998258	5
FSGTWYAMAK	sp|P02753|RET4_HUMAN	30117_YXB_XM_500ng_30cm_PRM_Fusion04_60min_H94_R2	581.274	2	420.228	1	y4	40.9	3476520	0	5
FSGTWYAMAK	sp|P02753|RET4_HUMAN	30117_YXB_XM_500ng_30cm_PRM_Fusion04_60min_H96_R2	581.274	2	420.228	1	y4	41.21	127705	481126	8
FSGTWYAMAK	sp|P02753|RET4_HUMAN	30118_YXB_XM_500ng_30cm_PRM_Fusion04_60min_H18_R5	581.274	2	420.228	1	y4	40.65	1214697	8985	4
FSGTWYAMAK	sp|P02753|RET4_HUMAN	30118_YXB_XM_500ng_30cm_PRM_Fusion04_60min_H38_R3	581.274	2	420.228	1	y4	40.58	2417455	70125	5
FSGTWYAMAK	sp|P02753|RET4_HUMAN	30124_YXB_XM_500ng_30cm_PRM_Fusion04_60min_H105_R2	581.274	2	420.228	1	y4	41.31	892998	0	5
FSGTWYAMAK	sp|P02753|RET4_HUMAN	30124_YXB_XM_500ng_30cm_PRM_Fusion04_60min_H106_R2	581.274	2	420.228	1	y4	41.04	2601	0	5
FSGTWYAMAK	sp|P02753|RET4_HUMAN	30124_YXB_XM_500ng_30cm_PRM_Fusion04_60min_H109_R2	581.274	2	420.228	1	y4	41.11	0	0	0
FSGTWYAMAK	sp|P02753|RET4_HUMAN	30124_YXB_XM_500ng_30cm_PRM_Fusion04_60min_H76_R3	581.274	2	420.228	1	y4	38.15	0	0	0
YWGVASFLQK	sp|P02753|RET4_HUMAN	21209_YXB1209_1ug_30cm_PRM_Fusion04_60min_H1	599.816	2	599.816	2	precursor	55.56	191364336	0	1
YWGVASFLQK	sp|P02753|RET4_HUMAN	21209_YXB1209_1ug_30cm_PRM_Fusion04_60min_H2	599.816	2	599.816	2	precursor	55.3	182753056	0	1
YWGVASFLQK	sp|P02753|RET4_HUMAN	21209_YXB1209_1ug_30cm_PRM_Fusion04_60min_H3	599.816	2	599.816	2	precursor	55.4	61284380	427832	1
YWGVASFLQK	sp|P02753|RET4_HUMAN	21209_YXB1209_1ug_30cm_PRM_Fusion04_60min_H5	599.816	2	599.816	2	precursor	55.24	217622544	0	1
YWGVASFLQK	sp|P02753|RET4_HUMAN	21209_YXB1209_1ug_30cm_PRM_Fusion04_60min_H6	599.816	2	599.816	2	precursor	55.32	90208280	0	1
YWGVASFLQK	sp|P02753|RET4_HUMAN	21209_YXB1209_1ug_30cm_PRM_Fusion04_60min_H8	599.816	2	599.816	2	precursor	55.28	115928424	0	1
YWGVASFLQK	sp|P02753|RET4_HUMAN	21217_YXB_XM_500ng_30cm_PRM_Fusion04_60min_H12	599.816	2	599.816	2	precursor	55.37	57501432	0	1
YWGVASFLQK	sp|P02753|RET4_HUMAN	21217_YXB_XM_500ng_30cm_PRM_Fusion04_60min_H13	599.816	2	599.816	2	precursor	55.33	40114380	1308712	1
YWGVASFLQK	sp|P02753|RET4_HUMAN	21218_YXB_XM_500ng_30cm_PRM_Fusion04_60min_H22	599.816	2	599.816	2	precursor	55.19	175462960	0	1
YWGVASFLQK	sp|P02753|RET4_HUMAN	21219_YXB_XM_500ng_30cm_PRM_Fusion04_60min_H33	599.816	2	599.816	2	precursor	55.37	67944088	767117	1
YWGVASFLQK	sp|P02753|RET4_HUMAN	21219_YXB_XM_500ng_30cm_PRM_Fusion04_60min_H34	599.816	2	599.816	2	precursor	55.38	95556760	0	1
YWGVASFLQK	sp|P02753|RET4_HUMAN	21219_YXB_XM_500ng_30cm_PRM_Fusion04_60min_H35	599.816	2	599.816	2	precursor	55.34	105095952	0	1
YWGVASFLQK	sp|P02753|RET4_HUMAN	21220_YXB_XM_500ng_30cm_PRM_Fusion04_60min_H44	599.816	2	599.816	2	precursor	55.31	146200768	0	1
YWGVASFLQK	sp|P02753|RET4_HUMAN	21220_YXB_XM_500ng_30cm_PRM_Fusion04_60min_H45	599.816	2	599.816	2	precursor	55.33	102360184	0	1
YWGVASFLQK	sp|P02753|RET4_HUMAN	21220_YXB_XM_500ng_30cm_PRM_Fusion04_60min_H46	599.816	2	599.816	2	precursor	55.41	18403458	0	2
YWGVASFLQK	sp|P02753|RET4_HUMAN	21220_YXB_XM_500ng_30cm_PRM_Fusion04_60min_H51	599.816	2	599.816	2	precursor	55.4	26258466	0	1
YWGVASFLQK	sp|P02753|RET4_HUMAN	21220_YXB_XM_500ng_30cm_PRM_Fusion04_60min_H52	599.816	2	599.816	2	precursor	55.35	104500200	0	1
YWGVASFLQK	sp|P02753|RET4_HUMAN	21220_YXB_XM_500ng_30cm_PRM_Fusion04_60min_H53	599.816	2	599.816	2	precursor	55.35	73076496	0	1
YWGVASFLQK	sp|P02753|RET4_HUMAN	21220_YXB_XM_500ng_30cm_PRM_Fusion04_60min_H54	599.816	2	599.816	2	precursor	55.39	85317680	437765	1
YWGVASFLQK	sp|P02753|RET4_HUMAN	21220_YXB_XM_500ng_30cm_PRM_Fusion04_60min_H55	599.816	2	599.816	2	precursor	55.26	5817135	0	2
YWGVASFLQK	sp|P02753|RET4_HUMAN	21221_YXB_XM_500ng_30cm_PRM_Fusion04_60min_H56	599.816	2	599.816	2	precursor	55.38	97093336	118073	1
YWGVASFLQK	sp|P02753|RET4_HUMAN	21221_YXB_XM_500ng_30cm_PRM_Fusion04_60min_H57	599.816	2	599.816	2	precursor	55.52	9508803	0	1
YWGVASFLQK	sp|P02753|RET4_HUMAN	21221_YXB_XM_500ng_30cm_PRM_Fusion04_60min_H58	599.816	2	599.816	2	precursor	55.52	58701928	396513	1
YWGVASFLQK	sp|P02753|RET4_HUMAN	21221_YXB_XM_500ng_30cm_PRM_Fusion04_60min_H61	599.816	2	599.816	2	precursor	55.43	28064630	0	1
YWGVASFLQK	sp|P02753|RET4_HUMAN	21221_YXB_XM_500ng_30cm_PRM_Fusion04_60min_H62	599.816	2	599.816	2	precursor	55.5	27903070	0	2
YWGVASFLQK	sp|P02753|RET4_HUMAN	21221_YXB_XM_500ng_30cm_PRM_Fusion04_60min_H64	599.816	2	599.816	2	precursor	55.43	57378340	0	1
YWGVASFLQK	sp|P02753|RET4_HUMAN	21221_YXB_XM_500ng_30cm_PRM_Fusion04_60min_H65	599.816	2	599.816	2	precursor	55.45	49271704	347036	1
YWGVASFLQK	sp|P02753|RET4_HUMAN	21222_YXB_XM_500ng_30cm_PRM_Fusion04_60min_H67	599.816	2	599.816	2	precursor	55.47	52394500	0	1
YWGVASFLQK	sp|P02753|RET4_HUMAN	21222_YXB_XM_500ng_30cm_PRM_Fusion04_60min_H68	599.816	2	599.816	2	precursor	55.31	1257609	59141	2
YWGVASFLQK	sp|P02753|RET4_HUMAN	21222_YXB_XM_500ng_30cm_PRM_Fusion04_60min_H69	599.816	2	599.816	2	precursor	55.38	222443888	210122	1
YWGVASFLQK	sp|P02753|RET4_HUMAN	21222_YXB_XM_500ng_30cm_PRM_Fusion04_60min_H70	599.816	2	599.816	2	precursor	55.32	315235008	18710	1
YWGVASFLQK	sp|P02753|RET4_HUMAN	21222_YXB_XM_500ng_30cm_PRM_Fusion04_60min_H71	599.816	2	599.816	2	precursor	55.53	55656684	0	2
YWGVASFLQK	sp|P02753|RET4_HUMAN	21222_YXB_XM_500ng_30cm_PRM_Fusion04_60min_H73	599.816	2	599.816	2	precursor	55.53	20119320	0	1
YWGVASFLQK	sp|P02753|RET4_HUMAN	21222_YXB_XM_500ng_30cm_PRM_Fusion04_60min_H78	599.816	2	599.816	2	precursor	55.64	70179472	0	1
YWGVASFLQK	sp|P02753|RET4_HUMAN	21223_YXB_XM_500ng_30cm_PRM_Fusion04_60min_H47	599.816	2	599.816	2	precursor	53.57	176936768	0	1
YWGVASFLQK	sp|P02753|RET4_HUMAN	21223_YXB_XM_500ng_30cm_PRM_Fusion04_60min_H79	599.816	2	599.816	2	precursor	53.35	61148684	0	1
YWGVASFLQK	sp|P02753|RET4_HUMAN	21223_YXB_XM_500ng_30cm_PRM_Fusion04_60min_H80	599.816	2	599.816	2	precursor	53.79	74456960	0	1
YWGVASFLQK	sp|P02753|RET4_HUMAN	21224_YXB_XM_500ng_30cm_PRM_Fusion04_60min_H81	599.816	2	599.816	2	precursor	53.47	345926400	1296896	1
YWGVASFLQK	sp|P02753|RET4_HUMAN	21224_YXB_XM_500ng_30cm_PRM_Fusion04_60min_H82	599.816	2	599.816	2	precursor	53.44	39153832	105243	1
YWGVASFLQK	sp|P02753|RET4_HUMAN	21224_YXB_XM_500ng_30cm_PRM_Fusion04_60min_H83	599.816	2	599.816	2	precursor	53.41	131897480	80145	1
YWGVASFLQK	sp|P02753|RET4_HUMAN	21224_YXB_XM_500ng_30cm_PRM_Fusion04_60min_H84	599.816	2	599.816	2	precursor	53.5	35388936	0	1
YWGVASFLQK	sp|P02753|RET4_HUMAN	21224_YXB_XM_500ng_30cm_PRM_Fusion04_60min_H85	599.816	2	599.816	2	precursor	53.41	166883168	0	1
YWGVASFLQK	sp|P02753|RET4_HUMAN	21224_YXB_XM_500ng_30cm_PRM_Fusion04_60min_H86	599.816	2	599.816	2	precursor	53.37	198968912	215804	1
YWGVASFLQK	sp|P02753|RET4_HUMAN	21224_YXB_XM_500ng_30cm_PRM_Fusion04_60min_H89	599.816	2	599.816	2	precursor	52.86	135643376	0	1
YWGVASFLQK	sp|P02753|RET4_HUMAN	21224_YXB_XM_500ng_30cm_PRM_Fusion04_60min_H90	599.816	2	599.816	2	precursor	53.59	230282624	427161	1
YWGVASFLQK	sp|P02753|RET4_HUMAN	21224_YXB_XM_500ng_30cm_PRM_Fusion04_60min_H93	599.816	2	599.816	2	precursor	53.58	117466304	44238	1
YWGVASFLQK	sp|P02753|RET4_HUMAN	21224_YXB_XM_500ng_30cm_PRM_Fusion04_60min_H95	599.816	2	599.816	2	precursor	53.64	182409536	456926	1
YWGVASFLQK	sp|P02753|RET4_HUMAN	30110_YXB_XM_500ng_30cm_PRM_Fusion04_60min_H100	599.816	2	599.816	2	precursor	55.28	112031704	98417	1
YWGVASFLQK	sp|P02753|RET4_HUMAN	30110_YXB_XM_500ng_30cm_PRM_Fusion04_60min_H101	599.816	2	599.816	2	precursor	55.28	58728316	309840	1
YWGVASFLQK	sp|P02753|RET4_HUMAN	30110_YXB_XM_500ng_30cm_PRM_Fusion04_60min_H102	599.816	2	599.816	2	precursor	55.18	62803852	0	1
YWGVASFLQK	sp|P02753|RET4_HUMAN	30110_YXB_XM_500ng_30cm_PRM_Fusion04_60min_H103	599.816	2	599.816	2	precursor	55.3	134946512	0	1
YWGVASFLQK	sp|P02753|RET4_HUMAN	30110_YXB_XM_500ng_30cm_PRM_Fusion04_60min_H104	599.816	2	599.816	2	precursor	55.28	17475630	0	1
YWGVASFLQK	sp|P02753|RET4_HUMAN	30110_YXB_XM_500ng_30cm_PRM_Fusion04_60min_H107	599.816	2	599.816	2	precursor	55.28	32119534	183884	1
YWGVASFLQK	sp|P02753|RET4_HUMAN	30110_YXB_XM_500ng_30cm_PRM_Fusion04_60min_H108	599.816	2	599.816	2	precursor	55.29	107865856	75057	1
YWGVASFLQK	sp|P02753|RET4_HUMAN	30110_YXB_XM_500ng_30cm_PRM_Fusion04_60min_H110	599.816	2	599.816	2	precursor	55.28	181060720	32395	1
YWGVASFLQK	sp|P02753|RET4_HUMAN	30110_YXB_XM_500ng_30cm_PRM_Fusion04_60min_H111	599.816	2	599.816	2	precursor	55.22	273600032	0	1
YWGVASFLQK	sp|P02753|RET4_HUMAN	30110_YXB_XM_500ng_30cm_PRM_Fusion04_60min_H112	599.816	2	599.816	2	precursor	55.4	183994672	0	1
YWGVASFLQK	sp|P02753|RET4_HUMAN	30110_YXB_XM_500ng_30cm_PRM_Fusion04_60min_H97	599.816	2	599.816	2	precursor	55.54	70442872	0	1
YWGVASFLQK	sp|P02753|RET4_HUMAN	30110_YXB_XM_500ng_30cm_PRM_Fusion04_60min_H98	599.816	2	599.816	2	precursor	55.48	220199104	0	1
YWGVASFLQK	sp|P02753|RET4_HUMAN	30110_YXB_XM_500ng_30cm_PRM_Fusion04_60min_H99	599.816	2	599.816	2	precursor	55.47	292354720	0	1
YWGVASFLQK	sp|P02753|RET4_HUMAN	30111_YXB_XM_500ng_30cm_PRM_Fusion04_60min_H113	599.816	2	599.816	2	precursor	55.43	207340512	0	1
YWGVASFLQK	sp|P02753|RET4_HUMAN	30111_YXB_XM_500ng_30cm_PRM_Fusion04_60min_H114	599.816	2	599.816	2	precursor	55.36	22901754	0	2
YWGVASFLQK	sp|P02753|RET4_HUMAN	30111_YXB_XM_500ng_30cm_PRM_Fusion04_60min_H115	599.816	2	599.816	2	precursor	55.35	103758792	0	1
YWGVASFLQK	sp|P02753|RET4_HUMAN	30111_YXB_XM_500ng_30cm_PRM_Fusion04_60min_H116	599.816	2	599.816	2	precursor	55.25	182375776	486002	1
YWGVASFLQK	sp|P02753|RET4_HUMAN	30111_YXB_XM_500ng_30cm_PRM_Fusion04_60min_H117	599.816	2	599.816	2	precursor	55.23	213978816	0	1
YWGVASFLQK	sp|P02753|RET4_HUMAN	30111_YXB_XM_500ng_30cm_PRM_Fusion04_60min_H118	599.816	2	599.816	2	precursor	55.42	218155264	0	1
YWGVASFLQK	sp|P02753|RET4_HUMAN	30111_YXB_XM_500ng_30cm_PRM_Fusion04_60min_H119	599.816	2	599.816	2	precursor	55.4	69576352	0	1
YWGVASFLQK	sp|P02753|RET4_HUMAN	30111_YXB_XM_500ng_30cm_PRM_Fusion04_60min_H120	599.816	2	599.816	2	precursor	55.48	148394704	0	1
YWGVASFLQK	sp|P02753|RET4_HUMAN	30112_YXB_XM_500ng_30cm_PRM_Fusion04_60min_H10_R2	599.816	2	599.816	2	precursor	55.6	100980552	0	1
YWGVASFLQK	sp|P02753|RET4_HUMAN	30112_YXB_XM_500ng_30cm_PRM_Fusion04_60min_H4_R2	599.816	2	599.816	2	precursor	55.56	471198528	0	1
YWGVASFLQK	sp|P02753|RET4_HUMAN	30112_YXB_XM_500ng_30cm_PRM_Fusion04_60min_H7_R2	599.816	2	599.816	2	precursor	55.6	151509216	0	1
YWGVASFLQK	sp|P02753|RET4_HUMAN	30113_YXB_XM_500ng_30cm_PRM_Fusion04_60min_H11_R3	599.816	2	599.816	2	precursor	55.64	208199312	3143312	1
YWGVASFLQK	sp|P02753|RET4_HUMAN	30113_YXB_XM_500ng_30cm_PRM_Fusion04_60min_H14_R3	599.816	2	599.816	2	precursor	55.68	78196712	0	1
YWGVASFLQK	sp|P02753|RET4_HUMAN	30113_YXB_XM_500ng_30cm_PRM_Fusion04_60min_H15_R3	599.816	2	599.816	2	precursor	55.7	28460278	0	2
YWGVASFLQK	sp|P02753|RET4_HUMAN	30113_YXB_XM_500ng_30cm_PRM_Fusion04_60min_H16_R3	599.816	2	599.816	2	precursor	55.7	72906992	327458	1
YWGVASFLQK	sp|P02753|RET4_HUMAN	30113_YXB_XM_500ng_30cm_PRM_Fusion04_60min_H9_R3	599.816	2	599.816	2	precursor	55.66	298210784	0	1
YWGVASFLQK	sp|P02753|RET4_HUMAN	30114_YXB_XM_500ng_30cm_PRM_Fusion04_60min_H21_R2	599.816	2	599.816	2	precursor	55.73	109667704	0	1
YWGVASFLQK	sp|P02753|RET4_HUMAN	30114_YXB_XM_500ng_30cm_PRM_Fusion04_60min_H24_R2	599.816	2	599.816	2	precursor	55.89	64208964	0	1
YWGVASFLQK	sp|P02753|RET4_HUMAN	30114_YXB_XM_500ng_30cm_PRM_Fusion04_60min_H25_R2	599.816	2	599.816	2	precursor	55.88	138966912	0	1
YWGVASFLQK	sp|P02753|RET4_HUMAN	30114_YXB_XM_500ng_30cm_PRM_Fusion04_60min_H26_R2	599.816	2	599.816	2	precursor	55.96	151875728	0	1
YWGVASFLQK	sp|P02753|RET4_HUMAN	30114_YXB_XM_500ng_30cm_PRM_Fusion04_60min_H27_R2	599.816	2	599.816	2	precursor	55.94	111608584	103051	1
YWGVASFLQK	sp|P02753|RET4_HUMAN	30116_YXB_XM_500ng_30cm_PRM_Fusion04_60min_H17_R3	599.816	2	599.816	2	precursor	55.4	41508568	0	1
YWGVASFLQK	sp|P02753|RET4_HUMAN	30116_YXB_XM_500ng_30cm_PRM_Fusion04_60min_H19_R3	599.816	2	599.816	2	precursor	55.3	504893888	0	1
YWGVASFLQK	sp|P02753|RET4_HUMAN	30116_YXB_XM_500ng_30cm_PRM_Fusion04_60min_H23_R3	599.816	2	599.816	2	precursor	55.42	63455816	0	1
YWGVASFLQK	sp|P02753|RET4_HUMAN	30116_YXB_XM_500ng_30cm_PRM_Fusion04_60min_H28_R2	599.816	2	599.816	2	precursor	55.51	108977360	0	1
YWGVASFLQK	sp|P02753|RET4_HUMAN	30116_YXB_XM_500ng_30cm_PRM_Fusion04_60min_H29_R2	599.816	2	599.816	2	precursor	55.54	85832040	0	1
YWGVASFLQK	sp|P02753|RET4_HUMAN	30116_YXB_XM_500ng_30cm_PRM_Fusion04_60min_H30_R2	599.816	2	599.816	2	precursor	55.48	76648752	0	1
YWGVASFLQK	sp|P02753|RET4_HUMAN	30116_YXB_XM_500ng_30cm_PRM_Fusion04_60min_H32_R2	599.816	2	599.816	2	precursor	55.57	158338144	1866134	1
YWGVASFLQK	sp|P02753|RET4_HUMAN	30116_YXB_XM_500ng_30cm_PRM_Fusion04_60min_H36_R2	599.816	2	599.816	2	precursor	55.51	73627528	0	1
YWGVASFLQK	sp|P02753|RET4_HUMAN	30116_YXB_XM_500ng_30cm_PRM_Fusion04_60min_H37_R2	599.816	2	599.816	2	precursor	55.48	231956784	0	1
YWGVASFLQK	sp|P02753|RET4_HUMAN	30117_YXB_XM_500ng_30cm_PRM_Fusion04_60min_H20_R4	599.816	2	599.816	2	precursor	55.52	146455952	0	1
YWGVASFLQK	sp|P02753|RET4_HUMAN	30117_YXB_XM_500ng_30cm_PRM_Fusion04_60min_H31_R3	599.816	2	599.816	2	precursor	55.44	99967168	0	1
YWGVASFLQK	sp|P02753|RET4_HUMAN	30117_YXB_XM_500ng_30cm_PRM_Fusion04_60min_H39_R2	599.816	2	599.816	2	precursor	55.55	215035648	0	1
YWGVASFLQK	sp|P02753|RET4_HUMAN	30117_YXB_XM_500ng_30cm_PRM_Fusion04_60min_H40_R2	599.816	2	599.816	2	precursor	55.6	52247628	0	1
YWGVASFLQK	sp|P02753|RET4_HUMAN	30117_YXB_XM_500ng_30cm_PRM_Fusion04_60min_H41_R2	599.816	2	599.816	2	precursor	55.55	200120608	0	1
YWGVASFLQK	sp|P02753|RET4_HUMAN	30117_YXB_XM_500ng_30cm_PRM_Fusion04_60min_H42_R2	599.816	2	599.816	2	precursor	55.52	275040928	0	1
YWGVASFLQK	sp|P02753|RET4_HUMAN	30117_YXB_XM_500ng_30cm_PRM_Fusion04_60min_H43_R2	599.816	2	599.816	2	precursor	55.5	116775888	0	1
YWGVASFLQK	sp|P02753|RET4_HUMAN	30117_YXB_XM_500ng_30cm_PRM_Fusion04_60min_H48_R2	599.816	2	599.816	2	precursor	55.55	202561520	0	1
YWGVASFLQK	sp|P02753|RET4_HUMAN	30117_YXB_XM_500ng_30cm_PRM_Fusion04_60min_H49_R2	599.816	2	599.816	2	precursor	55.55	151844016	0	1
YWGVASFLQK	sp|P02753|RET4_HUMAN	30117_YXB_XM_500ng_30cm_PRM_Fusion04_60min_H50_R2	599.816	2	599.816	2	precursor	55.56	292134464	0	1
YWGVASFLQK	sp|P02753|RET4_HUMAN	30117_YXB_XM_500ng_30cm_PRM_Fusion04_60min_H59_R2	599.816	2	599.816	2	precursor	55.6	153787008	887652	1
YWGVASFLQK	sp|P02753|RET4_HUMAN	30117_YXB_XM_500ng_30cm_PRM_Fusion04_60min_H60_R2	599.816	2	599.816	2	precursor	55.56	149700896	0	1
YWGVASFLQK	sp|P02753|RET4_HUMAN	30117_YXB_XM_500ng_30cm_PRM_Fusion04_60min_H63_R2	599.816	2	599.816	2	precursor	55.56	116186160	0	1
YWGVASFLQK	sp|P02753|RET4_HUMAN	30117_YXB_XM_500ng_30cm_PRM_Fusion04_60min_H66_R2	599.816	2	599.816	2	precursor	55.6	199321984	0	1
YWGVASFLQK	sp|P02753|RET4_HUMAN	30117_YXB_XM_500ng_30cm_PRM_Fusion04_60min_H72_R2	599.816	2	599.816	2	precursor	55.6	134815616	0	1
YWGVASFLQK	sp|P02753|RET4_HUMAN	30117_YXB_XM_500ng_30cm_PRM_Fusion04_60min_H74_R2	599.816	2	599.816	2	precursor	55.55	163841040	0	1
YWGVASFLQK	sp|P02753|RET4_HUMAN	30117_YXB_XM_500ng_30cm_PRM_Fusion04_60min_H75_R2	599.816	2	599.816	2	precursor	55.78	69721600	0	1
YWGVASFLQK	sp|P02753|RET4_HUMAN	30117_YXB_XM_500ng_30cm_PRM_Fusion04_60min_H77_R2	599.816	2	599.816	2	precursor	55.74	147670544	0	1
YWGVASFLQK	sp|P02753|RET4_HUMAN	30117_YXB_XM_500ng_30cm_PRM_Fusion04_60min_H87_R2	599.816	2	599.816	2	precursor	55.86	104652272	332321	1
YWGVASFLQK	sp|P02753|RET4_HUMAN	30117_YXB_XM_500ng_30cm_PRM_Fusion04_60min_H88_R2	599.816	2	599.816	2	precursor	55.86	134276112	42744	1
YWGVASFLQK	sp|P02753|RET4_HUMAN	30117_YXB_XM_500ng_30cm_PRM_Fusion04_60min_H91_R2	599.816	2	599.816	2	precursor	55.69	87206848	0	1
YWGVASFLQK	sp|P02753|RET4_HUMAN	30117_YXB_XM_500ng_30cm_PRM_Fusion04_60min_H92_R2	599.816	2	599.816	2	precursor	55.97	340191264	0	1
YWGVASFLQK	sp|P02753|RET4_HUMAN	30117_YXB_XM_500ng_30cm_PRM_Fusion04_60min_H94_R2	599.816	2	599.816	2	precursor	55.94	143554464	0	1
YWGVASFLQK	sp|P02753|RET4_HUMAN	30117_YXB_XM_500ng_30cm_PRM_Fusion04_60min_H96_R2	599.816	2	599.816	2	precursor	55.91	204024752	0	1
YWGVASFLQK	sp|P02753|RET4_HUMAN	30118_YXB_XM_500ng_30cm_PRM_Fusion04_60min_H18_R5	599.816	2	599.816	2	precursor	55.62	55577924	0	1
YWGVASFLQK	sp|P02753|RET4_HUMAN	30118_YXB_XM_500ng_30cm_PRM_Fusion04_60min_H38_R3	599.816	2	599.816	2	precursor	55.62	107071464	0	1
YWGVASFLQK	sp|P02753|RET4_HUMAN	30124_YXB_XM_500ng_30cm_PRM_Fusion04_60min_H105_R2	599.816	2	599.816	2	precursor	52.54	3273187	0	1
YWGVASFLQK	sp|P02753|RET4_HUMAN	30124_YXB_XM_500ng_30cm_PRM_Fusion04_60min_H106_R2	599.816	2	599.816	2	precursor	52.58	0	0	0
YWGVASFLQK	sp|P02753|RET4_HUMAN	30124_YXB_XM_500ng_30cm_PRM_Fusion04_60min_H109_R2	599.816	2	599.816	2	precursor	52.77	1019420	0	1
YWGVASFLQK	sp|P02753|RET4_HUMAN	30124_YXB_XM_500ng_30cm_PRM_Fusion04_60min_H76_R3	599.816	2	599.816	2	precursor	56.12	1452648	0	3
YWGVASFLQK	sp|P02753|RET4_HUMAN	21209_YXB1209_1ug_30cm_PRM_Fusion04_60min_H1	599.816	2	600.318	2	precursor [M+1]	55.54	133637128	0	2
YWGVASFLQK	sp|P02753|RET4_HUMAN	21209_YXB1209_1ug_30cm_PRM_Fusion04_60min_H2	599.816	2	600.318	2	precursor [M+1]	55.26	121421208	0	2
YWGVASFLQK	sp|P02753|RET4_HUMAN	21209_YXB1209_1ug_30cm_PRM_Fusion04_60min_H3	599.816	2	600.318	2	precursor [M+1]	55.4	46983748	0	2
YWGVASFLQK	sp|P02753|RET4_HUMAN	21209_YXB1209_1ug_30cm_PRM_Fusion04_60min_H5	599.816	2	600.318	2	precursor [M+1]	55.26	174926560	0	2
YWGVASFLQK	sp|P02753|RET4_HUMAN	21209_YXB1209_1ug_30cm_PRM_Fusion04_60min_H6	599.816	2	600.318	2	precursor [M+1]	55.3	64855192	0	2
YWGVASFLQK	sp|P02753|RET4_HUMAN	21209_YXB1209_1ug_30cm_PRM_Fusion04_60min_H8	599.816	2	600.318	2	precursor [M+1]	55.32	77524520	0	2
YWGVASFLQK	sp|P02753|RET4_HUMAN	21217_YXB_XM_500ng_30cm_PRM_Fusion04_60min_H12	599.816	2	600.318	2	precursor [M+1]	55.31	35484596	513111	3
YWGVASFLQK	sp|P02753|RET4_HUMAN	21217_YXB_XM_500ng_30cm_PRM_Fusion04_60min_H13	599.816	2	600.318	2	precursor [M+1]	55.37	28270468	0	2
YWGVASFLQK	sp|P02753|RET4_HUMAN	21218_YXB_XM_500ng_30cm_PRM_Fusion04_60min_H22	599.816	2	600.318	2	precursor [M+1]	55.19	92190368	0	2
YWGVASFLQK	sp|P02753|RET4_HUMAN	21219_YXB_XM_500ng_30cm_PRM_Fusion04_60min_H33	599.816	2	600.318	2	precursor [M+1]	55.39	27898902	0	2
YWGVASFLQK	sp|P02753|RET4_HUMAN	21219_YXB_XM_500ng_30cm_PRM_Fusion04_60min_H34	599.816	2	600.318	2	precursor [M+1]	55.38	47787076	223822	2
YWGVASFLQK	sp|P02753|RET4_HUMAN	21219_YXB_XM_500ng_30cm_PRM_Fusion04_60min_H35	599.816	2	600.318	2	precursor [M+1]	55.36	48976540	0	2
YWGVASFLQK	sp|P02753|RET4_HUMAN	21220_YXB_XM_500ng_30cm_PRM_Fusion04_60min_H44	599.816	2	600.318	2	precursor [M+1]	55.33	87095904	0	2
YWGVASFLQK	sp|P02753|RET4_HUMAN	21220_YXB_XM_500ng_30cm_PRM_Fusion04_60min_H45	599.816	2	600.318	2	precursor [M+1]	55.35	53122592	0	2
YWGVASFLQK	sp|P02753|RET4_HUMAN	21220_YXB_XM_500ng_30cm_PRM_Fusion04_60min_H46	599.816	2	600.318	2	precursor [M+1]	55.38	7663515	0	3
YWGVASFLQK	sp|P02753|RET4_HUMAN	21220_YXB_XM_500ng_30cm_PRM_Fusion04_60min_H51	599.816	2	600.318	2	precursor [M+1]	55.38	16273193	624849	3
YWGVASFLQK	sp|P02753|RET4_HUMAN	21220_YXB_XM_500ng_30cm_PRM_Fusion04_60min_H52	599.816	2	600.318	2	precursor [M+1]	55.37	36757912	0	2
YWGVASFLQK	sp|P02753|RET4_HUMAN	21220_YXB_XM_500ng_30cm_PRM_Fusion04_60min_H53	599.816	2	600.318	2	precursor [M+1]	55.37	26226698	342214	3
YWGVASFLQK	sp|P02753|RET4_HUMAN	21220_YXB_XM_500ng_30cm_PRM_Fusion04_60min_H54	599.816	2	600.318	2	precursor [M+1]	55.41	48868520	121818	2
YWGVASFLQK	sp|P02753|RET4_HUMAN	21220_YXB_XM_500ng_30cm_PRM_Fusion04_60min_H55	599.816	2	600.318	2	precursor [M+1]	55.26	4067635	473045	3
YWGVASFLQK	sp|P02753|RET4_HUMAN	21221_YXB_XM_500ng_30cm_PRM_Fusion04_60min_H56	599.816	2	600.318	2	precursor [M+1]	55.38	65194888	1112636	2
YWGVASFLQK	sp|P02753|RET4_HUMAN	21221_YXB_XM_500ng_30cm_PRM_Fusion04_60min_H57	599.816	2	600.318	2	precursor [M+1]	55.5	4142416	0	2
YWGVASFLQK	sp|P02753|RET4_HUMAN	21221_YXB_XM_500ng_30cm_PRM_Fusion04_60min_H58	599.816	2	600.318	2	precursor [M+1]	55.5	32839772	438875	3
YWGVASFLQK	sp|P02753|RET4_HUMAN	21221_YXB_XM_500ng_30cm_PRM_Fusion04_60min_H61	599.816	2	600.318	2	precursor [M+1]	55.43	7840396	326504	3
YWGVASFLQK	sp|P02753|RET4_HUMAN	21221_YXB_XM_500ng_30cm_PRM_Fusion04_60min_H62	599.816	2	600.318	2	precursor [M+1]	55.48	24024600	8230	3
YWGVASFLQK	sp|P02753|RET4_HUMAN	21221_YXB_XM_500ng_30cm_PRM_Fusion04_60min_H64	599.816	2	600.318	2	precursor [M+1]	55.43	24119202	1676244	3
YWGVASFLQK	sp|P02753|RET4_HUMAN	21221_YXB_XM_500ng_30cm_PRM_Fusion04_60min_H65	599.816	2	600.318	2	precursor [M+1]	55.47	20236970	55840	2
YWGVASFLQK	sp|P02753|RET4_HUMAN	21222_YXB_XM_500ng_30cm_PRM_Fusion04_60min_H67	599.816	2	600.318	2	precursor [M+1]	55.47	37614524	305268	2
YWGVASFLQK	sp|P02753|RET4_HUMAN	21222_YXB_XM_500ng_30cm_PRM_Fusion04_60min_H68	599.816	2	600.318	2	precursor [M+1]	55.31	1076999	358371	3
YWGVASFLQK	sp|P02753|RET4_HUMAN	21222_YXB_XM_500ng_30cm_PRM_Fusion04_60min_H69	599.816	2	600.318	2	precursor [M+1]	55.35	126700432	762473	2
YWGVASFLQK	sp|P02753|RET4_HUMAN	21222_YXB_XM_500ng_30cm_PRM_Fusion04_60min_H70	599.816	2	600.318	2	precursor [M+1]	55.32	202507200	0	2
YWGVASFLQK	sp|P02753|RET4_HUMAN	21222_YXB_XM_500ng_30cm_PRM_Fusion04_60min_H71	599.816	2	600.318	2	precursor [M+1]	55.63	57122860	0	1
YWGVASFLQK	sp|P02753|RET4_HUMAN	21222_YXB_XM_500ng_30cm_PRM_Fusion04_60min_H73	599.816	2	600.318	2	precursor [M+1]	55.53	15802872	0	2
YWGVASFLQK	sp|P02753|RET4_HUMAN	21222_YXB_XM_500ng_30cm_PRM_Fusion04_60min_H78	599.816	2	600.318	2	precursor [M+1]	55.64	46832704	0	2
YWGVASFLQK	sp|P02753|RET4_HUMAN	21223_YXB_XM_500ng_30cm_PRM_Fusion04_60min_H47	599.816	2	600.318	2	precursor [M+1]	53.57	124838632	275938	2
YWGVASFLQK	sp|P02753|RET4_HUMAN	21223_YXB_XM_500ng_30cm_PRM_Fusion04_60min_H79	599.816	2	600.318	2	precursor [M+1]	53.35	49296868	0	2
YWGVASFLQK	sp|P02753|RET4_HUMAN	21223_YXB_XM_500ng_30cm_PRM_Fusion04_60min_H80	599.816	2	600.318	2	precursor [M+1]	53.77	51579668	0	2
YWGVASFLQK	sp|P02753|RET4_HUMAN	21224_YXB_XM_500ng_30cm_PRM_Fusion04_60min_H81	599.816	2	600.318	2	precursor [M+1]	53.47	243520272	0	2
YWGVASFLQK	sp|P02753|RET4_HUMAN	21224_YXB_XM_500ng_30cm_PRM_Fusion04_60min_H82	599.816	2	600.318	2	precursor [M+1]	53.44	23506670	1038247	2
YWGVASFLQK	sp|P02753|RET4_HUMAN	21224_YXB_XM_500ng_30cm_PRM_Fusion04_60min_H83	599.816	2	600.318	2	precursor [M+1]	53.41	94907360	0	2
YWGVASFLQK	sp|P02753|RET4_HUMAN	21224_YXB_XM_500ng_30cm_PRM_Fusion04_60min_H84	599.816	2	600.318	2	precursor [M+1]	53.5	23843280	0	2
YWGVASFLQK	sp|P02753|RET4_HUMAN	21224_YXB_XM_500ng_30cm_PRM_Fusion04_60min_H85	599.816	2	600.318	2	precursor [M+1]	53.41	114087304	0	2
YWGVASFLQK	sp|P02753|RET4_HUMAN	21224_YXB_XM_500ng_30cm_PRM_Fusion04_60min_H86	599.816	2	600.318	2	precursor [M+1]	53.37	139496784	0	2
YWGVASFLQK	sp|P02753|RET4_HUMAN	21224_YXB_XM_500ng_30cm_PRM_Fusion04_60min_H89	599.816	2	600.318	2	precursor [M+1]	52.86	92555976	0	2
YWGVASFLQK	sp|P02753|RET4_HUMAN	21224_YXB_XM_500ng_30cm_PRM_Fusion04_60min_H90	599.816	2	600.318	2	precursor [M+1]	53.59	162420576	0	2
YWGVASFLQK	sp|P02753|RET4_HUMAN	21224_YXB_XM_500ng_30cm_PRM_Fusion04_60min_H93	599.816	2	600.318	2	precursor [M+1]	53.58	82901784	0	2
YWGVASFLQK	sp|P02753|RET4_HUMAN	21224_YXB_XM_500ng_30cm_PRM_Fusion04_60min_H95	599.816	2	600.318	2	precursor [M+1]	53.62	126446968	137536	2
YWGVASFLQK	sp|P02753|RET4_HUMAN	30110_YXB_XM_500ng_30cm_PRM_Fusion04_60min_H100	599.816	2	600.318	2	precursor [M+1]	55.28	79795456	193734	2
YWGVASFLQK	sp|P02753|RET4_HUMAN	30110_YXB_XM_500ng_30cm_PRM_Fusion04_60min_H101	599.816	2	600.318	2	precursor [M+1]	55.28	39760892	220058	2
YWGVASFLQK	sp|P02753|RET4_HUMAN	30110_YXB_XM_500ng_30cm_PRM_Fusion04_60min_H102	599.816	2	600.318	2	precursor [M+1]	55.18	40208380	262630	2
YWGVASFLQK	sp|P02753|RET4_HUMAN	30110_YXB_XM_500ng_30cm_PRM_Fusion04_60min_H103	599.816	2	600.318	2	precursor [M+1]	55.3	97175992	0	2
YWGVASFLQK	sp|P02753|RET4_HUMAN	30110_YXB_XM_500ng_30cm_PRM_Fusion04_60min_H104	599.816	2	600.318	2	precursor [M+1]	55.28	10920707	89826	2
YWGVASFLQK	sp|P02753|RET4_HUMAN	30110_YXB_XM_500ng_30cm_PRM_Fusion04_60min_H107	599.816	2	600.318	2	precursor [M+1]	55.28	22860306	79442	2
YWGVASFLQK	sp|P02753|RET4_HUMAN	30110_YXB_XM_500ng_30cm_PRM_Fusion04_60min_H108	599.816	2	600.318	2	precursor [M+1]	55.29	64829432	0	2
YWGVASFLQK	sp|P02753|RET4_HUMAN	30110_YXB_XM_500ng_30cm_PRM_Fusion04_60min_H110	599.816	2	600.318	2	precursor [M+1]	55.28	119783800	70596	2
YWGVASFLQK	sp|P02753|RET4_HUMAN	30110_YXB_XM_500ng_30cm_PRM_Fusion04_60min_H111	599.816	2	600.318	2	precursor [M+1]	55.22	185510928	884756	2
YWGVASFLQK	sp|P02753|RET4_HUMAN	30110_YXB_XM_500ng_30cm_PRM_Fusion04_60min_H112	599.816	2	600.318	2	precursor [M+1]	55.4	134909088	0	2
YWGVASFLQK	sp|P02753|RET4_HUMAN	30110_YXB_XM_500ng_30cm_PRM_Fusion04_60min_H97	599.816	2	600.318	2	precursor [M+1]	55.54	43910040	0	2
YWGVASFLQK	sp|P02753|RET4_HUMAN	30110_YXB_XM_500ng_30cm_PRM_Fusion04_60min_H98	599.816	2	600.318	2	precursor [M+1]	55.48	135843168	0	2
YWGVASFLQK	sp|P02753|RET4_HUMAN	30110_YXB_XM_500ng_30cm_PRM_Fusion04_60min_H99	599.816	2	600.318	2	precursor [M+1]	55.45	207399712	0	2
YWGVASFLQK	sp|P02753|RET4_HUMAN	30111_YXB_XM_500ng_30cm_PRM_Fusion04_60min_H113	599.816	2	600.318	2	precursor [M+1]	55.43	143900320	0	2
YWGVASFLQK	sp|P02753|RET4_HUMAN	30111_YXB_XM_500ng_30cm_PRM_Fusion04_60min_H114	599.816	2	600.318	2	precursor [M+1]	55.36	21195296	0	3
YWGVASFLQK	sp|P02753|RET4_HUMAN	30111_YXB_XM_500ng_30cm_PRM_Fusion04_60min_H115	599.816	2	600.318	2	precursor [M+1]	55.35	76749624	0	2
YWGVASFLQK	sp|P02753|RET4_HUMAN	30111_YXB_XM_500ng_30cm_PRM_Fusion04_60min_H116	599.816	2	600.318	2	precursor [M+1]	55.27	135281296	58900	2
YWGVASFLQK	sp|P02753|RET4_HUMAN	30111_YXB_XM_500ng_30cm_PRM_Fusion04_60min_H117	599.816	2	600.318	2	precursor [M+1]	55.23	143632032	799385	2
YWGVASFLQK	sp|P02753|RET4_HUMAN	30111_YXB_XM_500ng_30cm_PRM_Fusion04_60min_H118	599.816	2	600.318	2	precursor [M+1]	55.42	156898304	0	2
YWGVASFLQK	sp|P02753|RET4_HUMAN	30111_YXB_XM_500ng_30cm_PRM_Fusion04_60min_H119	599.816	2	600.318	2	precursor [M+1]	55.4	49649772	0	3
YWGVASFLQK	sp|P02753|RET4_HUMAN	30111_YXB_XM_500ng_30cm_PRM_Fusion04_60min_H120	599.816	2	600.318	2	precursor [M+1]	55.48	113485096	0	2
YWGVASFLQK	sp|P02753|RET4_HUMAN	30112_YXB_XM_500ng_30cm_PRM_Fusion04_60min_H10_R2	599.816	2	600.318	2	precursor [M+1]	55.6	67459440	165334	2
YWGVASFLQK	sp|P02753|RET4_HUMAN	30112_YXB_XM_500ng_30cm_PRM_Fusion04_60min_H4_R2	599.816	2	600.318	2	precursor [M+1]	55.56	325195968	0	2
YWGVASFLQK	sp|P02753|RET4_HUMAN	30112_YXB_XM_500ng_30cm_PRM_Fusion04_60min_H7_R2	599.816	2	600.318	2	precursor [M+1]	55.6	95359848	0	2
YWGVASFLQK	sp|P02753|RET4_HUMAN	30113_YXB_XM_500ng_30cm_PRM_Fusion04_60min_H11_R3	599.816	2	600.318	2	precursor [M+1]	55.64	154900320	1090971	2
YWGVASFLQK	sp|P02753|RET4_HUMAN	30113_YXB_XM_500ng_30cm_PRM_Fusion04_60min_H14_R3	599.816	2	600.318	2	precursor [M+1]	55.68	50192724	0	2
YWGVASFLQK	sp|P02753|RET4_HUMAN	30113_YXB_XM_500ng_30cm_PRM_Fusion04_60min_H15_R3	599.816	2	600.318	2	precursor [M+1]	55.7	33673768	598984	1
YWGVASFLQK	sp|P02753|RET4_HUMAN	30113_YXB_XM_500ng_30cm_PRM_Fusion04_60min_H16_R3	599.816	2	600.318	2	precursor [M+1]	55.7	43178484	2007403	2
YWGVASFLQK	sp|P02753|RET4_HUMAN	30113_YXB_XM_500ng_30cm_PRM_Fusion04_60min_H9_R3	599.816	2	600.318	2	precursor [M+1]	55.66	206632512	477235	2
YWGVASFLQK	sp|P02753|RET4_HUMAN	30114_YXB_XM_500ng_30cm_PRM_Fusion04_60min_H21_R2	599.816	2	600.318	2	precursor [M+1]	55.73	72676704	0	2
YWGVASFLQK	sp|P02753|RET4_HUMAN	30114_YXB_XM_500ng_30cm_PRM_Fusion04_60min_H24_R2	599.816	2	600.318	2	precursor [M+1]	55.87	46600736	1008068	2
YWGVASFLQK	sp|P02753|RET4_HUMAN	30114_YXB_XM_500ng_30cm_PRM_Fusion04_60min_H25_R2	599.816	2	600.318	2	precursor [M+1]	55.88	122686248	975603	2
YWGVASFLQK	sp|P02753|RET4_HUMAN	30114_YXB_XM_500ng_30cm_PRM_Fusion04_60min_H26_R2	599.816	2	600.318	2	precursor [M+1]	55.96	112446320	0	2
YWGVASFLQK	sp|P02753|RET4_HUMAN	30114_YXB_XM_500ng_30cm_PRM_Fusion04_60min_H27_R2	599.816	2	600.318	2	precursor [M+1]	55.92	77294696	0	2
YWGVASFLQK	sp|P02753|RET4_HUMAN	30116_YXB_XM_500ng_30cm_PRM_Fusion04_60min_H17_R3	599.816	2	600.318	2	precursor [M+1]	55.4	31515470	0	2
YWGVASFLQK	sp|P02753|RET4_HUMAN	30116_YXB_XM_500ng_30cm_PRM_Fusion04_60min_H19_R3	599.816	2	600.318	2	precursor [M+1]	55.3	354261888	0	2
YWGVASFLQK	sp|P02753|RET4_HUMAN	30116_YXB_XM_500ng_30cm_PRM_Fusion04_60min_H23_R3	599.816	2	600.318	2	precursor [M+1]	55.42	46124332	0	2
YWGVASFLQK	sp|P02753|RET4_HUMAN	30116_YXB_XM_500ng_30cm_PRM_Fusion04_60min_H28_R2	599.816	2	600.318	2	precursor [M+1]	55.51	76597312	0	2
YWGVASFLQK	sp|P02753|RET4_HUMAN	30116_YXB_XM_500ng_30cm_PRM_Fusion04_60min_H29_R2	599.816	2	600.318	2	precursor [M+1]	55.54	56774164	0	2
YWGVASFLQK	sp|P02753|RET4_HUMAN	30116_YXB_XM_500ng_30cm_PRM_Fusion04_60min_H30_R2	599.816	2	600.318	2	precursor [M+1]	55.48	56961692	0	2
YWGVASFLQK	sp|P02753|RET4_HUMAN	30116_YXB_XM_500ng_30cm_PRM_Fusion04_60min_H32_R2	599.816	2	600.318	2	precursor [M+1]	55.57	115872384	2094321	2
YWGVASFLQK	sp|P02753|RET4_HUMAN	30116_YXB_XM_500ng_30cm_PRM_Fusion04_60min_H36_R2	599.816	2	600.318	2	precursor [M+1]	55.51	46332028	0	2
YWGVASFLQK	sp|P02753|RET4_HUMAN	30116_YXB_XM_500ng_30cm_PRM_Fusion04_60min_H37_R2	599.816	2	600.318	2	precursor [M+1]	55.48	164820448	0	2
YWGVASFLQK	sp|P02753|RET4_HUMAN	30117_YXB_XM_500ng_30cm_PRM_Fusion04_60min_H20_R4	599.816	2	600.318	2	precursor [M+1]	55.52	100591432	0	2
YWGVASFLQK	sp|P02753|RET4_HUMAN	30117_YXB_XM_500ng_30cm_PRM_Fusion04_60min_H31_R3	599.816	2	600.318	2	precursor [M+1]	55.44	71380088	0	2
YWGVASFLQK	sp|P02753|RET4_HUMAN	30117_YXB_XM_500ng_30cm_PRM_Fusion04_60min_H39_R2	599.816	2	600.318	2	precursor [M+1]	55.55	144737728	3057339	2
YWGVASFLQK	sp|P02753|RET4_HUMAN	30117_YXB_XM_500ng_30cm_PRM_Fusion04_60min_H40_R2	599.816	2	600.318	2	precursor [M+1]	55.6	37345480	128614	2
YWGVASFLQK	sp|P02753|RET4_HUMAN	30117_YXB_XM_500ng_30cm_PRM_Fusion04_60min_H41_R2	599.816	2	600.318	2	precursor [M+1]	55.55	139936432	0	2
YWGVASFLQK	sp|P02753|RET4_HUMAN	30117_YXB_XM_500ng_30cm_PRM_Fusion04_60min_H42_R2	599.816	2	600.318	2	precursor [M+1]	55.52	201458288	0	2
YWGVASFLQK	sp|P02753|RET4_HUMAN	30117_YXB_XM_500ng_30cm_PRM_Fusion04_60min_H43_R2	599.816	2	600.318	2	precursor [M+1]	55.52	79549968	367291	2
YWGVASFLQK	sp|P02753|RET4_HUMAN	30117_YXB_XM_500ng_30cm_PRM_Fusion04_60min_H48_R2	599.816	2	600.318	2	precursor [M+1]	55.55	146688320	0	2
YWGVASFLQK	sp|P02753|RET4_HUMAN	30117_YXB_XM_500ng_30cm_PRM_Fusion04_60min_H49_R2	599.816	2	600.318	2	precursor [M+1]	55.55	103781824	0	2
YWGVASFLQK	sp|P02753|RET4_HUMAN	30117_YXB_XM_500ng_30cm_PRM_Fusion04_60min_H50_R2	599.816	2	600.318	2	precursor [M+1]	55.56	212675216	0	2
YWGVASFLQK	sp|P02753|RET4_HUMAN	30117_YXB_XM_500ng_30cm_PRM_Fusion04_60min_H59_R2	599.816	2	600.318	2	precursor [M+1]	55.6	107268832	252837	2
YWGVASFLQK	sp|P02753|RET4_HUMAN	30117_YXB_XM_500ng_30cm_PRM_Fusion04_60min_H60_R2	599.816	2	600.318	2	precursor [M+1]	55.56	95658648	0	2
YWGVASFLQK	sp|P02753|RET4_HUMAN	30117_YXB_XM_500ng_30cm_PRM_Fusion04_60min_H63_R2	599.816	2	600.318	2	precursor [M+1]	55.56	76669224	639	2
YWGVASFLQK	sp|P02753|RET4_HUMAN	30117_YXB_XM_500ng_30cm_PRM_Fusion04_60min_H66_R2	599.816	2	600.318	2	precursor [M+1]	55.6	139886048	0	2
YWGVASFLQK	sp|P02753|RET4_HUMAN	30117_YXB_XM_500ng_30cm_PRM_Fusion04_60min_H72_R2	599.816	2	600.318	2	precursor [M+1]	55.6	86189480	0	2
YWGVASFLQK	sp|P02753|RET4_HUMAN	30117_YXB_XM_500ng_30cm_PRM_Fusion04_60min_H74_R2	599.816	2	600.318	2	precursor [M+1]	55.55	106219008	0	2
YWGVASFLQK	sp|P02753|RET4_HUMAN	30117_YXB_XM_500ng_30cm_PRM_Fusion04_60min_H75_R2	599.816	2	600.318	2	precursor [M+1]	55.76	43641116	0	2
YWGVASFLQK	sp|P02753|RET4_HUMAN	30117_YXB_XM_500ng_30cm_PRM_Fusion04_60min_H77_R2	599.816	2	600.318	2	precursor [M+1]	55.72	97029120	0	2
YWGVASFLQK	sp|P02753|RET4_HUMAN	30117_YXB_XM_500ng_30cm_PRM_Fusion04_60min_H87_R2	599.816	2	600.318	2	precursor [M+1]	55.86	83674288	0	2
YWGVASFLQK	sp|P02753|RET4_HUMAN	30117_YXB_XM_500ng_30cm_PRM_Fusion04_60min_H88_R2	599.816	2	600.318	2	precursor [M+1]	55.86	103371872	0	2
YWGVASFLQK	sp|P02753|RET4_HUMAN	30117_YXB_XM_500ng_30cm_PRM_Fusion04_60min_H91_R2	599.816	2	600.318	2	precursor [M+1]	55.69	48538396	0	2
YWGVASFLQK	sp|P02753|RET4_HUMAN	30117_YXB_XM_500ng_30cm_PRM_Fusion04_60min_H92_R2	599.816	2	600.318	2	precursor [M+1]	55.97	256162752	0	2
YWGVASFLQK	sp|P02753|RET4_HUMAN	30117_YXB_XM_500ng_30cm_PRM_Fusion04_60min_H94_R2	599.816	2	600.318	2	precursor [M+1]	55.94	101496264	0	2
YWGVASFLQK	sp|P02753|RET4_HUMAN	30117_YXB_XM_500ng_30cm_PRM_Fusion04_60min_H96_R2	599.816	2	600.318	2	precursor [M+1]	55.91	177395232	0	2
YWGVASFLQK	sp|P02753|RET4_HUMAN	30118_YXB_XM_500ng_30cm_PRM_Fusion04_60min_H18_R5	599.816	2	600.318	2	precursor [M+1]	55.6	33234280	69526	3
YWGVASFLQK	sp|P02753|RET4_HUMAN	30118_YXB_XM_500ng_30cm_PRM_Fusion04_60min_H38_R3	599.816	2	600.318	2	precursor [M+1]	55.62	81728640	6286	2
YWGVASFLQK	sp|P02753|RET4_HUMAN	30124_YXB_XM_500ng_30cm_PRM_Fusion04_60min_H105_R2	599.816	2	600.318	2	precursor [M+1]	52.69	2996318	0	2
YWGVASFLQK	sp|P02753|RET4_HUMAN	30124_YXB_XM_500ng_30cm_PRM_Fusion04_60min_H106_R2	599.816	2	600.318	2	precursor [M+1]	52.83	1711380	0	1
YWGVASFLQK	sp|P02753|RET4_HUMAN	30124_YXB_XM_500ng_30cm_PRM_Fusion04_60min_H109_R2	599.816	2	600.318	2	precursor [M+1]	52.67	3422	863537	8
YWGVASFLQK	sp|P02753|RET4_HUMAN	30124_YXB_XM_500ng_30cm_PRM_Fusion04_60min_H76_R3	599.816	2	600.318	2	precursor [M+1]	56.12	64546916	0	2
YWGVASFLQK	sp|P02753|RET4_HUMAN	21209_YXB1209_1ug_30cm_PRM_Fusion04_60min_H1	599.816	2	600.819	2	precursor [M+2]	55.54	44641256	0	3
YWGVASFLQK	sp|P02753|RET4_HUMAN	21209_YXB1209_1ug_30cm_PRM_Fusion04_60min_H2	599.816	2	600.819	2	precursor [M+2]	55.26	44624196	0	3
YWGVASFLQK	sp|P02753|RET4_HUMAN	21209_YXB1209_1ug_30cm_PRM_Fusion04_60min_H3	599.816	2	600.819	2	precursor [M+2]	55.38	12410208	0	4
YWGVASFLQK	sp|P02753|RET4_HUMAN	21209_YXB1209_1ug_30cm_PRM_Fusion04_60min_H5	599.816	2	600.819	2	precursor [M+2]	55.26	56433140	0	3
YWGVASFLQK	sp|P02753|RET4_HUMAN	21209_YXB1209_1ug_30cm_PRM_Fusion04_60min_H6	599.816	2	600.819	2	precursor [M+2]	55.3	24212950	0	3
YWGVASFLQK	sp|P02753|RET4_HUMAN	21209_YXB1209_1ug_30cm_PRM_Fusion04_60min_H8	599.816	2	600.819	2	precursor [M+2]	55.32	31209872	0	4
YWGVASFLQK	sp|P02753|RET4_HUMAN	21217_YXB_XM_500ng_30cm_PRM_Fusion04_60min_H12	599.816	2	600.819	2	precursor [M+2]	55.33	10510054	0	4
YWGVASFLQK	sp|P02753|RET4_HUMAN	21217_YXB_XM_500ng_30cm_PRM_Fusion04_60min_H13	599.816	2	600.819	2	precursor [M+2]	55.33	11464080	0	3
YWGVASFLQK	sp|P02753|RET4_HUMAN	21218_YXB_XM_500ng_30cm_PRM_Fusion04_60min_H22	599.816	2	600.819	2	precursor [M+2]	55.19	41666632	0	3
YWGVASFLQK	sp|P02753|RET4_HUMAN	21219_YXB_XM_500ng_30cm_PRM_Fusion04_60min_H33	599.816	2	600.819	2	precursor [M+2]	55.39	14621834	0	4
YWGVASFLQK	sp|P02753|RET4_HUMAN	21219_YXB_XM_500ng_30cm_PRM_Fusion04_60min_H34	599.816	2	600.819	2	precursor [M+2]	55.38	21935486	0	3
YWGVASFLQK	sp|P02753|RET4_HUMAN	21219_YXB_XM_500ng_30cm_PRM_Fusion04_60min_H35	599.816	2	600.819	2	precursor [M+2]	55.34	23058598	0	4
YWGVASFLQK	sp|P02753|RET4_HUMAN	21220_YXB_XM_500ng_30cm_PRM_Fusion04_60min_H44	599.816	2	600.819	2	precursor [M+2]	55.33	36228952	0	3
YWGVASFLQK	sp|P02753|RET4_HUMAN	21220_YXB_XM_500ng_30cm_PRM_Fusion04_60min_H45	599.816	2	600.819	2	precursor [M+2]	55.33	25515846	0	4
YWGVASFLQK	sp|P02753|RET4_HUMAN	21220_YXB_XM_500ng_30cm_PRM_Fusion04_60min_H46	599.816	2	600.819	2	precursor [M+2]	55.38	3728307	0	4
YWGVASFLQK	sp|P02753|RET4_HUMAN	21220_YXB_XM_500ng_30cm_PRM_Fusion04_60min_H51	599.816	2	600.819	2	precursor [M+2]	55.38	5185590	0	4
YWGVASFLQK	sp|P02753|RET4_HUMAN	21220_YXB_XM_500ng_30cm_PRM_Fusion04_60min_H52	599.816	2	600.819	2	precursor [M+2]	55.35	22731918	0	4
YWGVASFLQK	sp|P02753|RET4_HUMAN	21220_YXB_XM_500ng_30cm_PRM_Fusion04_60min_H53	599.816	2	600.819	2	precursor [M+2]	55.35	16367236	0	4
YWGVASFLQK	sp|P02753|RET4_HUMAN	21220_YXB_XM_500ng_30cm_PRM_Fusion04_60min_H54	599.816	2	600.819	2	precursor [M+2]	55.37	15656965	0	4
YWGVASFLQK	sp|P02753|RET4_HUMAN	21220_YXB_XM_500ng_30cm_PRM_Fusion04_60min_H55	599.816	2	600.819	2	precursor [M+2]	55.26	793395	94965	5
YWGVASFLQK	sp|P02753|RET4_HUMAN	21221_YXB_XM_500ng_30cm_PRM_Fusion04_60min_H56	599.816	2	600.819	2	precursor [M+2]	55.38	24973302	0	4
YWGVASFLQK	sp|P02753|RET4_HUMAN	21221_YXB_XM_500ng_30cm_PRM_Fusion04_60min_H57	599.816	2	600.819	2	precursor [M+2]	55.42	0	0	0
YWGVASFLQK	sp|P02753|RET4_HUMAN	21221_YXB_XM_500ng_30cm_PRM_Fusion04_60min_H58	599.816	2	600.819	2	precursor [M+2]	55.48	8466208	0	4
YWGVASFLQK	sp|P02753|RET4_HUMAN	21221_YXB_XM_500ng_30cm_PRM_Fusion04_60min_H61	599.816	2	600.819	2	precursor [M+2]	55.37	1235328	0	5
YWGVASFLQK	sp|P02753|RET4_HUMAN	21221_YXB_XM_500ng_30cm_PRM_Fusion04_60min_H62	599.816	2	600.819	2	precursor [M+2]	55.44	2887456	0	4
YWGVASFLQK	sp|P02753|RET4_HUMAN	21221_YXB_XM_500ng_30cm_PRM_Fusion04_60min_H64	599.816	2	600.819	2	precursor [M+2]	55.43	8443836	0	4
YWGVASFLQK	sp|P02753|RET4_HUMAN	21221_YXB_XM_500ng_30cm_PRM_Fusion04_60min_H65	599.816	2	600.819	2	precursor [M+2]	55.45	8171737	0	4
YWGVASFLQK	sp|P02753|RET4_HUMAN	21222_YXB_XM_500ng_30cm_PRM_Fusion04_60min_H67	599.816	2	600.819	2	precursor [M+2]	55.47	7380812	0	4
YWGVASFLQK	sp|P02753|RET4_HUMAN	21222_YXB_XM_500ng_30cm_PRM_Fusion04_60min_H68	599.816	2	600.819	2	precursor [M+2]	55.03	307285	184713	5
YWGVASFLQK	sp|P02753|RET4_HUMAN	21222_YXB_XM_500ng_30cm_PRM_Fusion04_60min_H69	599.816	2	600.819	2	precursor [M+2]	55.38	47944080	0	3
YWGVASFLQK	sp|P02753|RET4_HUMAN	21222_YXB_XM_500ng_30cm_PRM_Fusion04_60min_H70	599.816	2	600.819	2	precursor [M+2]	55.32	78475224	0	3
YWGVASFLQK	sp|P02753|RET4_HUMAN	21222_YXB_XM_500ng_30cm_PRM_Fusion04_60min_H71	599.816	2	600.819	2	precursor [M+2]	55.55	6628872	0	3
YWGVASFLQK	sp|P02753|RET4_HUMAN	21222_YXB_XM_500ng_30cm_PRM_Fusion04_60min_H73	599.816	2	600.819	2	precursor [M+2]	55.51	1895269	0	4
YWGVASFLQK	sp|P02753|RET4_HUMAN	21222_YXB_XM_500ng_30cm_PRM_Fusion04_60min_H78	599.816	2	600.819	2	precursor [M+2]	55.64	16912382	0	3
YWGVASFLQK	sp|P02753|RET4_HUMAN	21223_YXB_XM_500ng_30cm_PRM_Fusion04_60min_H47	599.816	2	600.819	2	precursor [M+2]	53.57	43795196	0	3
YWGVASFLQK	sp|P02753|RET4_HUMAN	21223_YXB_XM_500ng_30cm_PRM_Fusion04_60min_H79	599.816	2	600.819	2	precursor [M+2]	53.35	14909261	0	3
YWGVASFLQK	sp|P02753|RET4_HUMAN	21223_YXB_XM_500ng_30cm_PRM_Fusion04_60min_H80	599.816	2	600.819	2	precursor [M+2]	53.77	19651288	0	3
YWGVASFLQK	sp|P02753|RET4_HUMAN	21224_YXB_XM_500ng_30cm_PRM_Fusion04_60min_H81	599.816	2	600.819	2	precursor [M+2]	53.47	90151312	0	3
YWGVASFLQK	sp|P02753|RET4_HUMAN	21224_YXB_XM_500ng_30cm_PRM_Fusion04_60min_H82	599.816	2	600.819	2	precursor [M+2]	53.46	9425856	552532	3
YWGVASFLQK	sp|P02753|RET4_HUMAN	21224_YXB_XM_500ng_30cm_PRM_Fusion04_60min_H83	599.816	2	600.819	2	precursor [M+2]	53.41	33272334	0	3
YWGVASFLQK	sp|P02753|RET4_HUMAN	21224_YXB_XM_500ng_30cm_PRM_Fusion04_60min_H84	599.816	2	600.819	2	precursor [M+2]	53.5	8029126	0	3
YWGVASFLQK	sp|P02753|RET4_HUMAN	21224_YXB_XM_500ng_30cm_PRM_Fusion04_60min_H85	599.816	2	600.819	2	precursor [M+2]	53.43	41321880	0	3
YWGVASFLQK	sp|P02753|RET4_HUMAN	21224_YXB_XM_500ng_30cm_PRM_Fusion04_60min_H86	599.816	2	600.819	2	precursor [M+2]	53.37	51791244	0	3
YWGVASFLQK	sp|P02753|RET4_HUMAN	21224_YXB_XM_500ng_30cm_PRM_Fusion04_60min_H89	599.816	2	600.819	2	precursor [M+2]	52.88	33941920	0	3
YWGVASFLQK	sp|P02753|RET4_HUMAN	21224_YXB_XM_500ng_30cm_PRM_Fusion04_60min_H90	599.816	2	600.819	2	precursor [M+2]	53.59	63057756	0	3
YWGVASFLQK	sp|P02753|RET4_HUMAN	21224_YXB_XM_500ng_30cm_PRM_Fusion04_60min_H93	599.816	2	600.819	2	precursor [M+2]	53.58	28550016	0	3
YWGVASFLQK	sp|P02753|RET4_HUMAN	21224_YXB_XM_500ng_30cm_PRM_Fusion04_60min_H95	599.816	2	600.819	2	precursor [M+2]	53.64	45060200	0	3
YWGVASFLQK	sp|P02753|RET4_HUMAN	30110_YXB_XM_500ng_30cm_PRM_Fusion04_60min_H100	599.816	2	600.819	2	precursor [M+2]	55.28	30171448	0	3
YWGVASFLQK	sp|P02753|RET4_HUMAN	30110_YXB_XM_500ng_30cm_PRM_Fusion04_60min_H101	599.816	2	600.819	2	precursor [M+2]	55.28	13381229	0	4
YWGVASFLQK	sp|P02753|RET4_HUMAN	30110_YXB_XM_500ng_30cm_PRM_Fusion04_60min_H102	599.816	2	600.819	2	precursor [M+2]	55.18	14298696	235325	4
YWGVASFLQK	sp|P02753|RET4_HUMAN	30110_YXB_XM_500ng_30cm_PRM_Fusion04_60min_H103	599.816	2	600.819	2	precursor [M+2]	55.3	32118386	0	4
YWGVASFLQK	sp|P02753|RET4_HUMAN	30110_YXB_XM_500ng_30cm_PRM_Fusion04_60min_H104	599.816	2	600.819	2	precursor [M+2]	55.28	4817309	166676	4
YWGVASFLQK	sp|P02753|RET4_HUMAN	30110_YXB_XM_500ng_30cm_PRM_Fusion04_60min_H107	599.816	2	600.819	2	precursor [M+2]	55.28	9608819	130550	3
YWGVASFLQK	sp|P02753|RET4_HUMAN	30110_YXB_XM_500ng_30cm_PRM_Fusion04_60min_H108	599.816	2	600.819	2	precursor [M+2]	55.27	22837404	6505	3
YWGVASFLQK	sp|P02753|RET4_HUMAN	30110_YXB_XM_500ng_30cm_PRM_Fusion04_60min_H110	599.816	2	600.819	2	precursor [M+2]	55.28	41032016	85206	3
YWGVASFLQK	sp|P02753|RET4_HUMAN	30110_YXB_XM_500ng_30cm_PRM_Fusion04_60min_H111	599.816	2	600.819	2	precursor [M+2]	55.22	64314816	0	3
YWGVASFLQK	sp|P02753|RET4_HUMAN	30110_YXB_XM_500ng_30cm_PRM_Fusion04_60min_H112	599.816	2	600.819	2	precursor [M+2]	55.4	45924544	0	3
YWGVASFLQK	sp|P02753|RET4_HUMAN	30110_YXB_XM_500ng_30cm_PRM_Fusion04_60min_H97	599.816	2	600.819	2	precursor [M+2]	55.54	17960340	0	4
YWGVASFLQK	sp|P02753|RET4_HUMAN	30110_YXB_XM_500ng_30cm_PRM_Fusion04_60min_H98	599.816	2	600.819	2	precursor [M+2]	55.48	56733120	0	3
YWGVASFLQK	sp|P02753|RET4_HUMAN	30110_YXB_XM_500ng_30cm_PRM_Fusion04_60min_H99	599.816	2	600.819	2	precursor [M+2]	55.47	78879152	0	3
YWGVASFLQK	sp|P02753|RET4_HUMAN	30111_YXB_XM_500ng_30cm_PRM_Fusion04_60min_H113	599.816	2	600.819	2	precursor [M+2]	55.43	53153316	0	3
YWGVASFLQK	sp|P02753|RET4_HUMAN	30111_YXB_XM_500ng_30cm_PRM_Fusion04_60min_H114	599.816	2	600.819	2	precursor [M+2]	55.34	4776687	0	4
YWGVASFLQK	sp|P02753|RET4_HUMAN	30111_YXB_XM_500ng_30cm_PRM_Fusion04_60min_H115	599.816	2	600.819	2	precursor [M+2]	55.35	24059136	0	4
YWGVASFLQK	sp|P02753|RET4_HUMAN	30111_YXB_XM_500ng_30cm_PRM_Fusion04_60min_H116	599.816	2	600.819	2	precursor [M+2]	55.27	47969448	0	3
YWGVASFLQK	sp|P02753|RET4_HUMAN	30111_YXB_XM_500ng_30cm_PRM_Fusion04_60min_H117	599.816	2	600.819	2	precursor [M+2]	55.23	52186316	729946	3
YWGVASFLQK	sp|P02753|RET4_HUMAN	30111_YXB_XM_500ng_30cm_PRM_Fusion04_60min_H118	599.816	2	600.819	2	precursor [M+2]	55.42	54981712	0	3
YWGVASFLQK	sp|P02753|RET4_HUMAN	30111_YXB_XM_500ng_30cm_PRM_Fusion04_60min_H119	599.816	2	600.819	2	precursor [M+2]	55.42	17577942	0	4
YWGVASFLQK	sp|P02753|RET4_HUMAN	30111_YXB_XM_500ng_30cm_PRM_Fusion04_60min_H120	599.816	2	600.819	2	precursor [M+2]	55.48	36757604	0	3
YWGVASFLQK	sp|P02753|RET4_HUMAN	30112_YXB_XM_500ng_30cm_PRM_Fusion04_60min_H10_R2	599.816	2	600.819	2	precursor [M+2]	55.6	25896072	0	3
YWGVASFLQK	sp|P02753|RET4_HUMAN	30112_YXB_XM_500ng_30cm_PRM_Fusion04_60min_H4_R2	599.816	2	600.819	2	precursor [M+2]	55.56	119612040	0	3
YWGVASFLQK	sp|P02753|RET4_HUMAN	30112_YXB_XM_500ng_30cm_PRM_Fusion04_60min_H7_R2	599.816	2	600.819	2	precursor [M+2]	55.6	34947096	0	3
YWGVASFLQK	sp|P02753|RET4_HUMAN	30113_YXB_XM_500ng_30cm_PRM_Fusion04_60min_H11_R3	599.816	2	600.819	2	precursor [M+2]	55.64	48235580	0	3
YWGVASFLQK	sp|P02753|RET4_HUMAN	30113_YXB_XM_500ng_30cm_PRM_Fusion04_60min_H14_R3	599.816	2	600.819	2	precursor [M+2]	55.68	22220846	0	3
YWGVASFLQK	sp|P02753|RET4_HUMAN	30113_YXB_XM_500ng_30cm_PRM_Fusion04_60min_H15_R3	599.816	2	600.819	2	precursor [M+2]	55.7	4833164	0	4
YWGVASFLQK	sp|P02753|RET4_HUMAN	30113_YXB_XM_500ng_30cm_PRM_Fusion04_60min_H16_R3	599.816	2	600.819	2	precursor [M+2]	55.7	17862400	0	3
YWGVASFLQK	sp|P02753|RET4_HUMAN	30113_YXB_XM_500ng_30cm_PRM_Fusion04_60min_H9_R3	599.816	2	600.819	2	precursor [M+2]	55.66	71016936	344716	3
YWGVASFLQK	sp|P02753|RET4_HUMAN	30114_YXB_XM_500ng_30cm_PRM_Fusion04_60min_H21_R2	599.816	2	600.819	2	precursor [M+2]	55.73	24253494	0	3
YWGVASFLQK	sp|P02753|RET4_HUMAN	30114_YXB_XM_500ng_30cm_PRM_Fusion04_60min_H24_R2	599.816	2	600.819	2	precursor [M+2]	55.87	17511804	0	3
YWGVASFLQK	sp|P02753|RET4_HUMAN	30114_YXB_XM_500ng_30cm_PRM_Fusion04_60min_H25_R2	599.816	2	600.819	2	precursor [M+2]	55.88	34021684	0	4
YWGVASFLQK	sp|P02753|RET4_HUMAN	30114_YXB_XM_500ng_30cm_PRM_Fusion04_60min_H26_R2	599.816	2	600.819	2	precursor [M+2]	55.96	36899504	0	3
YWGVASFLQK	sp|P02753|RET4_HUMAN	30114_YXB_XM_500ng_30cm_PRM_Fusion04_60min_H27_R2	599.816	2	600.819	2	precursor [M+2]	55.92	29839222	0	3
YWGVASFLQK	sp|P02753|RET4_HUMAN	30116_YXB_XM_500ng_30cm_PRM_Fusion04_60min_H17_R3	599.816	2	600.819	2	precursor [M+2]	55.4	8900928	0	4
YWGVASFLQK	sp|P02753|RET4_HUMAN	30116_YXB_XM_500ng_30cm_PRM_Fusion04_60min_H19_R3	599.816	2	600.819	2	precursor [M+2]	55.3	121655576	0	3
YWGVASFLQK	sp|P02753|RET4_HUMAN	30116_YXB_XM_500ng_30cm_PRM_Fusion04_60min_H23_R3	599.816	2	600.819	2	precursor [M+2]	55.42	15268023	0	4
YWGVASFLQK	sp|P02753|RET4_HUMAN	30116_YXB_XM_500ng_30cm_PRM_Fusion04_60min_H28_R2	599.816	2	600.819	2	precursor [M+2]	55.51	27031788	0	4
YWGVASFLQK	sp|P02753|RET4_HUMAN	30116_YXB_XM_500ng_30cm_PRM_Fusion04_60min_H29_R2	599.816	2	600.819	2	precursor [M+2]	55.54	18897070	0	3
YWGVASFLQK	sp|P02753|RET4_HUMAN	30116_YXB_XM_500ng_30cm_PRM_Fusion04_60min_H30_R2	599.816	2	600.819	2	precursor [M+2]	55.48	19403488	0	4
YWGVASFLQK	sp|P02753|RET4_HUMAN	30116_YXB_XM_500ng_30cm_PRM_Fusion04_60min_H32_R2	599.816	2	600.819	2	precursor [M+2]	55.57	39613272	0	3
YWGVASFLQK	sp|P02753|RET4_HUMAN	30116_YXB_XM_500ng_30cm_PRM_Fusion04_60min_H36_R2	599.816	2	600.819	2	precursor [M+2]	55.51	15737991	0	3
YWGVASFLQK	sp|P02753|RET4_HUMAN	30116_YXB_XM_500ng_30cm_PRM_Fusion04_60min_H37_R2	599.816	2	600.819	2	precursor [M+2]	55.48	57536624	0	4
YWGVASFLQK	sp|P02753|RET4_HUMAN	30117_YXB_XM_500ng_30cm_PRM_Fusion04_60min_H20_R4	599.816	2	600.819	2	precursor [M+2]	55.52	37997040	0	3
YWGVASFLQK	sp|P02753|RET4_HUMAN	30117_YXB_XM_500ng_30cm_PRM_Fusion04_60min_H31_R3	599.816	2	600.819	2	precursor [M+2]	55.44	25627674	0	4
YWGVASFLQK	sp|P02753|RET4_HUMAN	30117_YXB_XM_500ng_30cm_PRM_Fusion04_60min_H39_R2	599.816	2	600.819	2	precursor [M+2]	55.55	54244236	0	3
YWGVASFLQK	sp|P02753|RET4_HUMAN	30117_YXB_XM_500ng_30cm_PRM_Fusion04_60min_H40_R2	599.816	2	600.819	2	precursor [M+2]	55.6	12661460	56357	3
YWGVASFLQK	sp|P02753|RET4_HUMAN	30117_YXB_XM_500ng_30cm_PRM_Fusion04_60min_H41_R2	599.816	2	600.819	2	precursor [M+2]	55.55	48246680	0	3
YWGVASFLQK	sp|P02753|RET4_HUMAN	30117_YXB_XM_500ng_30cm_PRM_Fusion04_60min_H42_R2	599.816	2	600.819	2	precursor [M+2]	55.52	70186048	0	3
YWGVASFLQK	sp|P02753|RET4_HUMAN	30117_YXB_XM_500ng_30cm_PRM_Fusion04_60min_H43_R2	599.816	2	600.819	2	precursor [M+2]	55.52	29030798	0	4
YWGVASFLQK	sp|P02753|RET4_HUMAN	30117_YXB_XM_500ng_30cm_PRM_Fusion04_60min_H48_R2	599.816	2	600.819	2	precursor [M+2]	55.55	52512420	0	3
YWGVASFLQK	sp|P02753|RET4_HUMAN	30117_YXB_XM_500ng_30cm_PRM_Fusion04_60min_H49_R2	599.816	2	600.819	2	precursor [M+2]	55.55	39301480	0	3
YWGVASFLQK	sp|P02753|RET4_HUMAN	30117_YXB_XM_500ng_30cm_PRM_Fusion04_60min_H50_R2	599.816	2	600.819	2	precursor [M+2]	55.56	77593392	0	3
YWGVASFLQK	sp|P02753|RET4_HUMAN	30117_YXB_XM_500ng_30cm_PRM_Fusion04_60min_H59_R2	599.816	2	600.819	2	precursor [M+2]	55.6	39340208	0	4
YWGVASFLQK	sp|P02753|RET4_HUMAN	30117_YXB_XM_500ng_30cm_PRM_Fusion04_60min_H60_R2	599.816	2	600.819	2	precursor [M+2]	55.56	35663548	0	4
YWGVASFLQK	sp|P02753|RET4_HUMAN	30117_YXB_XM_500ng_30cm_PRM_Fusion04_60min_H63_R2	599.816	2	600.819	2	precursor [M+2]	55.56	29476246	0	4
YWGVASFLQK	sp|P02753|RET4_HUMAN	30117_YXB_XM_500ng_30cm_PRM_Fusion04_60min_H66_R2	599.816	2	600.819	2	precursor [M+2]	55.6	51254192	0	3
YWGVASFLQK	sp|P02753|RET4_HUMAN	30117_YXB_XM_500ng_30cm_PRM_Fusion04_60min_H72_R2	599.816	2	600.819	2	precursor [M+2]	55.6	31856584	0	4
YWGVASFLQK	sp|P02753|RET4_HUMAN	30117_YXB_XM_500ng_30cm_PRM_Fusion04_60min_H74_R2	599.816	2	600.819	2	precursor [M+2]	55.55	37860020	0	3
YWGVASFLQK	sp|P02753|RET4_HUMAN	30117_YXB_XM_500ng_30cm_PRM_Fusion04_60min_H75_R2	599.816	2	600.819	2	precursor [M+2]	55.76	14293169	0	4
YWGVASFLQK	sp|P02753|RET4_HUMAN	30117_YXB_XM_500ng_30cm_PRM_Fusion04_60min_H77_R2	599.816	2	600.819	2	precursor [M+2]	55.72	36008620	0	4
YWGVASFLQK	sp|P02753|RET4_HUMAN	30117_YXB_XM_500ng_30cm_PRM_Fusion04_60min_H87_R2	599.816	2	600.819	2	precursor [M+2]	55.86	26349688	0	3
YWGVASFLQK	sp|P02753|RET4_HUMAN	30117_YXB_XM_500ng_30cm_PRM_Fusion04_60min_H88_R2	599.816	2	600.819	2	precursor [M+2]	55.86	29588938	0	3
YWGVASFLQK	sp|P02753|RET4_HUMAN	30117_YXB_XM_500ng_30cm_PRM_Fusion04_60min_H91_R2	599.816	2	600.819	2	precursor [M+2]	55.69	16951064	0	3
YWGVASFLQK	sp|P02753|RET4_HUMAN	30117_YXB_XM_500ng_30cm_PRM_Fusion04_60min_H92_R2	599.816	2	600.819	2	precursor [M+2]	55.97	85902376	0	3
YWGVASFLQK	sp|P02753|RET4_HUMAN	30117_YXB_XM_500ng_30cm_PRM_Fusion04_60min_H94_R2	599.816	2	600.819	2	precursor [M+2]	55.94	31948614	0	3
YWGVASFLQK	sp|P02753|RET4_HUMAN	30117_YXB_XM_500ng_30cm_PRM_Fusion04_60min_H96_R2	599.816	2	600.819	2	precursor [M+2]	55.91	47133292	0	3
YWGVASFLQK	sp|P02753|RET4_HUMAN	30118_YXB_XM_500ng_30cm_PRM_Fusion04_60min_H18_R5	599.816	2	600.819	2	precursor [M+2]	55.62	12450348	0	4
YWGVASFLQK	sp|P02753|RET4_HUMAN	30118_YXB_XM_500ng_30cm_PRM_Fusion04_60min_H38_R3	599.816	2	600.819	2	precursor [M+2]	55.62	29885356	0	3
YWGVASFLQK	sp|P02753|RET4_HUMAN	30124_YXB_XM_500ng_30cm_PRM_Fusion04_60min_H105_R2	599.816	2	600.819	2	precursor [M+2]	52.54	591682	0	3
YWGVASFLQK	sp|P02753|RET4_HUMAN	30124_YXB_XM_500ng_30cm_PRM_Fusion04_60min_H106_R2	599.816	2	600.819	2	precursor [M+2]	52.87	330568	0	3
YWGVASFLQK	sp|P02753|RET4_HUMAN	30124_YXB_XM_500ng_30cm_PRM_Fusion04_60min_H109_R2	599.816	2	600.819	2	precursor [M+2]	52.67	297645	0	2
YWGVASFLQK	sp|P02753|RET4_HUMAN	30124_YXB_XM_500ng_30cm_PRM_Fusion04_60min_H76_R3	599.816	2	600.819	2	precursor [M+2]	56	64576	0	6
YWGVASFLQK	sp|P02753|RET4_HUMAN	21209_YXB1209_1ug_30cm_PRM_Fusion04_60min_H1	599.816	2	849.483	1	y8	55.56	6754882	84830	5
YWGVASFLQK	sp|P02753|RET4_HUMAN	21209_YXB1209_1ug_30cm_PRM_Fusion04_60min_H2	599.816	2	849.483	1	y8	55.3	7255254	186351	5
YWGVASFLQK	sp|P02753|RET4_HUMAN	21209_YXB1209_1ug_30cm_PRM_Fusion04_60min_H3	599.816	2	849.483	1	y8	55.38	2368355	50278	5
YWGVASFLQK	sp|P02753|RET4_HUMAN	21209_YXB1209_1ug_30cm_PRM_Fusion04_60min_H5	599.816	2	849.483	1	y8	55.26	8656949	167975	5
YWGVASFLQK	sp|P02753|RET4_HUMAN	21209_YXB1209_1ug_30cm_PRM_Fusion04_60min_H6	599.816	2	849.483	1	y8	55.32	4051677	336993	5
YWGVASFLQK	sp|P02753|RET4_HUMAN	21209_YXB1209_1ug_30cm_PRM_Fusion04_60min_H8	599.816	2	849.483	1	y8	55.32	4917080	206510	5
YWGVASFLQK	sp|P02753|RET4_HUMAN	21217_YXB_XM_500ng_30cm_PRM_Fusion04_60min_H12	599.816	2	849.483	1	y8	55.33	4410094	283410	5
YWGVASFLQK	sp|P02753|RET4_HUMAN	21217_YXB_XM_500ng_30cm_PRM_Fusion04_60min_H13	599.816	2	849.483	1	y8	55.31	2529815	178864	5
YWGVASFLQK	sp|P02753|RET4_HUMAN	21218_YXB_XM_500ng_30cm_PRM_Fusion04_60min_H22	599.816	2	849.483	1	y8	55.22	10243795	207325	5
YWGVASFLQK	sp|P02753|RET4_HUMAN	21219_YXB_XM_500ng_30cm_PRM_Fusion04_60min_H33	599.816	2	849.483	1	y8	55.37	4345734	170495	5
YWGVASFLQK	sp|P02753|RET4_HUMAN	21219_YXB_XM_500ng_30cm_PRM_Fusion04_60min_H34	599.816	2	849.483	1	y8	55.36	5815179	187168	5
YWGVASFLQK	sp|P02753|RET4_HUMAN	21219_YXB_XM_500ng_30cm_PRM_Fusion04_60min_H35	599.816	2	849.483	1	y8	55.32	6398495	267064	5
YWGVASFLQK	sp|P02753|RET4_HUMAN	21220_YXB_XM_500ng_30cm_PRM_Fusion04_60min_H44	599.816	2	849.483	1	y8	55.31	8150693	472328	5
YWGVASFLQK	sp|P02753|RET4_HUMAN	21220_YXB_XM_500ng_30cm_PRM_Fusion04_60min_H45	599.816	2	849.483	1	y8	55.31	6510175	294945	5
YWGVASFLQK	sp|P02753|RET4_HUMAN	21220_YXB_XM_500ng_30cm_PRM_Fusion04_60min_H46	599.816	2	849.483	1	y8	55.38	1931979	167669	5
YWGVASFLQK	sp|P02753|RET4_HUMAN	21220_YXB_XM_500ng_30cm_PRM_Fusion04_60min_H51	599.816	2	849.483	1	y8	55.38	2297998	0	5
YWGVASFLQK	sp|P02753|RET4_HUMAN	21220_YXB_XM_500ng_30cm_PRM_Fusion04_60min_H52	599.816	2	849.483	1	y8	55.35	4963444	836170	5
YWGVASFLQK	sp|P02753|RET4_HUMAN	21220_YXB_XM_500ng_30cm_PRM_Fusion04_60min_H53	599.816	2	849.483	1	y8	55.33	4082711	112707	5
YWGVASFLQK	sp|P02753|RET4_HUMAN	21220_YXB_XM_500ng_30cm_PRM_Fusion04_60min_H54	599.816	2	849.483	1	y8	55.37	5167227	306717	5
YWGVASFLQK	sp|P02753|RET4_HUMAN	21220_YXB_XM_500ng_30cm_PRM_Fusion04_60min_H55	599.816	2	849.483	1	y8	55.12	1066063	0	4
YWGVASFLQK	sp|P02753|RET4_HUMAN	21221_YXB_XM_500ng_30cm_PRM_Fusion04_60min_H56	599.816	2	849.483	1	y8	55.38	5139486	711430	5
YWGVASFLQK	sp|P02753|RET4_HUMAN	21221_YXB_XM_500ng_30cm_PRM_Fusion04_60min_H57	599.816	2	849.483	1	y8	55.46	787591	115349	4
YWGVASFLQK	sp|P02753|RET4_HUMAN	21221_YXB_XM_500ng_30cm_PRM_Fusion04_60min_H58	599.816	2	849.483	1	y8	55.48	3452252	761128	5
YWGVASFLQK	sp|P02753|RET4_HUMAN	21221_YXB_XM_500ng_30cm_PRM_Fusion04_60min_H61	599.816	2	849.483	1	y8	55.39	2103034	134702	4
YWGVASFLQK	sp|P02753|RET4_HUMAN	21221_YXB_XM_500ng_30cm_PRM_Fusion04_60min_H62	599.816	2	849.483	1	y8	55.4	2449047	160186	5
YWGVASFLQK	sp|P02753|RET4_HUMAN	21221_YXB_XM_500ng_30cm_PRM_Fusion04_60min_H64	599.816	2	849.483	1	y8	55.4	3715371	425903	5
YWGVASFLQK	sp|P02753|RET4_HUMAN	21221_YXB_XM_500ng_30cm_PRM_Fusion04_60min_H65	599.816	2	849.483	1	y8	55.47	2822076	478759	5
YWGVASFLQK	sp|P02753|RET4_HUMAN	21222_YXB_XM_500ng_30cm_PRM_Fusion04_60min_H67	599.816	2	849.483	1	y8	55.47	3626190	410730	5
YWGVASFLQK	sp|P02753|RET4_HUMAN	21222_YXB_XM_500ng_30cm_PRM_Fusion04_60min_H68	599.816	2	849.483	1	y8	55.23	551873	0	4
YWGVASFLQK	sp|P02753|RET4_HUMAN	21222_YXB_XM_500ng_30cm_PRM_Fusion04_60min_H69	599.816	2	849.483	1	y8	55.35	11678890	0	5
YWGVASFLQK	sp|P02753|RET4_HUMAN	21222_YXB_XM_500ng_30cm_PRM_Fusion04_60min_H70	599.816	2	849.483	1	y8	55.34	16304255	0	5
YWGVASFLQK	sp|P02753|RET4_HUMAN	21222_YXB_XM_500ng_30cm_PRM_Fusion04_60min_H71	599.816	2	849.483	1	y8	55.53	3180422	513354	5
YWGVASFLQK	sp|P02753|RET4_HUMAN	21222_YXB_XM_500ng_30cm_PRM_Fusion04_60min_H73	599.816	2	849.483	1	y8	55.55	1499862	436361	5
YWGVASFLQK	sp|P02753|RET4_HUMAN	21222_YXB_XM_500ng_30cm_PRM_Fusion04_60min_H78	599.816	2	849.483	1	y8	55.64	3883629	35333	5
YWGVASFLQK	sp|P02753|RET4_HUMAN	21223_YXB_XM_500ng_30cm_PRM_Fusion04_60min_H47	599.816	2	849.483	1	y8	53.57	15558723	175594	4
YWGVASFLQK	sp|P02753|RET4_HUMAN	21223_YXB_XM_500ng_30cm_PRM_Fusion04_60min_H79	599.816	2	849.483	1	y8	53.35	5370604	21141	4
YWGVASFLQK	sp|P02753|RET4_HUMAN	21223_YXB_XM_500ng_30cm_PRM_Fusion04_60min_H80	599.816	2	849.483	1	y8	53.77	7355609	176084	4
YWGVASFLQK	sp|P02753|RET4_HUMAN	21224_YXB_XM_500ng_30cm_PRM_Fusion04_60min_H81	599.816	2	849.483	1	y8	53.47	21266890	264736	4
YWGVASFLQK	sp|P02753|RET4_HUMAN	21224_YXB_XM_500ng_30cm_PRM_Fusion04_60min_H82	599.816	2	849.483	1	y8	53.42	3340265	90247	4
YWGVASFLQK	sp|P02753|RET4_HUMAN	21224_YXB_XM_500ng_30cm_PRM_Fusion04_60min_H83	599.816	2	849.483	1	y8	53.41	9754406	25445	4
YWGVASFLQK	sp|P02753|RET4_HUMAN	21224_YXB_XM_500ng_30cm_PRM_Fusion04_60min_H84	599.816	2	849.483	1	y8	53.5	3121483	0	4
YWGVASFLQK	sp|P02753|RET4_HUMAN	21224_YXB_XM_500ng_30cm_PRM_Fusion04_60min_H85	599.816	2	849.483	1	y8	53.41	11460734	157828	4
YWGVASFLQK	sp|P02753|RET4_HUMAN	21224_YXB_XM_500ng_30cm_PRM_Fusion04_60min_H86	599.816	2	849.483	1	y8	53.37	13586725	45701	4
YWGVASFLQK	sp|P02753|RET4_HUMAN	21224_YXB_XM_500ng_30cm_PRM_Fusion04_60min_H89	599.816	2	849.483	1	y8	52.86	8544154	0	4
YWGVASFLQK	sp|P02753|RET4_HUMAN	21224_YXB_XM_500ng_30cm_PRM_Fusion04_60min_H90	599.816	2	849.483	1	y8	53.59	14191003	51558	4
YWGVASFLQK	sp|P02753|RET4_HUMAN	21224_YXB_XM_500ng_30cm_PRM_Fusion04_60min_H93	599.816	2	849.483	1	y8	53.58	7316357	169801	4
YWGVASFLQK	sp|P02753|RET4_HUMAN	21224_YXB_XM_500ng_30cm_PRM_Fusion04_60min_H95	599.816	2	849.483	1	y8	53.62	10549277	230313	4
YWGVASFLQK	sp|P02753|RET4_HUMAN	30110_YXB_XM_500ng_30cm_PRM_Fusion04_60min_H100	599.816	2	849.483	1	y8	55.28	9551713	51321	5
YWGVASFLQK	sp|P02753|RET4_HUMAN	30110_YXB_XM_500ng_30cm_PRM_Fusion04_60min_H101	599.816	2	849.483	1	y8	55.28	5738923	85778	5
YWGVASFLQK	sp|P02753|RET4_HUMAN	30110_YXB_XM_500ng_30cm_PRM_Fusion04_60min_H102	599.816	2	849.483	1	y8	55.18	6599735	0	5
YWGVASFLQK	sp|P02753|RET4_HUMAN	30110_YXB_XM_500ng_30cm_PRM_Fusion04_60min_H103	599.816	2	849.483	1	y8	55.3	11994904	63950	5
YWGVASFLQK	sp|P02753|RET4_HUMAN	30110_YXB_XM_500ng_30cm_PRM_Fusion04_60min_H104	599.816	2	849.483	1	y8	55.28	2007905	0	5
YWGVASFLQK	sp|P02753|RET4_HUMAN	30110_YXB_XM_500ng_30cm_PRM_Fusion04_60min_H107	599.816	2	849.483	1	y8	55.28	3262205	0	5
YWGVASFLQK	sp|P02753|RET4_HUMAN	30110_YXB_XM_500ng_30cm_PRM_Fusion04_60min_H108	599.816	2	849.483	1	y8	55.29	8198526	0	5
YWGVASFLQK	sp|P02753|RET4_HUMAN	30110_YXB_XM_500ng_30cm_PRM_Fusion04_60min_H110	599.816	2	849.483	1	y8	55.28	15333107	111799	5
YWGVASFLQK	sp|P02753|RET4_HUMAN	30110_YXB_XM_500ng_30cm_PRM_Fusion04_60min_H111	599.816	2	849.483	1	y8	55.22	21290960	0	5
YWGVASFLQK	sp|P02753|RET4_HUMAN	30110_YXB_XM_500ng_30cm_PRM_Fusion04_60min_H112	599.816	2	849.483	1	y8	55.4	14853207	150602	5
YWGVASFLQK	sp|P02753|RET4_HUMAN	30110_YXB_XM_500ng_30cm_PRM_Fusion04_60min_H97	599.816	2	849.483	1	y8	55.54	5695760	0	5
YWGVASFLQK	sp|P02753|RET4_HUMAN	30110_YXB_XM_500ng_30cm_PRM_Fusion04_60min_H98	599.816	2	849.483	1	y8	55.45	16483621	0	5
YWGVASFLQK	sp|P02753|RET4_HUMAN	30110_YXB_XM_500ng_30cm_PRM_Fusion04_60min_H99	599.816	2	849.483	1	y8	55.45	20940646	0	4
YWGVASFLQK	sp|P02753|RET4_HUMAN	30111_YXB_XM_500ng_30cm_PRM_Fusion04_60min_H113	599.816	2	849.483	1	y8	55.43	17015468	90216	5
YWGVASFLQK	sp|P02753|RET4_HUMAN	30111_YXB_XM_500ng_30cm_PRM_Fusion04_60min_H114	599.816	2	849.483	1	y8	55.36	4313917	0	5
YWGVASFLQK	sp|P02753|RET4_HUMAN	30111_YXB_XM_500ng_30cm_PRM_Fusion04_60min_H115	599.816	2	849.483	1	y8	55.35	9243935	0	5
YWGVASFLQK	sp|P02753|RET4_HUMAN	30111_YXB_XM_500ng_30cm_PRM_Fusion04_60min_H116	599.816	2	849.483	1	y8	55.27	14713390	343624	4
YWGVASFLQK	sp|P02753|RET4_HUMAN	30111_YXB_XM_500ng_30cm_PRM_Fusion04_60min_H117	599.816	2	849.483	1	y8	55.23	16254023	35639	5
YWGVASFLQK	sp|P02753|RET4_HUMAN	30111_YXB_XM_500ng_30cm_PRM_Fusion04_60min_H118	599.816	2	849.483	1	y8	55.42	16412108	0	5
YWGVASFLQK	sp|P02753|RET4_HUMAN	30111_YXB_XM_500ng_30cm_PRM_Fusion04_60min_H119	599.816	2	849.483	1	y8	55.42	7282716	0	5
YWGVASFLQK	sp|P02753|RET4_HUMAN	30111_YXB_XM_500ng_30cm_PRM_Fusion04_60min_H120	599.816	2	849.483	1	y8	55.46	11513329	233341	5
YWGVASFLQK	sp|P02753|RET4_HUMAN	30112_YXB_XM_500ng_30cm_PRM_Fusion04_60min_H10_R2	599.816	2	849.483	1	y8	55.58	6533259	260131	5
YWGVASFLQK	sp|P02753|RET4_HUMAN	30112_YXB_XM_500ng_30cm_PRM_Fusion04_60min_H4_R2	599.816	2	849.483	1	y8	55.56	25601878	0	5
YWGVASFLQK	sp|P02753|RET4_HUMAN	30112_YXB_XM_500ng_30cm_PRM_Fusion04_60min_H7_R2	599.816	2	849.483	1	y8	55.62	10614093	125754	5
YWGVASFLQK	sp|P02753|RET4_HUMAN	30113_YXB_XM_500ng_30cm_PRM_Fusion04_60min_H11_R3	599.816	2	849.483	1	y8	55.62	11451644	440517	5
YWGVASFLQK	sp|P02753|RET4_HUMAN	30113_YXB_XM_500ng_30cm_PRM_Fusion04_60min_H14_R3	599.816	2	849.483	1	y8	55.66	4132418	0	5
YWGVASFLQK	sp|P02753|RET4_HUMAN	30113_YXB_XM_500ng_30cm_PRM_Fusion04_60min_H15_R3	599.816	2	849.483	1	y8	55.7	2136456	105426	5
YWGVASFLQK	sp|P02753|RET4_HUMAN	30113_YXB_XM_500ng_30cm_PRM_Fusion04_60min_H16_R3	599.816	2	849.483	1	y8	55.72	3174429	178440	5
YWGVASFLQK	sp|P02753|RET4_HUMAN	30113_YXB_XM_500ng_30cm_PRM_Fusion04_60min_H9_R3	599.816	2	849.483	1	y8	55.66	16564901	0	5
YWGVASFLQK	sp|P02753|RET4_HUMAN	30114_YXB_XM_500ng_30cm_PRM_Fusion04_60min_H21_R2	599.816	2	849.483	1	y8	55.73	5673862	147099	5
YWGVASFLQK	sp|P02753|RET4_HUMAN	30114_YXB_XM_500ng_30cm_PRM_Fusion04_60min_H24_R2	599.816	2	849.483	1	y8	55.89	4995827	42611	5
YWGVASFLQK	sp|P02753|RET4_HUMAN	30114_YXB_XM_500ng_30cm_PRM_Fusion04_60min_H25_R2	599.816	2	849.483	1	y8	55.88	9305080	104096	5
YWGVASFLQK	sp|P02753|RET4_HUMAN	30114_YXB_XM_500ng_30cm_PRM_Fusion04_60min_H26_R2	599.816	2	849.483	1	y8	55.96	11117359	46610	5
YWGVASFLQK	sp|P02753|RET4_HUMAN	30114_YXB_XM_500ng_30cm_PRM_Fusion04_60min_H27_R2	599.816	2	849.483	1	y8	55.94	8114000	49466	5
YWGVASFLQK	sp|P02753|RET4_HUMAN	30116_YXB_XM_500ng_30cm_PRM_Fusion04_60min_H17_R3	599.816	2	849.483	1	y8	55.4	2933123	38379	5
YWGVASFLQK	sp|P02753|RET4_HUMAN	30116_YXB_XM_500ng_30cm_PRM_Fusion04_60min_H19_R3	599.816	2	849.483	1	y8	55.3	25792702	0	4
YWGVASFLQK	sp|P02753|RET4_HUMAN	30116_YXB_XM_500ng_30cm_PRM_Fusion04_60min_H23_R3	599.816	2	849.483	1	y8	55.42	3598000	0	5
YWGVASFLQK	sp|P02753|RET4_HUMAN	30116_YXB_XM_500ng_30cm_PRM_Fusion04_60min_H28_R2	599.816	2	849.483	1	y8	55.51	6260214	0	5
YWGVASFLQK	sp|P02753|RET4_HUMAN	30116_YXB_XM_500ng_30cm_PRM_Fusion04_60min_H29_R2	599.816	2	849.483	1	y8	55.54	5028789	0	5
YWGVASFLQK	sp|P02753|RET4_HUMAN	30116_YXB_XM_500ng_30cm_PRM_Fusion04_60min_H30_R2	599.816	2	849.483	1	y8	55.48	4534030	0	5
YWGVASFLQK	sp|P02753|RET4_HUMAN	30116_YXB_XM_500ng_30cm_PRM_Fusion04_60min_H32_R2	599.816	2	849.483	1	y8	55.55	8638555	264245	5
YWGVASFLQK	sp|P02753|RET4_HUMAN	30116_YXB_XM_500ng_30cm_PRM_Fusion04_60min_H36_R2	599.816	2	849.483	1	y8	55.51	4521962	75112	5
YWGVASFLQK	sp|P02753|RET4_HUMAN	30116_YXB_XM_500ng_30cm_PRM_Fusion04_60min_H37_R2	599.816	2	849.483	1	y8	55.48	13452109	0	5
YWGVASFLQK	sp|P02753|RET4_HUMAN	30117_YXB_XM_500ng_30cm_PRM_Fusion04_60min_H20_R4	599.816	2	849.483	1	y8	55.52	8457851	0	5
YWGVASFLQK	sp|P02753|RET4_HUMAN	30117_YXB_XM_500ng_30cm_PRM_Fusion04_60min_H31_R3	599.816	2	849.483	1	y8	55.46	6971329	0	5
YWGVASFLQK	sp|P02753|RET4_HUMAN	30117_YXB_XM_500ng_30cm_PRM_Fusion04_60min_H39_R2	599.816	2	849.483	1	y8	55.55	10865858	140674	5
YWGVASFLQK	sp|P02753|RET4_HUMAN	30117_YXB_XM_500ng_30cm_PRM_Fusion04_60min_H40_R2	599.816	2	849.483	1	y8	55.6	2928135	103626	5
YWGVASFLQK	sp|P02753|RET4_HUMAN	30117_YXB_XM_500ng_30cm_PRM_Fusion04_60min_H41_R2	599.816	2	849.483	1	y8	55.53	10630908	0	5
YWGVASFLQK	sp|P02753|RET4_HUMAN	30117_YXB_XM_500ng_30cm_PRM_Fusion04_60min_H42_R2	599.816	2	849.483	1	y8	55.52	12601364	136561	5
YWGVASFLQK	sp|P02753|RET4_HUMAN	30117_YXB_XM_500ng_30cm_PRM_Fusion04_60min_H43_R2	599.816	2	849.483	1	y8	55.52	6444258	0	5
YWGVASFLQK	sp|P02753|RET4_HUMAN	30117_YXB_XM_500ng_30cm_PRM_Fusion04_60min_H48_R2	599.816	2	849.483	1	y8	55.55	11116663	0	5
YWGVASFLQK	sp|P02753|RET4_HUMAN	30117_YXB_XM_500ng_30cm_PRM_Fusion04_60min_H49_R2	599.816	2	849.483	1	y8	55.55	8816531	0	5
YWGVASFLQK	sp|P02753|RET4_HUMAN	30117_YXB_XM_500ng_30cm_PRM_Fusion04_60min_H50_R2	599.816	2	849.483	1	y8	55.56	14205149	149258	5
YWGVASFLQK	sp|P02753|RET4_HUMAN	30117_YXB_XM_500ng_30cm_PRM_Fusion04_60min_H59_R2	599.816	2	849.483	1	y8	55.58	7486851	102617	5
YWGVASFLQK	sp|P02753|RET4_HUMAN	30117_YXB_XM_500ng_30cm_PRM_Fusion04_60min_H60_R2	599.816	2	849.483	1	y8	55.56	8178404	0	5
YWGVASFLQK	sp|P02753|RET4_HUMAN	30117_YXB_XM_500ng_30cm_PRM_Fusion04_60min_H63_R2	599.816	2	849.483	1	y8	55.56	6598733	0	5
YWGVASFLQK	sp|P02753|RET4_HUMAN	30117_YXB_XM_500ng_30cm_PRM_Fusion04_60min_H66_R2	599.816	2	849.483	1	y8	55.6	10230371	215313	5
YWGVASFLQK	sp|P02753|RET4_HUMAN	30117_YXB_XM_500ng_30cm_PRM_Fusion04_60min_H72_R2	599.816	2	849.483	1	y8	55.58	6901274	130552	5
YWGVASFLQK	sp|P02753|RET4_HUMAN	30117_YXB_XM_500ng_30cm_PRM_Fusion04_60min_H74_R2	599.816	2	849.483	1	y8	55.55	9198039	0	5
YWGVASFLQK	sp|P02753|RET4_HUMAN	30117_YXB_XM_500ng_30cm_PRM_Fusion04_60min_H75_R2	599.816	2	849.483	1	y8	55.78	4741495	230824	5
YWGVASFLQK	sp|P02753|RET4_HUMAN	30117_YXB_XM_500ng_30cm_PRM_Fusion04_60min_H77_R2	599.816	2	849.483	1	y8	55.76	8983258	483603	5
YWGVASFLQK	sp|P02753|RET4_HUMAN	30117_YXB_XM_500ng_30cm_PRM_Fusion04_60min_H87_R2	599.816	2	849.483	1	y8	55.86	5709455	0	5
YWGVASFLQK	sp|P02753|RET4_HUMAN	30117_YXB_XM_500ng_30cm_PRM_Fusion04_60min_H88_R2	599.816	2	849.483	1	y8	55.86	6759538	48227	5
YWGVASFLQK	sp|P02753|RET4_HUMAN	30117_YXB_XM_500ng_30cm_PRM_Fusion04_60min_H91_R2	599.816	2	849.483	1	y8	55.69	5535316	123156	5
YWGVASFLQK	sp|P02753|RET4_HUMAN	30117_YXB_XM_500ng_30cm_PRM_Fusion04_60min_H92_R2	599.816	2	849.483	1	y8	55.97	16139447	0	4
YWGVASFLQK	sp|P02753|RET4_HUMAN	30117_YXB_XM_500ng_30cm_PRM_Fusion04_60min_H94_R2	599.816	2	849.483	1	y8	55.94	7802149	0	5
YWGVASFLQK	sp|P02753|RET4_HUMAN	30117_YXB_XM_500ng_30cm_PRM_Fusion04_60min_H96_R2	599.816	2	849.483	1	y8	55.91	11724195	0	5
YWGVASFLQK	sp|P02753|RET4_HUMAN	30118_YXB_XM_500ng_30cm_PRM_Fusion04_60min_H18_R5	599.816	2	849.483	1	y8	55.6	3590164	0	5
YWGVASFLQK	sp|P02753|RET4_HUMAN	30118_YXB_XM_500ng_30cm_PRM_Fusion04_60min_H38_R3	599.816	2	849.483	1	y8	55.62	6612926	0	5
YWGVASFLQK	sp|P02753|RET4_HUMAN	30124_YXB_XM_500ng_30cm_PRM_Fusion04_60min_H105_R2	599.816	2	849.483	1	y8	52.77	28692	0	5
YWGVASFLQK	sp|P02753|RET4_HUMAN	30124_YXB_XM_500ng_30cm_PRM_Fusion04_60min_H106_R2	599.816	2	849.483	1	y8	52.83	121278	0	5
YWGVASFLQK	sp|P02753|RET4_HUMAN	30124_YXB_XM_500ng_30cm_PRM_Fusion04_60min_H109_R2	599.816	2	849.483	1	y8	52.81	141227	0	3
YWGVASFLQK	sp|P02753|RET4_HUMAN	30124_YXB_XM_500ng_30cm_PRM_Fusion04_60min_H76_R3	599.816	2	849.483	1	y8	56.14	616991	0	4
YWGVASFLQK	sp|P02753|RET4_HUMAN	21209_YXB1209_1ug_30cm_PRM_Fusion04_60min_H1	599.816	2	693.393	1	y6	55.56	2551613	0	6
YWGVASFLQK	sp|P02753|RET4_HUMAN	21209_YXB1209_1ug_30cm_PRM_Fusion04_60min_H2	599.816	2	693.393	1	y6	55.3	2641501	45296	6
YWGVASFLQK	sp|P02753|RET4_HUMAN	21209_YXB1209_1ug_30cm_PRM_Fusion04_60min_H3	599.816	2	693.393	1	y6	55.38	818970	7525	6
YWGVASFLQK	sp|P02753|RET4_HUMAN	21209_YXB1209_1ug_30cm_PRM_Fusion04_60min_H5	599.816	2	693.393	1	y6	55.26	3043757	85073	6
YWGVASFLQK	sp|P02753|RET4_HUMAN	21209_YXB1209_1ug_30cm_PRM_Fusion04_60min_H6	599.816	2	693.393	1	y6	55.32	1396121	106156	6
YWGVASFLQK	sp|P02753|RET4_HUMAN	21209_YXB1209_1ug_30cm_PRM_Fusion04_60min_H8	599.816	2	693.393	1	y6	55.28	1700574	774	6
YWGVASFLQK	sp|P02753|RET4_HUMAN	21217_YXB_XM_500ng_30cm_PRM_Fusion04_60min_H12	599.816	2	693.393	1	y6	55.35	1223603	0	6
YWGVASFLQK	sp|P02753|RET4_HUMAN	21217_YXB_XM_500ng_30cm_PRM_Fusion04_60min_H13	599.816	2	693.393	1	y6	55.33	831248	0	6
YWGVASFLQK	sp|P02753|RET4_HUMAN	21218_YXB_XM_500ng_30cm_PRM_Fusion04_60min_H22	599.816	2	693.393	1	y6	55.22	3066616	40289	6
YWGVASFLQK	sp|P02753|RET4_HUMAN	21219_YXB_XM_500ng_30cm_PRM_Fusion04_60min_H33	599.816	2	693.393	1	y6	55.37	1218530	0	6
YWGVASFLQK	sp|P02753|RET4_HUMAN	21219_YXB_XM_500ng_30cm_PRM_Fusion04_60min_H34	599.816	2	693.393	1	y6	55.38	1719314	103620	6
YWGVASFLQK	sp|P02753|RET4_HUMAN	21219_YXB_XM_500ng_30cm_PRM_Fusion04_60min_H35	599.816	2	693.393	1	y6	55.32	2077070	37237	6
YWGVASFLQK	sp|P02753|RET4_HUMAN	21220_YXB_XM_500ng_30cm_PRM_Fusion04_60min_H44	599.816	2	693.393	1	y6	55.31	2588223	153994	6
YWGVASFLQK	sp|P02753|RET4_HUMAN	21220_YXB_XM_500ng_30cm_PRM_Fusion04_60min_H45	599.816	2	693.393	1	y6	55.31	2038051	0	6
YWGVASFLQK	sp|P02753|RET4_HUMAN	21220_YXB_XM_500ng_30cm_PRM_Fusion04_60min_H46	599.816	2	693.393	1	y6	55.44	437993	0	6
YWGVASFLQK	sp|P02753|RET4_HUMAN	21220_YXB_XM_500ng_30cm_PRM_Fusion04_60min_H51	599.816	2	693.393	1	y6	55.38	635287	0	6
YWGVASFLQK	sp|P02753|RET4_HUMAN	21220_YXB_XM_500ng_30cm_PRM_Fusion04_60min_H52	599.816	2	693.393	1	y6	55.35	1539510	210484	6
YWGVASFLQK	sp|P02753|RET4_HUMAN	21220_YXB_XM_500ng_30cm_PRM_Fusion04_60min_H53	599.816	2	693.393	1	y6	55.33	1235346	0	6
YWGVASFLQK	sp|P02753|RET4_HUMAN	21220_YXB_XM_500ng_30cm_PRM_Fusion04_60min_H54	599.816	2	693.393	1	y6	55.37	1584566	0	6
YWGVASFLQK	sp|P02753|RET4_HUMAN	21220_YXB_XM_500ng_30cm_PRM_Fusion04_60min_H55	599.816	2	693.393	1	y6	55.26	90501	0	6
YWGVASFLQK	sp|P02753|RET4_HUMAN	21221_YXB_XM_500ng_30cm_PRM_Fusion04_60min_H56	599.816	2	693.393	1	y6	55.43	1651514	0	6
YWGVASFLQK	sp|P02753|RET4_HUMAN	21221_YXB_XM_500ng_30cm_PRM_Fusion04_60min_H57	599.816	2	693.393	1	y6	55.48	288184	8585	5
YWGVASFLQK	sp|P02753|RET4_HUMAN	21221_YXB_XM_500ng_30cm_PRM_Fusion04_60min_H58	599.816	2	693.393	1	y6	55.48	1160595	0	6
YWGVASFLQK	sp|P02753|RET4_HUMAN	21221_YXB_XM_500ng_30cm_PRM_Fusion04_60min_H61	599.816	2	693.393	1	y6	55.41	484459	32702	6
YWGVASFLQK	sp|P02753|RET4_HUMAN	21221_YXB_XM_500ng_30cm_PRM_Fusion04_60min_H62	599.816	2	693.393	1	y6	55.44	410157	0	6
YWGVASFLQK	sp|P02753|RET4_HUMAN	21221_YXB_XM_500ng_30cm_PRM_Fusion04_60min_H64	599.816	2	693.393	1	y6	55.45	1016695	67781	6
YWGVASFLQK	sp|P02753|RET4_HUMAN	21221_YXB_XM_500ng_30cm_PRM_Fusion04_60min_H65	599.816	2	693.393	1	y6	55.47	1044547	0	6
YWGVASFLQK	sp|P02753|RET4_HUMAN	21222_YXB_XM_500ng_30cm_PRM_Fusion04_60min_H67	599.816	2	693.393	1	y6	55.47	1077243	0	6
YWGVASFLQK	sp|P02753|RET4_HUMAN	21222_YXB_XM_500ng_30cm_PRM_Fusion04_60min_H68	599.816	2	693.393	1	y6	55.31	22067	0	6
YWGVASFLQK	sp|P02753|RET4_HUMAN	21222_YXB_XM_500ng_30cm_PRM_Fusion04_60min_H69	599.816	2	693.393	1	y6	55.35	3606854	0	6
YWGVASFLQK	sp|P02753|RET4_HUMAN	21222_YXB_XM_500ng_30cm_PRM_Fusion04_60min_H70	599.816	2	693.393	1	y6	55.34	5004290	0	6
YWGVASFLQK	sp|P02753|RET4_HUMAN	21222_YXB_XM_500ng_30cm_PRM_Fusion04_60min_H71	599.816	2	693.393	1	y6	55.53	1066463	0	6
YWGVASFLQK	sp|P02753|RET4_HUMAN	21222_YXB_XM_500ng_30cm_PRM_Fusion04_60min_H73	599.816	2	693.393	1	y6	55.55	471018	112727	6
YWGVASFLQK	sp|P02753|RET4_HUMAN	21222_YXB_XM_500ng_30cm_PRM_Fusion04_60min_H78	599.816	2	693.393	1	y6	55.64	1089544	0	6
YWGVASFLQK	sp|P02753|RET4_HUMAN	21223_YXB_XM_500ng_30cm_PRM_Fusion04_60min_H47	599.816	2	693.393	1	y6	53.57	5200585	0	5
YWGVASFLQK	sp|P02753|RET4_HUMAN	21223_YXB_XM_500ng_30cm_PRM_Fusion04_60min_H79	599.816	2	693.393	1	y6	53.35	1752049	0	6
YWGVASFLQK	sp|P02753|RET4_HUMAN	21223_YXB_XM_500ng_30cm_PRM_Fusion04_60min_H80	599.816	2	693.393	1	y6	53.77	2485919	0	5
YWGVASFLQK	sp|P02753|RET4_HUMAN	21224_YXB_XM_500ng_30cm_PRM_Fusion04_60min_H81	599.816	2	693.393	1	y6	53.47	7116005	0	5
YWGVASFLQK	sp|P02753|RET4_HUMAN	21224_YXB_XM_500ng_30cm_PRM_Fusion04_60min_H82	599.816	2	693.393	1	y6	53.42	1176444	12193	5
YWGVASFLQK	sp|P02753|RET4_HUMAN	21224_YXB_XM_500ng_30cm_PRM_Fusion04_60min_H83	599.816	2	693.393	1	y6	53.41	3309667	0	5
YWGVASFLQK	sp|P02753|RET4_HUMAN	21224_YXB_XM_500ng_30cm_PRM_Fusion04_60min_H84	599.816	2	693.393	1	y6	53.5	1020554	0	5
YWGVASFLQK	sp|P02753|RET4_HUMAN	21224_YXB_XM_500ng_30cm_PRM_Fusion04_60min_H85	599.816	2	693.393	1	y6	53.41	3881772	0	5
YWGVASFLQK	sp|P02753|RET4_HUMAN	21224_YXB_XM_500ng_30cm_PRM_Fusion04_60min_H86	599.816	2	693.393	1	y6	53.37	4464382	0	6
YWGVASFLQK	sp|P02753|RET4_HUMAN	21224_YXB_XM_500ng_30cm_PRM_Fusion04_60min_H89	599.816	2	693.393	1	y6	52.86	2855340	0	5
YWGVASFLQK	sp|P02753|RET4_HUMAN	21224_YXB_XM_500ng_30cm_PRM_Fusion04_60min_H90	599.816	2	693.393	1	y6	53.59	4767197	0	5
YWGVASFLQK	sp|P02753|RET4_HUMAN	21224_YXB_XM_500ng_30cm_PRM_Fusion04_60min_H93	599.816	2	693.393	1	y6	53.58	2488670	0	5
YWGVASFLQK	sp|P02753|RET4_HUMAN	21224_YXB_XM_500ng_30cm_PRM_Fusion04_60min_H95	599.816	2	693.393	1	y6	53.62	3621248	0	5
YWGVASFLQK	sp|P02753|RET4_HUMAN	30110_YXB_XM_500ng_30cm_PRM_Fusion04_60min_H100	599.816	2	693.393	1	y6	55.28	2841218	0	6
YWGVASFLQK	sp|P02753|RET4_HUMAN	30110_YXB_XM_500ng_30cm_PRM_Fusion04_60min_H101	599.816	2	693.393	1	y6	55.28	1511048	0	6
YWGVASFLQK	sp|P02753|RET4_HUMAN	30110_YXB_XM_500ng_30cm_PRM_Fusion04_60min_H102	599.816	2	693.393	1	y6	55.18	1689167	0	6
YWGVASFLQK	sp|P02753|RET4_HUMAN	30110_YXB_XM_500ng_30cm_PRM_Fusion04_60min_H103	599.816	2	693.393	1	y6	55.3	3113985	0	6
YWGVASFLQK	sp|P02753|RET4_HUMAN	30110_YXB_XM_500ng_30cm_PRM_Fusion04_60min_H104	599.816	2	693.393	1	y6	55.28	473807	0	6
YWGVASFLQK	sp|P02753|RET4_HUMAN	30110_YXB_XM_500ng_30cm_PRM_Fusion04_60min_H107	599.816	2	693.393	1	y6	55.28	896302	0	6
YWGVASFLQK	sp|P02753|RET4_HUMAN	30110_YXB_XM_500ng_30cm_PRM_Fusion04_60min_H108	599.816	2	693.393	1	y6	55.29	2338753	0	6
YWGVASFLQK	sp|P02753|RET4_HUMAN	30110_YXB_XM_500ng_30cm_PRM_Fusion04_60min_H110	599.816	2	693.393	1	y6	55.28	4408572	0	6
YWGVASFLQK	sp|P02753|RET4_HUMAN	30110_YXB_XM_500ng_30cm_PRM_Fusion04_60min_H111	599.816	2	693.393	1	y6	55.2	6217316	0	6
YWGVASFLQK	sp|P02753|RET4_HUMAN	30110_YXB_XM_500ng_30cm_PRM_Fusion04_60min_H112	599.816	2	693.393	1	y6	55.4	4343046	0	6
YWGVASFLQK	sp|P02753|RET4_HUMAN	30110_YXB_XM_500ng_30cm_PRM_Fusion04_60min_H97	599.816	2	693.393	1	y6	55.54	1544037	0	6
YWGVASFLQK	sp|P02753|RET4_HUMAN	30110_YXB_XM_500ng_30cm_PRM_Fusion04_60min_H98	599.816	2	693.393	1	y6	55.45	4038338	0	6
YWGVASFLQK	sp|P02753|RET4_HUMAN	30110_YXB_XM_500ng_30cm_PRM_Fusion04_60min_H99	599.816	2	693.393	1	y6	55.45	6329947	0	6
YWGVASFLQK	sp|P02753|RET4_HUMAN	30111_YXB_XM_500ng_30cm_PRM_Fusion04_60min_H113	599.816	2	693.393	1	y6	55.43	4765016	0	6
YWGVASFLQK	sp|P02753|RET4_HUMAN	30111_YXB_XM_500ng_30cm_PRM_Fusion04_60min_H114	599.816	2	693.393	1	y6	55.36	662034	0	6
YWGVASFLQK	sp|P02753|RET4_HUMAN	30111_YXB_XM_500ng_30cm_PRM_Fusion04_60min_H115	599.816	2	693.393	1	y6	55.35	2425082	0	6
YWGVASFLQK	sp|P02753|RET4_HUMAN	30111_YXB_XM_500ng_30cm_PRM_Fusion04_60min_H116	599.816	2	693.393	1	y6	55.27	4360058	32126	6
YWGVASFLQK	sp|P02753|RET4_HUMAN	30111_YXB_XM_500ng_30cm_PRM_Fusion04_60min_H117	599.816	2	693.393	1	y6	55.23	4864479	0	6
YWGVASFLQK	sp|P02753|RET4_HUMAN	30111_YXB_XM_500ng_30cm_PRM_Fusion04_60min_H118	599.816	2	693.393	1	y6	55.42	4745965	0	6
YWGVASFLQK	sp|P02753|RET4_HUMAN	30111_YXB_XM_500ng_30cm_PRM_Fusion04_60min_H119	599.816	2	693.393	1	y6	55.42	1604968	0	6
YWGVASFLQK	sp|P02753|RET4_HUMAN	30111_YXB_XM_500ng_30cm_PRM_Fusion04_60min_H120	599.816	2	693.393	1	y6	55.46	3317896	0	6
YWGVASFLQK	sp|P02753|RET4_HUMAN	30112_YXB_XM_500ng_30cm_PRM_Fusion04_60min_H10_R2	599.816	2	693.393	1	y6	55.58	1962900	0	6
YWGVASFLQK	sp|P02753|RET4_HUMAN	30112_YXB_XM_500ng_30cm_PRM_Fusion04_60min_H4_R2	599.816	2	693.393	1	y6	55.56	7889442	0	6
YWGVASFLQK	sp|P02753|RET4_HUMAN	30112_YXB_XM_500ng_30cm_PRM_Fusion04_60min_H7_R2	599.816	2	693.393	1	y6	55.6	2922315	0	6
YWGVASFLQK	sp|P02753|RET4_HUMAN	30113_YXB_XM_500ng_30cm_PRM_Fusion04_60min_H11_R3	599.816	2	693.393	1	y6	55.62	3462037	154346	6
YWGVASFLQK	sp|P02753|RET4_HUMAN	30113_YXB_XM_500ng_30cm_PRM_Fusion04_60min_H14_R3	599.816	2	693.393	1	y6	55.66	1279313	0	6
YWGVASFLQK	sp|P02753|RET4_HUMAN	30113_YXB_XM_500ng_30cm_PRM_Fusion04_60min_H15_R3	599.816	2	693.393	1	y6	55.7	596627	0	6
YWGVASFLQK	sp|P02753|RET4_HUMAN	30113_YXB_XM_500ng_30cm_PRM_Fusion04_60min_H16_R3	599.816	2	693.393	1	y6	55.72	1049415	0	6
YWGVASFLQK	sp|P02753|RET4_HUMAN	30113_YXB_XM_500ng_30cm_PRM_Fusion04_60min_H9_R3	599.816	2	693.393	1	y6	55.66	4685111	0	6
YWGVASFLQK	sp|P02753|RET4_HUMAN	30114_YXB_XM_500ng_30cm_PRM_Fusion04_60min_H21_R2	599.816	2	693.393	1	y6	55.73	1753387	23436	6
YWGVASFLQK	sp|P02753|RET4_HUMAN	30114_YXB_XM_500ng_30cm_PRM_Fusion04_60min_H24_R2	599.816	2	693.393	1	y6	55.89	1462876	0	6
YWGVASFLQK	sp|P02753|RET4_HUMAN	30114_YXB_XM_500ng_30cm_PRM_Fusion04_60min_H25_R2	599.816	2	693.393	1	y6	55.88	2511553	0	6
YWGVASFLQK	sp|P02753|RET4_HUMAN	30114_YXB_XM_500ng_30cm_PRM_Fusion04_60min_H26_R2	599.816	2	693.393	1	y6	55.96	3326380	0	6
YWGVASFLQK	sp|P02753|RET4_HUMAN	30114_YXB_XM_500ng_30cm_PRM_Fusion04_60min_H27_R2	599.816	2	693.393	1	y6	55.92	2357768	0	6
YWGVASFLQK	sp|P02753|RET4_HUMAN	30116_YXB_XM_500ng_30cm_PRM_Fusion04_60min_H17_R3	599.816	2	693.393	1	y6	55.4	820039	0	6
YWGVASFLQK	sp|P02753|RET4_HUMAN	30116_YXB_XM_500ng_30cm_PRM_Fusion04_60min_H19_R3	599.816	2	693.393	1	y6	55.3	8663593	0	6
YWGVASFLQK	sp|P02753|RET4_HUMAN	30116_YXB_XM_500ng_30cm_PRM_Fusion04_60min_H23_R3	599.816	2	693.393	1	y6	55.42	1053035	0	6
YWGVASFLQK	sp|P02753|RET4_HUMAN	30116_YXB_XM_500ng_30cm_PRM_Fusion04_60min_H28_R2	599.816	2	693.393	1	y6	55.51	1954523	0	6
YWGVASFLQK	sp|P02753|RET4_HUMAN	30116_YXB_XM_500ng_30cm_PRM_Fusion04_60min_H29_R2	599.816	2	693.393	1	y6	55.54	1534377	0	6
YWGVASFLQK	sp|P02753|RET4_HUMAN	30116_YXB_XM_500ng_30cm_PRM_Fusion04_60min_H30_R2	599.816	2	693.393	1	y6	55.48	1364946	0	6
YWGVASFLQK	sp|P02753|RET4_HUMAN	30116_YXB_XM_500ng_30cm_PRM_Fusion04_60min_H32_R2	599.816	2	693.393	1	y6	55.55	2826964	58079	6
YWGVASFLQK	sp|P02753|RET4_HUMAN	30116_YXB_XM_500ng_30cm_PRM_Fusion04_60min_H36_R2	599.816	2	693.393	1	y6	55.51	1488643	0	6
YWGVASFLQK	sp|P02753|RET4_HUMAN	30116_YXB_XM_500ng_30cm_PRM_Fusion04_60min_H37_R2	599.816	2	693.393	1	y6	55.48	4056287	0	6
YWGVASFLQK	sp|P02753|RET4_HUMAN	30117_YXB_XM_500ng_30cm_PRM_Fusion04_60min_H20_R4	599.816	2	693.393	1	y6	55.52	2759346	0	6
YWGVASFLQK	sp|P02753|RET4_HUMAN	30117_YXB_XM_500ng_30cm_PRM_Fusion04_60min_H31_R3	599.816	2	693.393	1	y6	55.46	2058197	0	6
YWGVASFLQK	sp|P02753|RET4_HUMAN	30117_YXB_XM_500ng_30cm_PRM_Fusion04_60min_H39_R2	599.816	2	693.393	1	y6	55.55	3581517	45376	6
YWGVASFLQK	sp|P02753|RET4_HUMAN	30117_YXB_XM_500ng_30cm_PRM_Fusion04_60min_H40_R2	599.816	2	693.393	1	y6	55.6	938762	11169	6
YWGVASFLQK	sp|P02753|RET4_HUMAN	30117_YXB_XM_500ng_30cm_PRM_Fusion04_60min_H41_R2	599.816	2	693.393	1	y6	55.53	3489838	0	6
YWGVASFLQK	sp|P02753|RET4_HUMAN	30117_YXB_XM_500ng_30cm_PRM_Fusion04_60min_H42_R2	599.816	2	693.393	1	y6	55.52	4158079	0	6
YWGVASFLQK	sp|P02753|RET4_HUMAN	30117_YXB_XM_500ng_30cm_PRM_Fusion04_60min_H43_R2	599.816	2	693.393	1	y6	55.52	1979549	0	6
YWGVASFLQK	sp|P02753|RET4_HUMAN	30117_YXB_XM_500ng_30cm_PRM_Fusion04_60min_H48_R2	599.816	2	693.393	1	y6	55.55	3721376	0	6
YWGVASFLQK	sp|P02753|RET4_HUMAN	30117_YXB_XM_500ng_30cm_PRM_Fusion04_60min_H49_R2	599.816	2	693.393	1	y6	55.55	2802242	0	6
YWGVASFLQK	sp|P02753|RET4_HUMAN	30117_YXB_XM_500ng_30cm_PRM_Fusion04_60min_H50_R2	599.816	2	693.393	1	y6	55.56	4766768	0	6
YWGVASFLQK	sp|P02753|RET4_HUMAN	30117_YXB_XM_500ng_30cm_PRM_Fusion04_60min_H59_R2	599.816	2	693.393	1	y6	55.58	2143817	0	6
YWGVASFLQK	sp|P02753|RET4_HUMAN	30117_YXB_XM_500ng_30cm_PRM_Fusion04_60min_H60_R2	599.816	2	693.393	1	y6	55.56	2434446	0	6
YWGVASFLQK	sp|P02753|RET4_HUMAN	30117_YXB_XM_500ng_30cm_PRM_Fusion04_60min_H63_R2	599.816	2	693.393	1	y6	55.56	1872861	0	6
YWGVASFLQK	sp|P02753|RET4_HUMAN	30117_YXB_XM_500ng_30cm_PRM_Fusion04_60min_H66_R2	599.816	2	693.393	1	y6	55.6	3445891	0	6
YWGVASFLQK	sp|P02753|RET4_HUMAN	30117_YXB_XM_500ng_30cm_PRM_Fusion04_60min_H72_R2	599.816	2	693.393	1	y6	55.58	2150756	4310	6
YWGVASFLQK	sp|P02753|RET4_HUMAN	30117_YXB_XM_500ng_30cm_PRM_Fusion04_60min_H74_R2	599.816	2	693.393	1	y6	55.55	2883122	0	6
YWGVASFLQK	sp|P02753|RET4_HUMAN	30117_YXB_XM_500ng_30cm_PRM_Fusion04_60min_H75_R2	599.816	2	693.393	1	y6	55.78	1253910	151237	6
YWGVASFLQK	sp|P02753|RET4_HUMAN	30117_YXB_XM_500ng_30cm_PRM_Fusion04_60min_H77_R2	599.816	2	693.393	1	y6	55.74	2352579	178777	6
YWGVASFLQK	sp|P02753|RET4_HUMAN	30117_YXB_XM_500ng_30cm_PRM_Fusion04_60min_H87_R2	599.816	2	693.393	1	y6	55.86	1915954	0	6
YWGVASFLQK	sp|P02753|RET4_HUMAN	30117_YXB_XM_500ng_30cm_PRM_Fusion04_60min_H88_R2	599.816	2	693.393	1	y6	55.86	2651383	0	6
YWGVASFLQK	sp|P02753|RET4_HUMAN	30117_YXB_XM_500ng_30cm_PRM_Fusion04_60min_H91_R2	599.816	2	693.393	1	y6	55.69	1879658	35656	6
YWGVASFLQK	sp|P02753|RET4_HUMAN	30117_YXB_XM_500ng_30cm_PRM_Fusion04_60min_H92_R2	599.816	2	693.393	1	y6	55.97	5712609	0	6
YWGVASFLQK	sp|P02753|RET4_HUMAN	30117_YXB_XM_500ng_30cm_PRM_Fusion04_60min_H94_R2	599.816	2	693.393	1	y6	55.94	2671983	0	6
YWGVASFLQK	sp|P02753|RET4_HUMAN	30117_YXB_XM_500ng_30cm_PRM_Fusion04_60min_H96_R2	599.816	2	693.393	1	y6	55.91	4542738	0	6
YWGVASFLQK	sp|P02753|RET4_HUMAN	30118_YXB_XM_500ng_30cm_PRM_Fusion04_60min_H18_R5	599.816	2	693.393	1	y6	55.6	891800	0	6
YWGVASFLQK	sp|P02753|RET4_HUMAN	30118_YXB_XM_500ng_30cm_PRM_Fusion04_60min_H38_R3	599.816	2	693.393	1	y6	55.62	2237848	0	6
YWGVASFLQK	sp|P02753|RET4_HUMAN	30124_YXB_XM_500ng_30cm_PRM_Fusion04_60min_H105_R2	599.816	2	693.393	1	y6	52.89	11425	0	7
YWGVASFLQK	sp|P02753|RET4_HUMAN	30124_YXB_XM_500ng_30cm_PRM_Fusion04_60min_H106_R2	599.816	2	693.393	1	y6	52.89	34227	0	6
YWGVASFLQK	sp|P02753|RET4_HUMAN	30124_YXB_XM_500ng_30cm_PRM_Fusion04_60min_H109_R2	599.816	2	693.393	1	y6	52.81	19717	0	5
YWGVASFLQK	sp|P02753|RET4_HUMAN	30124_YXB_XM_500ng_30cm_PRM_Fusion04_60min_H76_R3	599.816	2	693.393	1	y6	56.18	317673	0	5
YWGVASFLQK	sp|P02753|RET4_HUMAN	21209_YXB1209_1ug_30cm_PRM_Fusion04_60min_H1	599.816	2	268.166	2	y4	55.46	16461381	5621601	4
YWGVASFLQK	sp|P02753|RET4_HUMAN	21209_YXB1209_1ug_30cm_PRM_Fusion04_60min_H2	599.816	2	268.166	2	y4	55.32	25028076	1648716	4
YWGVASFLQK	sp|P02753|RET4_HUMAN	21209_YXB1209_1ug_30cm_PRM_Fusion04_60min_H3	599.816	2	268.166	2	y4	55.38	17016538	1219584	3
YWGVASFLQK	sp|P02753|RET4_HUMAN	21209_YXB1209_1ug_30cm_PRM_Fusion04_60min_H5	599.816	2	268.166	2	y4	55.3	28483282	1245440	4
YWGVASFLQK	sp|P02753|RET4_HUMAN	21209_YXB1209_1ug_30cm_PRM_Fusion04_60min_H6	599.816	2	268.166	2	y4	55.32	21173624	1769280	4
YWGVASFLQK	sp|P02753|RET4_HUMAN	21209_YXB1209_1ug_30cm_PRM_Fusion04_60min_H8	599.816	2	268.166	2	y4	55.32	42261196	2313354	3
YWGVASFLQK	sp|P02753|RET4_HUMAN	21217_YXB_XM_500ng_30cm_PRM_Fusion04_60min_H12	599.816	2	268.166	2	y4	55.33	36039836	3608259	2
YWGVASFLQK	sp|P02753|RET4_HUMAN	21217_YXB_XM_500ng_30cm_PRM_Fusion04_60min_H13	599.816	2	268.166	2	y4	55.33	10150504	1874782	4
YWGVASFLQK	sp|P02753|RET4_HUMAN	21218_YXB_XM_500ng_30cm_PRM_Fusion04_60min_H22	599.816	2	268.166	2	y4	55.26	31049632	2015382	4
YWGVASFLQK	sp|P02753|RET4_HUMAN	21219_YXB_XM_500ng_30cm_PRM_Fusion04_60min_H33	599.816	2	268.166	2	y4	55.37	20102768	3297349	3
YWGVASFLQK	sp|P02753|RET4_HUMAN	21219_YXB_XM_500ng_30cm_PRM_Fusion04_60min_H34	599.816	2	268.166	2	y4	55.36	17071846	1388494	4
YWGVASFLQK	sp|P02753|RET4_HUMAN	21219_YXB_XM_500ng_30cm_PRM_Fusion04_60min_H35	599.816	2	268.166	2	y4	55.36	26070602	2124909	3
YWGVASFLQK	sp|P02753|RET4_HUMAN	21220_YXB_XM_500ng_30cm_PRM_Fusion04_60min_H44	599.816	2	268.166	2	y4	55.31	22410622	2431448	4
YWGVASFLQK	sp|P02753|RET4_HUMAN	21220_YXB_XM_500ng_30cm_PRM_Fusion04_60min_H45	599.816	2	268.166	2	y4	55.31	29358248	3537120	3
YWGVASFLQK	sp|P02753|RET4_HUMAN	21220_YXB_XM_500ng_30cm_PRM_Fusion04_60min_H46	599.816	2	268.166	2	y4	55.38	28504608	3036205	1
YWGVASFLQK	sp|P02753|RET4_HUMAN	21220_YXB_XM_500ng_30cm_PRM_Fusion04_60min_H51	599.816	2	268.166	2	y4	55.38	19509702	69775	2
YWGVASFLQK	sp|P02753|RET4_HUMAN	21220_YXB_XM_500ng_30cm_PRM_Fusion04_60min_H52	599.816	2	268.166	2	y4	55.35	33470164	3227844	3
YWGVASFLQK	sp|P02753|RET4_HUMAN	21220_YXB_XM_500ng_30cm_PRM_Fusion04_60min_H53	599.816	2	268.166	2	y4	55.33	27905048	2188904	2
YWGVASFLQK	sp|P02753|RET4_HUMAN	21220_YXB_XM_500ng_30cm_PRM_Fusion04_60min_H54	599.816	2	268.166	2	y4	55.37	18461810	3129395	3
YWGVASFLQK	sp|P02753|RET4_HUMAN	21220_YXB_XM_500ng_30cm_PRM_Fusion04_60min_H55	599.816	2	268.166	2	y4	55.15	19714868	0	1
YWGVASFLQK	sp|P02753|RET4_HUMAN	21221_YXB_XM_500ng_30cm_PRM_Fusion04_60min_H56	599.816	2	268.166	2	y4	55.38	26316602	4407204	3
YWGVASFLQK	sp|P02753|RET4_HUMAN	21221_YXB_XM_500ng_30cm_PRM_Fusion04_60min_H57	599.816	2	268.166	2	y4	55.42	2435795	869593	3
YWGVASFLQK	sp|P02753|RET4_HUMAN	21221_YXB_XM_500ng_30cm_PRM_Fusion04_60min_H58	599.816	2	268.166	2	y4	55.4	33698812	4223709	2
YWGVASFLQK	sp|P02753|RET4_HUMAN	21221_YXB_XM_500ng_30cm_PRM_Fusion04_60min_H61	599.816	2	268.166	2	y4	55.39	24533722	1654952	2
YWGVASFLQK	sp|P02753|RET4_HUMAN	21221_YXB_XM_500ng_30cm_PRM_Fusion04_60min_H62	599.816	2	268.166	2	y4	55.4	37123732	2547076	1
YWGVASFLQK	sp|P02753|RET4_HUMAN	21221_YXB_XM_500ng_30cm_PRM_Fusion04_60min_H64	599.816	2	268.166	2	y4	55.4	25466252	3144784	2
YWGVASFLQK	sp|P02753|RET4_HUMAN	21221_YXB_XM_500ng_30cm_PRM_Fusion04_60min_H65	599.816	2	268.166	2	y4	55.41	13007417	2941194	3
YWGVASFLQK	sp|P02753|RET4_HUMAN	21222_YXB_XM_500ng_30cm_PRM_Fusion04_60min_H67	599.816	2	268.166	2	y4	55.39	25468118	2473590	3
YWGVASFLQK	sp|P02753|RET4_HUMAN	21222_YXB_XM_500ng_30cm_PRM_Fusion04_60min_H68	599.816	2	268.166	2	y4	55.23	15527228	201412	1
YWGVASFLQK	sp|P02753|RET4_HUMAN	21222_YXB_XM_500ng_30cm_PRM_Fusion04_60min_H69	599.816	2	268.166	2	y4	55.41	15570629	444065	4
YWGVASFLQK	sp|P02753|RET4_HUMAN	21222_YXB_XM_500ng_30cm_PRM_Fusion04_60min_H70	599.816	2	268.166	2	y4	55.36	36055740	0	4
YWGVASFLQK	sp|P02753|RET4_HUMAN	21222_YXB_XM_500ng_30cm_PRM_Fusion04_60min_H71	599.816	2	268.166	2	y4	55.43	4860672	13519828	4
YWGVASFLQK	sp|P02753|RET4_HUMAN	21222_YXB_XM_500ng_30cm_PRM_Fusion04_60min_H73	599.816	2	268.166	2	y4	55.45	6575871	679191	3
YWGVASFLQK	sp|P02753|RET4_HUMAN	21222_YXB_XM_500ng_30cm_PRM_Fusion04_60min_H78	599.816	2	268.166	2	y4	55.78	15742112	739785	4
YWGVASFLQK	sp|P02753|RET4_HUMAN	21223_YXB_XM_500ng_30cm_PRM_Fusion04_60min_H47	599.816	2	268.166	2	y4	53.41	742426	284261	8
YWGVASFLQK	sp|P02753|RET4_HUMAN	21223_YXB_XM_500ng_30cm_PRM_Fusion04_60min_H79	599.816	2	268.166	2	y4	53.15	1909957	1281177	5
YWGVASFLQK	sp|P02753|RET4_HUMAN	21223_YXB_XM_500ng_30cm_PRM_Fusion04_60min_H80	599.816	2	268.166	2	y4	53.59	941512	927049	8
YWGVASFLQK	sp|P02753|RET4_HUMAN	21224_YXB_XM_500ng_30cm_PRM_Fusion04_60min_H81	599.816	2	268.166	2	y4	53.31	134060	1177897	8
YWGVASFLQK	sp|P02753|RET4_HUMAN	21224_YXB_XM_500ng_30cm_PRM_Fusion04_60min_H82	599.816	2	268.166	2	y4	53.32	228910	194069	8
YWGVASFLQK	sp|P02753|RET4_HUMAN	21224_YXB_XM_500ng_30cm_PRM_Fusion04_60min_H83	599.816	2	268.166	2	y4	53.25	333817	62047	8
YWGVASFLQK	sp|P02753|RET4_HUMAN	21224_YXB_XM_500ng_30cm_PRM_Fusion04_60min_H84	599.816	2	268.166	2	y4	53.32	524280	75677	7
YWGVASFLQK	sp|P02753|RET4_HUMAN	21224_YXB_XM_500ng_30cm_PRM_Fusion04_60min_H85	599.816	2	268.166	2	y4	53.25	408513	633000	8
YWGVASFLQK	sp|P02753|RET4_HUMAN	21224_YXB_XM_500ng_30cm_PRM_Fusion04_60min_H86	599.816	2	268.166	2	y4	53.09	10729807	102262	5
YWGVASFLQK	sp|P02753|RET4_HUMAN	21224_YXB_XM_500ng_30cm_PRM_Fusion04_60min_H89	599.816	2	268.166	2	y4	52.96	1610015	141525	7
YWGVASFLQK	sp|P02753|RET4_HUMAN	21224_YXB_XM_500ng_30cm_PRM_Fusion04_60min_H90	599.816	2	268.166	2	y4	53.39	90636	628204	8
YWGVASFLQK	sp|P02753|RET4_HUMAN	21224_YXB_XM_500ng_30cm_PRM_Fusion04_60min_H93	599.816	2	268.166	2	y4	53.38	1461877	196017	7
YWGVASFLQK	sp|P02753|RET4_HUMAN	21224_YXB_XM_500ng_30cm_PRM_Fusion04_60min_H95	599.816	2	268.166	2	y4	53.42	515016	730190	8
YWGVASFLQK	sp|P02753|RET4_HUMAN	30110_YXB_XM_500ng_30cm_PRM_Fusion04_60min_H100	599.816	2	268.166	2	y4	55.2	11280654	1158554	4
YWGVASFLQK	sp|P02753|RET4_HUMAN	30110_YXB_XM_500ng_30cm_PRM_Fusion04_60min_H101	599.816	2	268.166	2	y4	55.19	17384332	1654761	3
YWGVASFLQK	sp|P02753|RET4_HUMAN	30110_YXB_XM_500ng_30cm_PRM_Fusion04_60min_H102	599.816	2	268.166	2	y4	55.09	22605418	4281	3
YWGVASFLQK	sp|P02753|RET4_HUMAN	30110_YXB_XM_500ng_30cm_PRM_Fusion04_60min_H103	599.816	2	268.166	2	y4	55.42	37654532	1923104	3
YWGVASFLQK	sp|P02753|RET4_HUMAN	30110_YXB_XM_500ng_30cm_PRM_Fusion04_60min_H104	599.816	2	268.166	2	y4	55.22	8368317	62416	3
YWGVASFLQK	sp|P02753|RET4_HUMAN	30110_YXB_XM_500ng_30cm_PRM_Fusion04_60min_H107	599.816	2	268.166	2	y4	55.22	7176389	18877	4
YWGVASFLQK	sp|P02753|RET4_HUMAN	30110_YXB_XM_500ng_30cm_PRM_Fusion04_60min_H108	599.816	2	268.166	2	y4	55.21	13028299	0	4
YWGVASFLQK	sp|P02753|RET4_HUMAN	30110_YXB_XM_500ng_30cm_PRM_Fusion04_60min_H110	599.816	2	268.166	2	y4	55.18	19959022	1653538	4
YWGVASFLQK	sp|P02753|RET4_HUMAN	30110_YXB_XM_500ng_30cm_PRM_Fusion04_60min_H111	599.816	2	268.166	2	y4	55.12	23344616	124955	4
YWGVASFLQK	sp|P02753|RET4_HUMAN	30110_YXB_XM_500ng_30cm_PRM_Fusion04_60min_H112	599.816	2	268.166	2	y4	55.5	17613214	1256473	4
YWGVASFLQK	sp|P02753|RET4_HUMAN	30110_YXB_XM_500ng_30cm_PRM_Fusion04_60min_H97	599.816	2	268.166	2	y4	55.57	23513648	0	3
YWGVASFLQK	sp|P02753|RET4_HUMAN	30110_YXB_XM_500ng_30cm_PRM_Fusion04_60min_H98	599.816	2	268.166	2	y4	55.53	53140496	294578	4
YWGVASFLQK	sp|P02753|RET4_HUMAN	30110_YXB_XM_500ng_30cm_PRM_Fusion04_60min_H99	599.816	2	268.166	2	y4	55.53	18234840	17415	5
YWGVASFLQK	sp|P02753|RET4_HUMAN	30111_YXB_XM_500ng_30cm_PRM_Fusion04_60min_H113	599.816	2	268.166	2	y4	55.51	26681626	1399420	4
YWGVASFLQK	sp|P02753|RET4_HUMAN	30111_YXB_XM_500ng_30cm_PRM_Fusion04_60min_H114	599.816	2	268.166	2	y4	55.48	55405844	59679	1
YWGVASFLQK	sp|P02753|RET4_HUMAN	30111_YXB_XM_500ng_30cm_PRM_Fusion04_60min_H115	599.816	2	268.166	2	y4	55.47	39516024	36685	3
YWGVASFLQK	sp|P02753|RET4_HUMAN	30111_YXB_XM_500ng_30cm_PRM_Fusion04_60min_H116	599.816	2	268.166	2	y4	55.19	10849438	6220162	5
YWGVASFLQK	sp|P02753|RET4_HUMAN	30111_YXB_XM_500ng_30cm_PRM_Fusion04_60min_H117	599.816	2	268.166	2	y4	55.15	19840480	459031	4
YWGVASFLQK	sp|P02753|RET4_HUMAN	30111_YXB_XM_500ng_30cm_PRM_Fusion04_60min_H118	599.816	2	268.166	2	y4	55.5	32009308	152875	4
YWGVASFLQK	sp|P02753|RET4_HUMAN	30111_YXB_XM_500ng_30cm_PRM_Fusion04_60min_H119	599.816	2	268.166	2	y4	55.48	54346312	1975005	2
YWGVASFLQK	sp|P02753|RET4_HUMAN	30111_YXB_XM_500ng_30cm_PRM_Fusion04_60min_H120	599.816	2	268.166	2	y4	55.57	32822088	4970998	4
YWGVASFLQK	sp|P02753|RET4_HUMAN	30112_YXB_XM_500ng_30cm_PRM_Fusion04_60min_H10_R2	599.816	2	268.166	2	y4	55.64	7512484	3934693	4
YWGVASFLQK	sp|P02753|RET4_HUMAN	30112_YXB_XM_500ng_30cm_PRM_Fusion04_60min_H4_R2	599.816	2	268.166	2	y4	55.6	27906134	803755	4
YWGVASFLQK	sp|P02753|RET4_HUMAN	30112_YXB_XM_500ng_30cm_PRM_Fusion04_60min_H7_R2	599.816	2	268.166	2	y4	55.64	28437282	2962307	4
YWGVASFLQK	sp|P02753|RET4_HUMAN	30113_YXB_XM_500ng_30cm_PRM_Fusion04_60min_H11_R3	599.816	2	268.166	2	y4	55.66	15690260	1123691	4
YWGVASFLQK	sp|P02753|RET4_HUMAN	30113_YXB_XM_500ng_30cm_PRM_Fusion04_60min_H14_R3	599.816	2	268.166	2	y4	55.68	4707256	47284	4
YWGVASFLQK	sp|P02753|RET4_HUMAN	30113_YXB_XM_500ng_30cm_PRM_Fusion04_60min_H15_R3	599.816	2	268.166	2	y4	55.7	11534716	775676	3
YWGVASFLQK	sp|P02753|RET4_HUMAN	30113_YXB_XM_500ng_30cm_PRM_Fusion04_60min_H16_R3	599.816	2	268.166	2	y4	55.72	7476499	852633	4
YWGVASFLQK	sp|P02753|RET4_HUMAN	30113_YXB_XM_500ng_30cm_PRM_Fusion04_60min_H9_R3	599.816	2	268.166	2	y4	55.68	29261882	15419	4
YWGVASFLQK	sp|P02753|RET4_HUMAN	30114_YXB_XM_500ng_30cm_PRM_Fusion04_60min_H21_R2	599.816	2	268.166	2	y4	55.73	10329551	679828	4
YWGVASFLQK	sp|P02753|RET4_HUMAN	30114_YXB_XM_500ng_30cm_PRM_Fusion04_60min_H24_R2	599.816	2	268.166	2	y4	55.84	11387915	409966	4
YWGVASFLQK	sp|P02753|RET4_HUMAN	30114_YXB_XM_500ng_30cm_PRM_Fusion04_60min_H25_R2	599.816	2	268.166	2	y4	55.83	41680808	1517350	3
YWGVASFLQK	sp|P02753|RET4_HUMAN	30114_YXB_XM_500ng_30cm_PRM_Fusion04_60min_H26_R2	599.816	2	268.166	2	y4	55.88	17024098	1566169	4
YWGVASFLQK	sp|P02753|RET4_HUMAN	30114_YXB_XM_500ng_30cm_PRM_Fusion04_60min_H27_R2	599.816	2	268.166	2	y4	55.86	9490141	775660	4
YWGVASFLQK	sp|P02753|RET4_HUMAN	30116_YXB_XM_500ng_30cm_PRM_Fusion04_60min_H17_R3	599.816	2	268.166	2	y4	55.5	16589345	2915467	3
YWGVASFLQK	sp|P02753|RET4_HUMAN	30116_YXB_XM_500ng_30cm_PRM_Fusion04_60min_H19_R3	599.816	2	268.166	2	y4	55.23	12683590	402581	5
YWGVASFLQK	sp|P02753|RET4_HUMAN	30116_YXB_XM_500ng_30cm_PRM_Fusion04_60min_H23_R3	599.816	2	268.166	2	y4	55.52	16593866	27432	3
YWGVASFLQK	sp|P02753|RET4_HUMAN	30116_YXB_XM_500ng_30cm_PRM_Fusion04_60min_H28_R2	599.816	2	268.166	2	y4	55.39	28604576	64232	3
YWGVASFLQK	sp|P02753|RET4_HUMAN	30116_YXB_XM_500ng_30cm_PRM_Fusion04_60min_H29_R2	599.816	2	268.166	2	y4	55.6	17654672	1280956	4
YWGVASFLQK	sp|P02753|RET4_HUMAN	30116_YXB_XM_500ng_30cm_PRM_Fusion04_60min_H30_R2	599.816	2	268.166	2	y4	55.54	22658090	1087697	3
YWGVASFLQK	sp|P02753|RET4_HUMAN	30116_YXB_XM_500ng_30cm_PRM_Fusion04_60min_H32_R2	599.816	2	268.166	2	y4	55.61	9937559	1174028	4
YWGVASFLQK	sp|P02753|RET4_HUMAN	30116_YXB_XM_500ng_30cm_PRM_Fusion04_60min_H36_R2	599.816	2	268.166	2	y4	55.57	7198920	2069603	4
YWGVASFLQK	sp|P02753|RET4_HUMAN	30116_YXB_XM_500ng_30cm_PRM_Fusion04_60min_H37_R2	599.816	2	268.166	2	y4	55.54	70055168	242860	3
YWGVASFLQK	sp|P02753|RET4_HUMAN	30117_YXB_XM_500ng_30cm_PRM_Fusion04_60min_H20_R4	599.816	2	268.166	2	y4	55.58	22952894	58057	4
YWGVASFLQK	sp|P02753|RET4_HUMAN	30117_YXB_XM_500ng_30cm_PRM_Fusion04_60min_H31_R3	599.816	2	268.166	2	y4	55.54	40425132	1229156	3
YWGVASFLQK	sp|P02753|RET4_HUMAN	30117_YXB_XM_500ng_30cm_PRM_Fusion04_60min_H39_R2	599.816	2	268.166	2	y4	55.61	16360321	900144	4
YWGVASFLQK	sp|P02753|RET4_HUMAN	30117_YXB_XM_500ng_30cm_PRM_Fusion04_60min_H40_R2	599.816	2	268.166	2	y4	55.62	10901364	1183866	4
YWGVASFLQK	sp|P02753|RET4_HUMAN	30117_YXB_XM_500ng_30cm_PRM_Fusion04_60min_H41_R2	599.816	2	268.166	2	y4	55.61	17216124	5036254	4
YWGVASFLQK	sp|P02753|RET4_HUMAN	30117_YXB_XM_500ng_30cm_PRM_Fusion04_60min_H42_R2	599.816	2	268.166	2	y4	55.42	38487708	3496410	4
YWGVASFLQK	sp|P02753|RET4_HUMAN	30117_YXB_XM_500ng_30cm_PRM_Fusion04_60min_H43_R2	599.816	2	268.166	2	y4	55.42	34218448	84379	3
YWGVASFLQK	sp|P02753|RET4_HUMAN	30117_YXB_XM_500ng_30cm_PRM_Fusion04_60min_H48_R2	599.816	2	268.166	2	y4	55.65	17682954	124234	4
YWGVASFLQK	sp|P02753|RET4_HUMAN	30117_YXB_XM_500ng_30cm_PRM_Fusion04_60min_H49_R2	599.816	2	268.166	2	y4	55.45	29252470	636125	4
YWGVASFLQK	sp|P02753|RET4_HUMAN	30117_YXB_XM_500ng_30cm_PRM_Fusion04_60min_H50_R2	599.816	2	268.166	2	y4	55.48	23972466	2985308	4
YWGVASFLQK	sp|P02753|RET4_HUMAN	30117_YXB_XM_500ng_30cm_PRM_Fusion04_60min_H59_R2	599.816	2	268.166	2	y4	55.64	41949496	3026772	3
YWGVASFLQK	sp|P02753|RET4_HUMAN	30117_YXB_XM_500ng_30cm_PRM_Fusion04_60min_H60_R2	599.816	2	268.166	2	y4	55.64	43243136	442392	3
YWGVASFLQK	sp|P02753|RET4_HUMAN	30117_YXB_XM_500ng_30cm_PRM_Fusion04_60min_H63_R2	599.816	2	268.166	2	y4	55.48	42831056	225001	3
YWGVASFLQK	sp|P02753|RET4_HUMAN	30117_YXB_XM_500ng_30cm_PRM_Fusion04_60min_H66_R2	599.816	2	268.166	2	y4	55.52	23524942	6275389	4
YWGVASFLQK	sp|P02753|RET4_HUMAN	30117_YXB_XM_500ng_30cm_PRM_Fusion04_60min_H72_R2	599.816	2	268.166	2	y4	55.64	39834276	2324217	3
YWGVASFLQK	sp|P02753|RET4_HUMAN	30117_YXB_XM_500ng_30cm_PRM_Fusion04_60min_H74_R2	599.816	2	268.166	2	y4	55.65	35256304	280421	4
YWGVASFLQK	sp|P02753|RET4_HUMAN	30117_YXB_XM_500ng_30cm_PRM_Fusion04_60min_H75_R2	599.816	2	268.166	2	y4	55.78	26299488	1802672	3
YWGVASFLQK	sp|P02753|RET4_HUMAN	30117_YXB_XM_500ng_30cm_PRM_Fusion04_60min_H77_R2	599.816	2	268.166	2	y4	55.76	36729092	1245593	3
YWGVASFLQK	sp|P02753|RET4_HUMAN	30117_YXB_XM_500ng_30cm_PRM_Fusion04_60min_H87_R2	599.816	2	268.166	2	y4	55.84	11303011	626228	4
YWGVASFLQK	sp|P02753|RET4_HUMAN	30117_YXB_XM_500ng_30cm_PRM_Fusion04_60min_H88_R2	599.816	2	268.166	2	y4	55.82	13371224	721953	4
YWGVASFLQK	sp|P02753|RET4_HUMAN	30117_YXB_XM_500ng_30cm_PRM_Fusion04_60min_H91_R2	599.816	2	268.166	2	y4	55.73	14312969	579723	4
YWGVASFLQK	sp|P02753|RET4_HUMAN	30117_YXB_XM_500ng_30cm_PRM_Fusion04_60min_H92_R2	599.816	2	268.166	2	y4	55.93	11395340	568385	5
YWGVASFLQK	sp|P02753|RET4_HUMAN	30117_YXB_XM_500ng_30cm_PRM_Fusion04_60min_H94_R2	599.816	2	268.166	2	y4	55.88	16854296	1610000	4
YWGVASFLQK	sp|P02753|RET4_HUMAN	30117_YXB_XM_500ng_30cm_PRM_Fusion04_60min_H96_R2	599.816	2	268.166	2	y4	55.87	17437922	574528	4
YWGVASFLQK	sp|P02753|RET4_HUMAN	30118_YXB_XM_500ng_30cm_PRM_Fusion04_60min_H18_R5	599.816	2	268.166	2	y4	55.66	41375500	66669	2
YWGVASFLQK	sp|P02753|RET4_HUMAN	30118_YXB_XM_500ng_30cm_PRM_Fusion04_60min_H38_R3	599.816	2	268.166	2	y4	55.54	13338119	224559	4
YWGVASFLQK	sp|P02753|RET4_HUMAN	30124_YXB_XM_500ng_30cm_PRM_Fusion04_60min_H105_R2	599.816	2	268.166	2	y4	52.85	409500	119470	4
YWGVASFLQK	sp|P02753|RET4_HUMAN	30124_YXB_XM_500ng_30cm_PRM_Fusion04_60min_H106_R2	599.816	2	268.166	2	y4	52.89	200467	0	4
YWGVASFLQK	sp|P02753|RET4_HUMAN	30124_YXB_XM_500ng_30cm_PRM_Fusion04_60min_H109_R2	599.816	2	268.166	2	y4	52.67	4177	87729	7
YWGVASFLQK	sp|P02753|RET4_HUMAN	30124_YXB_XM_500ng_30cm_PRM_Fusion04_60min_H76_R3	599.816	2	268.166	2	y4	56.14	70422416	1088521	1
YWGVASFLQK	sp|P02753|RET4_HUMAN	21209_YXB1209_1ug_30cm_PRM_Fusion04_60min_H1	599.816	2	350.15	1	b2	55.56	1791654	0	7
YWGVASFLQK	sp|P02753|RET4_HUMAN	21209_YXB1209_1ug_30cm_PRM_Fusion04_60min_H2	599.816	2	350.15	1	b2	55.3	1846015	11102	7
YWGVASFLQK	sp|P02753|RET4_HUMAN	21209_YXB1209_1ug_30cm_PRM_Fusion04_60min_H3	599.816	2	350.15	1	b2	55.36	493863	6206	7
YWGVASFLQK	sp|P02753|RET4_HUMAN	21209_YXB1209_1ug_30cm_PRM_Fusion04_60min_H5	599.816	2	350.15	1	b2	55.26	2259436	7260	7
YWGVASFLQK	sp|P02753|RET4_HUMAN	21209_YXB1209_1ug_30cm_PRM_Fusion04_60min_H6	599.816	2	350.15	1	b2	55.32	1073783	101816	7
YWGVASFLQK	sp|P02753|RET4_HUMAN	21209_YXB1209_1ug_30cm_PRM_Fusion04_60min_H8	599.816	2	350.15	1	b2	55.3	1222820	552	7
YWGVASFLQK	sp|P02753|RET4_HUMAN	21217_YXB_XM_500ng_30cm_PRM_Fusion04_60min_H12	599.816	2	350.15	1	b2	55.35	813160	0	7
YWGVASFLQK	sp|P02753|RET4_HUMAN	21217_YXB_XM_500ng_30cm_PRM_Fusion04_60min_H13	599.816	2	350.15	1	b2	55.33	599746	0	7
YWGVASFLQK	sp|P02753|RET4_HUMAN	21218_YXB_XM_500ng_30cm_PRM_Fusion04_60min_H22	599.816	2	350.15	1	b2	55.22	2109550	22278	7
YWGVASFLQK	sp|P02753|RET4_HUMAN	21219_YXB_XM_500ng_30cm_PRM_Fusion04_60min_H33	599.816	2	350.15	1	b2	55.37	988727	0	7
YWGVASFLQK	sp|P02753|RET4_HUMAN	21219_YXB_XM_500ng_30cm_PRM_Fusion04_60min_H34	599.816	2	350.15	1	b2	55.38	1206040	94016	7
YWGVASFLQK	sp|P02753|RET4_HUMAN	21219_YXB_XM_500ng_30cm_PRM_Fusion04_60min_H35	599.816	2	350.15	1	b2	55.36	1297262	41793	7
YWGVASFLQK	sp|P02753|RET4_HUMAN	21220_YXB_XM_500ng_30cm_PRM_Fusion04_60min_H44	599.816	2	350.15	1	b2	55.31	1888634	69698	7
YWGVASFLQK	sp|P02753|RET4_HUMAN	21220_YXB_XM_500ng_30cm_PRM_Fusion04_60min_H45	599.816	2	350.15	1	b2	55.31	1524915	0	7
YWGVASFLQK	sp|P02753|RET4_HUMAN	21220_YXB_XM_500ng_30cm_PRM_Fusion04_60min_H46	599.816	2	350.15	1	b2	55.47	247007	0	7
YWGVASFLQK	sp|P02753|RET4_HUMAN	21220_YXB_XM_500ng_30cm_PRM_Fusion04_60min_H51	599.816	2	350.15	1	b2	55.38	396670	0	7
YWGVASFLQK	sp|P02753|RET4_HUMAN	21220_YXB_XM_500ng_30cm_PRM_Fusion04_60min_H52	599.816	2	350.15	1	b2	55.35	1018870	164844	7
YWGVASFLQK	sp|P02753|RET4_HUMAN	21220_YXB_XM_500ng_30cm_PRM_Fusion04_60min_H53	599.816	2	350.15	1	b2	55.33	707500	0	7
YWGVASFLQK	sp|P02753|RET4_HUMAN	21220_YXB_XM_500ng_30cm_PRM_Fusion04_60min_H54	599.816	2	350.15	1	b2	55.37	1100602	0	7
YWGVASFLQK	sp|P02753|RET4_HUMAN	21220_YXB_XM_500ng_30cm_PRM_Fusion04_60min_H55	599.816	2	350.15	1	b2	55.26	49842	0	7
YWGVASFLQK	sp|P02753|RET4_HUMAN	21221_YXB_XM_500ng_30cm_PRM_Fusion04_60min_H56	599.816	2	350.15	1	b2	55.38	1293829	0	7
YWGVASFLQK	sp|P02753|RET4_HUMAN	21221_YXB_XM_500ng_30cm_PRM_Fusion04_60min_H57	599.816	2	350.15	1	b2	55.48	175857	13757	6
YWGVASFLQK	sp|P02753|RET4_HUMAN	21221_YXB_XM_500ng_30cm_PRM_Fusion04_60min_H58	599.816	2	350.15	1	b2	55.46	742088	0	7
YWGVASFLQK	sp|P02753|RET4_HUMAN	21221_YXB_XM_500ng_30cm_PRM_Fusion04_60min_H61	599.816	2	350.15	1	b2	55.47	230258	0	7
YWGVASFLQK	sp|P02753|RET4_HUMAN	21221_YXB_XM_500ng_30cm_PRM_Fusion04_60min_H62	599.816	2	350.15	1	b2	55.46	251906	20966	7
YWGVASFLQK	sp|P02753|RET4_HUMAN	21221_YXB_XM_500ng_30cm_PRM_Fusion04_60min_H64	599.816	2	350.15	1	b2	55.43	757737	0	7
YWGVASFLQK	sp|P02753|RET4_HUMAN	21221_YXB_XM_500ng_30cm_PRM_Fusion04_60min_H65	599.816	2	350.15	1	b2	55.47	740504	0	7
YWGVASFLQK	sp|P02753|RET4_HUMAN	21222_YXB_XM_500ng_30cm_PRM_Fusion04_60min_H67	599.816	2	350.15	1	b2	55.43	772661	0	7
YWGVASFLQK	sp|P02753|RET4_HUMAN	21222_YXB_XM_500ng_30cm_PRM_Fusion04_60min_H68	599.816	2	350.15	1	b2	55.31	18663	0	7
YWGVASFLQK	sp|P02753|RET4_HUMAN	21222_YXB_XM_500ng_30cm_PRM_Fusion04_60min_H69	599.816	2	350.15	1	b2	55.35	2480203	0	7
YWGVASFLQK	sp|P02753|RET4_HUMAN	21222_YXB_XM_500ng_30cm_PRM_Fusion04_60min_H70	599.816	2	350.15	1	b2	55.34	3398850	0	7
YWGVASFLQK	sp|P02753|RET4_HUMAN	21222_YXB_XM_500ng_30cm_PRM_Fusion04_60min_H71	599.816	2	350.15	1	b2	55.53	699826	0	7
YWGVASFLQK	sp|P02753|RET4_HUMAN	21222_YXB_XM_500ng_30cm_PRM_Fusion04_60min_H73	599.816	2	350.15	1	b2	55.55	381887	6602	7
YWGVASFLQK	sp|P02753|RET4_HUMAN	21222_YXB_XM_500ng_30cm_PRM_Fusion04_60min_H78	599.816	2	350.15	1	b2	55.64	805244	0	7
YWGVASFLQK	sp|P02753|RET4_HUMAN	21223_YXB_XM_500ng_30cm_PRM_Fusion04_60min_H47	599.816	2	350.15	1	b2	53.57	4062754	0	6
YWGVASFLQK	sp|P02753|RET4_HUMAN	21223_YXB_XM_500ng_30cm_PRM_Fusion04_60min_H79	599.816	2	350.15	1	b2	53.33	1327443	0	7
YWGVASFLQK	sp|P02753|RET4_HUMAN	21223_YXB_XM_500ng_30cm_PRM_Fusion04_60min_H80	599.816	2	350.15	1	b2	53.77	1901381	0	6
YWGVASFLQK	sp|P02753|RET4_HUMAN	21224_YXB_XM_500ng_30cm_PRM_Fusion04_60min_H81	599.816	2	350.15	1	b2	53.47	5284140	0	6
YWGVASFLQK	sp|P02753|RET4_HUMAN	21224_YXB_XM_500ng_30cm_PRM_Fusion04_60min_H82	599.816	2	350.15	1	b2	53.42	890431	9644	6
YWGVASFLQK	sp|P02753|RET4_HUMAN	21224_YXB_XM_500ng_30cm_PRM_Fusion04_60min_H83	599.816	2	350.15	1	b2	53.41	2449899	0	6
YWGVASFLQK	sp|P02753|RET4_HUMAN	21224_YXB_XM_500ng_30cm_PRM_Fusion04_60min_H84	599.816	2	350.15	1	b2	53.5	822048	0	6
YWGVASFLQK	sp|P02753|RET4_HUMAN	21224_YXB_XM_500ng_30cm_PRM_Fusion04_60min_H85	599.816	2	350.15	1	b2	53.41	2923983	0	6
YWGVASFLQK	sp|P02753|RET4_HUMAN	21224_YXB_XM_500ng_30cm_PRM_Fusion04_60min_H86	599.816	2	350.15	1	b2	53.37	3334270	0	7
YWGVASFLQK	sp|P02753|RET4_HUMAN	21224_YXB_XM_500ng_30cm_PRM_Fusion04_60min_H89	599.816	2	350.15	1	b2	52.86	2135826	0	6
YWGVASFLQK	sp|P02753|RET4_HUMAN	21224_YXB_XM_500ng_30cm_PRM_Fusion04_60min_H90	599.816	2	350.15	1	b2	53.59	3528582	0	6
YWGVASFLQK	sp|P02753|RET4_HUMAN	21224_YXB_XM_500ng_30cm_PRM_Fusion04_60min_H93	599.816	2	350.15	1	b2	53.58	1861317	0	6
YWGVASFLQK	sp|P02753|RET4_HUMAN	21224_YXB_XM_500ng_30cm_PRM_Fusion04_60min_H95	599.816	2	350.15	1	b2	53.62	2653563	0	6
YWGVASFLQK	sp|P02753|RET4_HUMAN	30110_YXB_XM_500ng_30cm_PRM_Fusion04_60min_H100	599.816	2	350.15	1	b2	55.28	2024357	0	7
YWGVASFLQK	sp|P02753|RET4_HUMAN	30110_YXB_XM_500ng_30cm_PRM_Fusion04_60min_H101	599.816	2	350.15	1	b2	55.28	1076652	0	7
YWGVASFLQK	sp|P02753|RET4_HUMAN	30110_YXB_XM_500ng_30cm_PRM_Fusion04_60min_H102	599.816	2	350.15	1	b2	55.18	1257467	0	7
YWGVASFLQK	sp|P02753|RET4_HUMAN	30110_YXB_XM_500ng_30cm_PRM_Fusion04_60min_H103	599.816	2	350.15	1	b2	55.3	2341324	0	7
YWGVASFLQK	sp|P02753|RET4_HUMAN	30110_YXB_XM_500ng_30cm_PRM_Fusion04_60min_H104	599.816	2	350.15	1	b2	55.28	415771	0	7
YWGVASFLQK	sp|P02753|RET4_HUMAN	30110_YXB_XM_500ng_30cm_PRM_Fusion04_60min_H107	599.816	2	350.15	1	b2	55.28	698512	0	7
YWGVASFLQK	sp|P02753|RET4_HUMAN	30110_YXB_XM_500ng_30cm_PRM_Fusion04_60min_H108	599.816	2	350.15	1	b2	55.29	1704057	0	7
YWGVASFLQK	sp|P02753|RET4_HUMAN	30110_YXB_XM_500ng_30cm_PRM_Fusion04_60min_H110	599.816	2	350.15	1	b2	55.28	3137800	5472	7
YWGVASFLQK	sp|P02753|RET4_HUMAN	30110_YXB_XM_500ng_30cm_PRM_Fusion04_60min_H111	599.816	2	350.15	1	b2	55.2	4568673	0	7
YWGVASFLQK	sp|P02753|RET4_HUMAN	30110_YXB_XM_500ng_30cm_PRM_Fusion04_60min_H112	599.816	2	350.15	1	b2	55.4	3140403	0	7
YWGVASFLQK	sp|P02753|RET4_HUMAN	30110_YXB_XM_500ng_30cm_PRM_Fusion04_60min_H97	599.816	2	350.15	1	b2	55.54	1016483	0	7
YWGVASFLQK	sp|P02753|RET4_HUMAN	30110_YXB_XM_500ng_30cm_PRM_Fusion04_60min_H98	599.816	2	350.15	1	b2	55.45	3154130	0	7
YWGVASFLQK	sp|P02753|RET4_HUMAN	30110_YXB_XM_500ng_30cm_PRM_Fusion04_60min_H99	599.816	2	350.15	1	b2	55.45	4618329	0	7
YWGVASFLQK	sp|P02753|RET4_HUMAN	30111_YXB_XM_500ng_30cm_PRM_Fusion04_60min_H113	599.816	2	350.15	1	b2	55.43	3507939	0	7
YWGVASFLQK	sp|P02753|RET4_HUMAN	30111_YXB_XM_500ng_30cm_PRM_Fusion04_60min_H114	599.816	2	350.15	1	b2	55.36	452309	0	7
YWGVASFLQK	sp|P02753|RET4_HUMAN	30111_YXB_XM_500ng_30cm_PRM_Fusion04_60min_H115	599.816	2	350.15	1	b2	55.35	1740895	0	7
YWGVASFLQK	sp|P02753|RET4_HUMAN	30111_YXB_XM_500ng_30cm_PRM_Fusion04_60min_H116	599.816	2	350.15	1	b2	55.27	3138418	0	7
YWGVASFLQK	sp|P02753|RET4_HUMAN	30111_YXB_XM_500ng_30cm_PRM_Fusion04_60min_H117	599.816	2	350.15	1	b2	55.23	3467608	0	7
YWGVASFLQK	sp|P02753|RET4_HUMAN	30111_YXB_XM_500ng_30cm_PRM_Fusion04_60min_H118	599.816	2	350.15	1	b2	55.42	3349153	0	7
YWGVASFLQK	sp|P02753|RET4_HUMAN	30111_YXB_XM_500ng_30cm_PRM_Fusion04_60min_H119	599.816	2	350.15	1	b2	55.42	1145317	0	7
YWGVASFLQK	sp|P02753|RET4_HUMAN	30111_YXB_XM_500ng_30cm_PRM_Fusion04_60min_H120	599.816	2	350.15	1	b2	55.46	2405406	0	7
YWGVASFLQK	sp|P02753|RET4_HUMAN	30112_YXB_XM_500ng_30cm_PRM_Fusion04_60min_H10_R2	599.816	2	350.15	1	b2	55.58	1481017	0	7
YWGVASFLQK	sp|P02753|RET4_HUMAN	30112_YXB_XM_500ng_30cm_PRM_Fusion04_60min_H4_R2	599.816	2	350.15	1	b2	55.56	5554788	0	7
YWGVASFLQK	sp|P02753|RET4_HUMAN	30112_YXB_XM_500ng_30cm_PRM_Fusion04_60min_H7_R2	599.816	2	350.15	1	b2	55.6	2152391	0	7
YWGVASFLQK	sp|P02753|RET4_HUMAN	30113_YXB_XM_500ng_30cm_PRM_Fusion04_60min_H11_R3	599.816	2	350.15	1	b2	55.62	2422302	75631	7
YWGVASFLQK	sp|P02753|RET4_HUMAN	30113_YXB_XM_500ng_30cm_PRM_Fusion04_60min_H14_R3	599.816	2	350.15	1	b2	55.66	881264	0	7
YWGVASFLQK	sp|P02753|RET4_HUMAN	30113_YXB_XM_500ng_30cm_PRM_Fusion04_60min_H15_R3	599.816	2	350.15	1	b2	55.7	415473	0	7
YWGVASFLQK	sp|P02753|RET4_HUMAN	30113_YXB_XM_500ng_30cm_PRM_Fusion04_60min_H16_R3	599.816	2	350.15	1	b2	55.72	678967	28749	7
YWGVASFLQK	sp|P02753|RET4_HUMAN	30113_YXB_XM_500ng_30cm_PRM_Fusion04_60min_H9_R3	599.816	2	350.15	1	b2	55.66	3261624	0	7
YWGVASFLQK	sp|P02753|RET4_HUMAN	30114_YXB_XM_500ng_30cm_PRM_Fusion04_60min_H21_R2	599.816	2	350.15	1	b2	55.73	1240503	5878	7
YWGVASFLQK	sp|P02753|RET4_HUMAN	30114_YXB_XM_500ng_30cm_PRM_Fusion04_60min_H24_R2	599.816	2	350.15	1	b2	55.89	1063642	0	7
YWGVASFLQK	sp|P02753|RET4_HUMAN	30114_YXB_XM_500ng_30cm_PRM_Fusion04_60min_H25_R2	599.816	2	350.15	1	b2	55.88	1861892	0	7
YWGVASFLQK	sp|P02753|RET4_HUMAN	30114_YXB_XM_500ng_30cm_PRM_Fusion04_60min_H26_R2	599.816	2	350.15	1	b2	55.96	2411902	0	7
YWGVASFLQK	sp|P02753|RET4_HUMAN	30114_YXB_XM_500ng_30cm_PRM_Fusion04_60min_H27_R2	599.816	2	350.15	1	b2	55.92	1692112	0	7
YWGVASFLQK	sp|P02753|RET4_HUMAN	30116_YXB_XM_500ng_30cm_PRM_Fusion04_60min_H17_R3	599.816	2	350.15	1	b2	55.4	632325	0	7
YWGVASFLQK	sp|P02753|RET4_HUMAN	30116_YXB_XM_500ng_30cm_PRM_Fusion04_60min_H19_R3	599.816	2	350.15	1	b2	55.3	6247164	0	7
YWGVASFLQK	sp|P02753|RET4_HUMAN	30116_YXB_XM_500ng_30cm_PRM_Fusion04_60min_H23_R3	599.816	2	350.15	1	b2	55.42	848758	0	7
YWGVASFLQK	sp|P02753|RET4_HUMAN	30116_YXB_XM_500ng_30cm_PRM_Fusion04_60min_H28_R2	599.816	2	350.15	1	b2	55.51	1363221	0	7
YWGVASFLQK	sp|P02753|RET4_HUMAN	30116_YXB_XM_500ng_30cm_PRM_Fusion04_60min_H29_R2	599.816	2	350.15	1	b2	55.54	1177620	0	7
YWGVASFLQK	sp|P02753|RET4_HUMAN	30116_YXB_XM_500ng_30cm_PRM_Fusion04_60min_H30_R2	599.816	2	350.15	1	b2	55.48	1018369	0	7
YWGVASFLQK	sp|P02753|RET4_HUMAN	30116_YXB_XM_500ng_30cm_PRM_Fusion04_60min_H32_R2	599.816	2	350.15	1	b2	55.55	2075214	48722	7
YWGVASFLQK	sp|P02753|RET4_HUMAN	30116_YXB_XM_500ng_30cm_PRM_Fusion04_60min_H36_R2	599.816	2	350.15	1	b2	55.51	1138381	0	7
YWGVASFLQK	sp|P02753|RET4_HUMAN	30116_YXB_XM_500ng_30cm_PRM_Fusion04_60min_H37_R2	599.816	2	350.15	1	b2	55.48	2943969	0	7
YWGVASFLQK	sp|P02753|RET4_HUMAN	30117_YXB_XM_500ng_30cm_PRM_Fusion04_60min_H20_R4	599.816	2	350.15	1	b2	55.52	1955289	0	7
YWGVASFLQK	sp|P02753|RET4_HUMAN	30117_YXB_XM_500ng_30cm_PRM_Fusion04_60min_H31_R3	599.816	2	350.15	1	b2	55.46	1470966	0	7
YWGVASFLQK	sp|P02753|RET4_HUMAN	30117_YXB_XM_500ng_30cm_PRM_Fusion04_60min_H39_R2	599.816	2	350.15	1	b2	55.55	2528935	27864	7
YWGVASFLQK	sp|P02753|RET4_HUMAN	30117_YXB_XM_500ng_30cm_PRM_Fusion04_60min_H40_R2	599.816	2	350.15	1	b2	55.58	609029	0	7
YWGVASFLQK	sp|P02753|RET4_HUMAN	30117_YXB_XM_500ng_30cm_PRM_Fusion04_60min_H41_R2	599.816	2	350.15	1	b2	55.53	2471023	0	7
YWGVASFLQK	sp|P02753|RET4_HUMAN	30117_YXB_XM_500ng_30cm_PRM_Fusion04_60min_H42_R2	599.816	2	350.15	1	b2	55.52	2881430	0	7
YWGVASFLQK	sp|P02753|RET4_HUMAN	30117_YXB_XM_500ng_30cm_PRM_Fusion04_60min_H43_R2	599.816	2	350.15	1	b2	55.52	1386078	0	7
YWGVASFLQK	sp|P02753|RET4_HUMAN	30117_YXB_XM_500ng_30cm_PRM_Fusion04_60min_H48_R2	599.816	2	350.15	1	b2	55.55	2628892	0	7
YWGVASFLQK	sp|P02753|RET4_HUMAN	30117_YXB_XM_500ng_30cm_PRM_Fusion04_60min_H49_R2	599.816	2	350.15	1	b2	55.55	2020805	0	7
YWGVASFLQK	sp|P02753|RET4_HUMAN	30117_YXB_XM_500ng_30cm_PRM_Fusion04_60min_H50_R2	599.816	2	350.15	1	b2	55.56	3342546	0	7
YWGVASFLQK	sp|P02753|RET4_HUMAN	30117_YXB_XM_500ng_30cm_PRM_Fusion04_60min_H59_R2	599.816	2	350.15	1	b2	55.58	1531917	0	7
YWGVASFLQK	sp|P02753|RET4_HUMAN	30117_YXB_XM_500ng_30cm_PRM_Fusion04_60min_H60_R2	599.816	2	350.15	1	b2	55.56	1761211	0	7
YWGVASFLQK	sp|P02753|RET4_HUMAN	30117_YXB_XM_500ng_30cm_PRM_Fusion04_60min_H63_R2	599.816	2	350.15	1	b2	55.56	1306675	0	7
YWGVASFLQK	sp|P02753|RET4_HUMAN	30117_YXB_XM_500ng_30cm_PRM_Fusion04_60min_H66_R2	599.816	2	350.15	1	b2	55.6	2413536	0	7
YWGVASFLQK	sp|P02753|RET4_HUMAN	30117_YXB_XM_500ng_30cm_PRM_Fusion04_60min_H72_R2	599.816	2	350.15	1	b2	55.58	1444707	0	7
YWGVASFLQK	sp|P02753|RET4_HUMAN	30117_YXB_XM_500ng_30cm_PRM_Fusion04_60min_H74_R2	599.816	2	350.15	1	b2	55.55	2134373	0	7
YWGVASFLQK	sp|P02753|RET4_HUMAN	30117_YXB_XM_500ng_30cm_PRM_Fusion04_60min_H75_R2	599.816	2	350.15	1	b2	55.76	926321	52388	7
YWGVASFLQK	sp|P02753|RET4_HUMAN	30117_YXB_XM_500ng_30cm_PRM_Fusion04_60min_H77_R2	599.816	2	350.15	1	b2	55.74	1577349	112021	7
YWGVASFLQK	sp|P02753|RET4_HUMAN	30117_YXB_XM_500ng_30cm_PRM_Fusion04_60min_H87_R2	599.816	2	350.15	1	b2	55.86	1381412	0	7
YWGVASFLQK	sp|P02753|RET4_HUMAN	30117_YXB_XM_500ng_30cm_PRM_Fusion04_60min_H88_R2	599.816	2	350.15	1	b2	55.86	1792131	0	7
YWGVASFLQK	sp|P02753|RET4_HUMAN	30117_YXB_XM_500ng_30cm_PRM_Fusion04_60min_H91_R2	599.816	2	350.15	1	b2	55.67	1275152	2679	7
YWGVASFLQK	sp|P02753|RET4_HUMAN	30117_YXB_XM_500ng_30cm_PRM_Fusion04_60min_H92_R2	599.816	2	350.15	1	b2	55.99	4009249	0	7
YWGVASFLQK	sp|P02753|RET4_HUMAN	30117_YXB_XM_500ng_30cm_PRM_Fusion04_60min_H94_R2	599.816	2	350.15	1	b2	55.94	1784595	0	7
YWGVASFLQK	sp|P02753|RET4_HUMAN	30117_YXB_XM_500ng_30cm_PRM_Fusion04_60min_H96_R2	599.816	2	350.15	1	b2	55.91	2841637	0	7
YWGVASFLQK	sp|P02753|RET4_HUMAN	30118_YXB_XM_500ng_30cm_PRM_Fusion04_60min_H18_R5	599.816	2	350.15	1	b2	55.6	609371	0	7
YWGVASFLQK	sp|P02753|RET4_HUMAN	30118_YXB_XM_500ng_30cm_PRM_Fusion04_60min_H38_R3	599.816	2	350.15	1	b2	55.62	1594372	0	7
YWGVASFLQK	sp|P02753|RET4_HUMAN	30124_YXB_XM_500ng_30cm_PRM_Fusion04_60min_H105_R2	599.816	2	350.15	1	b2	52.75	28360	0	6
YWGVASFLQK	sp|P02753|RET4_HUMAN	30124_YXB_XM_500ng_30cm_PRM_Fusion04_60min_H106_R2	599.816	2	350.15	1	b2	53.05	666243	0	2
YWGVASFLQK	sp|P02753|RET4_HUMAN	30124_YXB_XM_500ng_30cm_PRM_Fusion04_60min_H109_R2	599.816	2	350.15	1	b2	52.79	22364	0	4
YWGVASFLQK	sp|P02753|RET4_HUMAN	30124_YXB_XM_500ng_30cm_PRM_Fusion04_60min_H76_R3	599.816	2	350.15	1	b2	56	0	0	0
YWGVASFLQK	sp|P02753|RET4_HUMAN	21209_YXB1209_1ug_30cm_PRM_Fusion04_60min_H1	599.816	2	407.171	1	b3	55.56	1147244	0	8
YWGVASFLQK	sp|P02753|RET4_HUMAN	21209_YXB1209_1ug_30cm_PRM_Fusion04_60min_H2	599.816	2	407.171	1	b3	55.28	1220404	10829	8
YWGVASFLQK	sp|P02753|RET4_HUMAN	21209_YXB1209_1ug_30cm_PRM_Fusion04_60min_H3	599.816	2	407.171	1	b3	55.38	440654	0	8
YWGVASFLQK	sp|P02753|RET4_HUMAN	21209_YXB1209_1ug_30cm_PRM_Fusion04_60min_H5	599.816	2	407.171	1	b3	55.26	1432399	29108	8
YWGVASFLQK	sp|P02753|RET4_HUMAN	21209_YXB1209_1ug_30cm_PRM_Fusion04_60min_H6	599.816	2	407.171	1	b3	55.34	709823	55738	8
YWGVASFLQK	sp|P02753|RET4_HUMAN	21209_YXB1209_1ug_30cm_PRM_Fusion04_60min_H8	599.816	2	407.171	1	b3	55.32	803244	12345	8
YWGVASFLQK	sp|P02753|RET4_HUMAN	21217_YXB_XM_500ng_30cm_PRM_Fusion04_60min_H12	599.816	2	407.171	1	b3	55.35	390220	0	8
YWGVASFLQK	sp|P02753|RET4_HUMAN	21217_YXB_XM_500ng_30cm_PRM_Fusion04_60min_H13	599.816	2	407.171	1	b3	55.33	324814	0	8
YWGVASFLQK	sp|P02753|RET4_HUMAN	21218_YXB_XM_500ng_30cm_PRM_Fusion04_60min_H22	599.816	2	407.171	1	b3	55.22	1311550	14038	8
YWGVASFLQK	sp|P02753|RET4_HUMAN	21219_YXB_XM_500ng_30cm_PRM_Fusion04_60min_H33	599.816	2	407.171	1	b3	55.37	651477	0	8
YWGVASFLQK	sp|P02753|RET4_HUMAN	21219_YXB_XM_500ng_30cm_PRM_Fusion04_60min_H34	599.816	2	407.171	1	b3	55.38	818735	12419	8
YWGVASFLQK	sp|P02753|RET4_HUMAN	21219_YXB_XM_500ng_30cm_PRM_Fusion04_60min_H35	599.816	2	407.171	1	b3	55.32	917327	0	8
YWGVASFLQK	sp|P02753|RET4_HUMAN	21220_YXB_XM_500ng_30cm_PRM_Fusion04_60min_H44	599.816	2	407.171	1	b3	55.31	1228258	0	8
YWGVASFLQK	sp|P02753|RET4_HUMAN	21220_YXB_XM_500ng_30cm_PRM_Fusion04_60min_H45	599.816	2	407.171	1	b3	55.31	911585	0	8
YWGVASFLQK	sp|P02753|RET4_HUMAN	21220_YXB_XM_500ng_30cm_PRM_Fusion04_60min_H46	599.816	2	407.171	1	b3	55.47	101253	0	8
YWGVASFLQK	sp|P02753|RET4_HUMAN	21220_YXB_XM_500ng_30cm_PRM_Fusion04_60min_H51	599.816	2	407.171	1	b3	55.38	246316	0	8
YWGVASFLQK	sp|P02753|RET4_HUMAN	21220_YXB_XM_500ng_30cm_PRM_Fusion04_60min_H52	599.816	2	407.171	1	b3	55.33	500523	122365	8
YWGVASFLQK	sp|P02753|RET4_HUMAN	21220_YXB_XM_500ng_30cm_PRM_Fusion04_60min_H53	599.816	2	407.171	1	b3	55.33	427961	0	8
YWGVASFLQK	sp|P02753|RET4_HUMAN	21220_YXB_XM_500ng_30cm_PRM_Fusion04_60min_H54	599.816	2	407.171	1	b3	55.41	640959	0	8
YWGVASFLQK	sp|P02753|RET4_HUMAN	21220_YXB_XM_500ng_30cm_PRM_Fusion04_60min_H55	599.816	2	407.171	1	b3	55.26	36834	0	8
YWGVASFLQK	sp|P02753|RET4_HUMAN	21221_YXB_XM_500ng_30cm_PRM_Fusion04_60min_H56	599.816	2	407.171	1	b3	55.35	653271	0	8
YWGVASFLQK	sp|P02753|RET4_HUMAN	21221_YXB_XM_500ng_30cm_PRM_Fusion04_60min_H57	599.816	2	407.171	1	b3	55.44	134478	11313	7
YWGVASFLQK	sp|P02753|RET4_HUMAN	21221_YXB_XM_500ng_30cm_PRM_Fusion04_60min_H58	599.816	2	407.171	1	b3	55.48	518670	0	8
YWGVASFLQK	sp|P02753|RET4_HUMAN	21221_YXB_XM_500ng_30cm_PRM_Fusion04_60min_H61	599.816	2	407.171	1	b3	55.43	210594	0	8
YWGVASFLQK	sp|P02753|RET4_HUMAN	21221_YXB_XM_500ng_30cm_PRM_Fusion04_60min_H62	599.816	2	407.171	1	b3	55.42	163263	0	8
YWGVASFLQK	sp|P02753|RET4_HUMAN	21221_YXB_XM_500ng_30cm_PRM_Fusion04_60min_H64	599.816	2	407.171	1	b3	55.4	509997	0	8
YWGVASFLQK	sp|P02753|RET4_HUMAN	21221_YXB_XM_500ng_30cm_PRM_Fusion04_60min_H65	599.816	2	407.171	1	b3	55.47	447324	0	8
YWGVASFLQK	sp|P02753|RET4_HUMAN	21222_YXB_XM_500ng_30cm_PRM_Fusion04_60min_H67	599.816	2	407.171	1	b3	55.43	517706	0	8
YWGVASFLQK	sp|P02753|RET4_HUMAN	21222_YXB_XM_500ng_30cm_PRM_Fusion04_60min_H68	599.816	2	407.171	1	b3	55.31	10169	0	8
YWGVASFLQK	sp|P02753|RET4_HUMAN	21222_YXB_XM_500ng_30cm_PRM_Fusion04_60min_H69	599.816	2	407.171	1	b3	55.35	1582400	0	8
YWGVASFLQK	sp|P02753|RET4_HUMAN	21222_YXB_XM_500ng_30cm_PRM_Fusion04_60min_H70	599.816	2	407.171	1	b3	55.34	2217659	0	8
YWGVASFLQK	sp|P02753|RET4_HUMAN	21222_YXB_XM_500ng_30cm_PRM_Fusion04_60min_H71	599.816	2	407.171	1	b3	55.53	418859	0	8
YWGVASFLQK	sp|P02753|RET4_HUMAN	21222_YXB_XM_500ng_30cm_PRM_Fusion04_60min_H73	599.816	2	407.171	1	b3	55.55	239927	6345	8
YWGVASFLQK	sp|P02753|RET4_HUMAN	21222_YXB_XM_500ng_30cm_PRM_Fusion04_60min_H78	599.816	2	407.171	1	b3	55.64	458400	0	8
YWGVASFLQK	sp|P02753|RET4_HUMAN	21223_YXB_XM_500ng_30cm_PRM_Fusion04_60min_H47	599.816	2	407.171	1	b3	53.59	2412924	0	7
YWGVASFLQK	sp|P02753|RET4_HUMAN	21223_YXB_XM_500ng_30cm_PRM_Fusion04_60min_H79	599.816	2	407.171	1	b3	53.33	856582	0	8
YWGVASFLQK	sp|P02753|RET4_HUMAN	21223_YXB_XM_500ng_30cm_PRM_Fusion04_60min_H80	599.816	2	407.171	1	b3	53.77	1182352	0	7
YWGVASFLQK	sp|P02753|RET4_HUMAN	21224_YXB_XM_500ng_30cm_PRM_Fusion04_60min_H81	599.816	2	407.171	1	b3	53.47	3312766	0	7
YWGVASFLQK	sp|P02753|RET4_HUMAN	21224_YXB_XM_500ng_30cm_PRM_Fusion04_60min_H82	599.816	2	407.171	1	b3	53.42	561958	9227	7
YWGVASFLQK	sp|P02753|RET4_HUMAN	21224_YXB_XM_500ng_30cm_PRM_Fusion04_60min_H83	599.816	2	407.171	1	b3	53.41	1591523	0	7
YWGVASFLQK	sp|P02753|RET4_HUMAN	21224_YXB_XM_500ng_30cm_PRM_Fusion04_60min_H84	599.816	2	407.171	1	b3	53.5	510518	0	8
YWGVASFLQK	sp|P02753|RET4_HUMAN	21224_YXB_XM_500ng_30cm_PRM_Fusion04_60min_H85	599.816	2	407.171	1	b3	53.41	1840529	0	7
YWGVASFLQK	sp|P02753|RET4_HUMAN	21224_YXB_XM_500ng_30cm_PRM_Fusion04_60min_H86	599.816	2	407.171	1	b3	53.37	2111725	0	8
YWGVASFLQK	sp|P02753|RET4_HUMAN	21224_YXB_XM_500ng_30cm_PRM_Fusion04_60min_H89	599.816	2	407.171	1	b3	52.86	1348735	0	8
YWGVASFLQK	sp|P02753|RET4_HUMAN	21224_YXB_XM_500ng_30cm_PRM_Fusion04_60min_H90	599.816	2	407.171	1	b3	53.57	2221063	0	7
YWGVASFLQK	sp|P02753|RET4_HUMAN	21224_YXB_XM_500ng_30cm_PRM_Fusion04_60min_H93	599.816	2	407.171	1	b3	53.58	1140047	0	8
YWGVASFLQK	sp|P02753|RET4_HUMAN	21224_YXB_XM_500ng_30cm_PRM_Fusion04_60min_H95	599.816	2	407.171	1	b3	53.62	1739467	0	7
YWGVASFLQK	sp|P02753|RET4_HUMAN	30110_YXB_XM_500ng_30cm_PRM_Fusion04_60min_H100	599.816	2	407.171	1	b3	55.28	1211516	0	8
YWGVASFLQK	sp|P02753|RET4_HUMAN	30110_YXB_XM_500ng_30cm_PRM_Fusion04_60min_H101	599.816	2	407.171	1	b3	55.28	689181	0	8
YWGVASFLQK	sp|P02753|RET4_HUMAN	30110_YXB_XM_500ng_30cm_PRM_Fusion04_60min_H102	599.816	2	407.171	1	b3	55.18	720667	0	8
YWGVASFLQK	sp|P02753|RET4_HUMAN	30110_YXB_XM_500ng_30cm_PRM_Fusion04_60min_H103	599.816	2	407.171	1	b3	55.3	1398769	0	8
YWGVASFLQK	sp|P02753|RET4_HUMAN	30110_YXB_XM_500ng_30cm_PRM_Fusion04_60min_H104	599.816	2	407.171	1	b3	55.28	198135	0	8
YWGVASFLQK	sp|P02753|RET4_HUMAN	30110_YXB_XM_500ng_30cm_PRM_Fusion04_60min_H107	599.816	2	407.171	1	b3	55.28	404933	0	8
YWGVASFLQK	sp|P02753|RET4_HUMAN	30110_YXB_XM_500ng_30cm_PRM_Fusion04_60min_H108	599.816	2	407.171	1	b3	55.29	1076424	0	8
YWGVASFLQK	sp|P02753|RET4_HUMAN	30110_YXB_XM_500ng_30cm_PRM_Fusion04_60min_H110	599.816	2	407.171	1	b3	55.28	1979486	0	8
YWGVASFLQK	sp|P02753|RET4_HUMAN	30110_YXB_XM_500ng_30cm_PRM_Fusion04_60min_H111	599.816	2	407.171	1	b3	55.2	2813805	0	8
YWGVASFLQK	sp|P02753|RET4_HUMAN	30110_YXB_XM_500ng_30cm_PRM_Fusion04_60min_H112	599.816	2	407.171	1	b3	55.4	1894603	0	8
YWGVASFLQK	sp|P02753|RET4_HUMAN	30110_YXB_XM_500ng_30cm_PRM_Fusion04_60min_H97	599.816	2	407.171	1	b3	55.54	684074	0	8
YWGVASFLQK	sp|P02753|RET4_HUMAN	30110_YXB_XM_500ng_30cm_PRM_Fusion04_60min_H98	599.816	2	407.171	1	b3	55.45	1773668	0	8
YWGVASFLQK	sp|P02753|RET4_HUMAN	30110_YXB_XM_500ng_30cm_PRM_Fusion04_60min_H99	599.816	2	407.171	1	b3	55.45	2737860	0	8
YWGVASFLQK	sp|P02753|RET4_HUMAN	30111_YXB_XM_500ng_30cm_PRM_Fusion04_60min_H113	599.816	2	407.171	1	b3	55.43	2225549	0	8
YWGVASFLQK	sp|P02753|RET4_HUMAN	30111_YXB_XM_500ng_30cm_PRM_Fusion04_60min_H114	599.816	2	407.171	1	b3	55.36	277411	0	8
YWGVASFLQK	sp|P02753|RET4_HUMAN	30111_YXB_XM_500ng_30cm_PRM_Fusion04_60min_H115	599.816	2	407.171	1	b3	55.35	1009661	0	8
YWGVASFLQK	sp|P02753|RET4_HUMAN	30111_YXB_XM_500ng_30cm_PRM_Fusion04_60min_H116	599.816	2	407.171	1	b3	55.27	1903584	0	8
YWGVASFLQK	sp|P02753|RET4_HUMAN	30111_YXB_XM_500ng_30cm_PRM_Fusion04_60min_H117	599.816	2	407.171	1	b3	55.23	2069618	0	8
YWGVASFLQK	sp|P02753|RET4_HUMAN	30111_YXB_XM_500ng_30cm_PRM_Fusion04_60min_H118	599.816	2	407.171	1	b3	55.42	2050143	0	8
YWGVASFLQK	sp|P02753|RET4_HUMAN	30111_YXB_XM_500ng_30cm_PRM_Fusion04_60min_H119	599.816	2	407.171	1	b3	55.4	628974	0	8
YWGVASFLQK	sp|P02753|RET4_HUMAN	30111_YXB_XM_500ng_30cm_PRM_Fusion04_60min_H120	599.816	2	407.171	1	b3	55.46	1501524	0	8
YWGVASFLQK	sp|P02753|RET4_HUMAN	30112_YXB_XM_500ng_30cm_PRM_Fusion04_60min_H10_R2	599.816	2	407.171	1	b3	55.58	930305	0	8
YWGVASFLQK	sp|P02753|RET4_HUMAN	30112_YXB_XM_500ng_30cm_PRM_Fusion04_60min_H4_R2	599.816	2	407.171	1	b3	55.56	3515048	0	8
YWGVASFLQK	sp|P02753|RET4_HUMAN	30112_YXB_XM_500ng_30cm_PRM_Fusion04_60min_H7_R2	599.816	2	407.171	1	b3	55.62	1325839	0	8
YWGVASFLQK	sp|P02753|RET4_HUMAN	30113_YXB_XM_500ng_30cm_PRM_Fusion04_60min_H11_R3	599.816	2	407.171	1	b3	55.62	1589806	43904	8
YWGVASFLQK	sp|P02753|RET4_HUMAN	30113_YXB_XM_500ng_30cm_PRM_Fusion04_60min_H14_R3	599.816	2	407.171	1	b3	55.66	554800	0	8
YWGVASFLQK	sp|P02753|RET4_HUMAN	30113_YXB_XM_500ng_30cm_PRM_Fusion04_60min_H15_R3	599.816	2	407.171	1	b3	55.7	257080	0	8
YWGVASFLQK	sp|P02753|RET4_HUMAN	30113_YXB_XM_500ng_30cm_PRM_Fusion04_60min_H16_R3	599.816	2	407.171	1	b3	55.72	430646	0	8
YWGVASFLQK	sp|P02753|RET4_HUMAN	30113_YXB_XM_500ng_30cm_PRM_Fusion04_60min_H9_R3	599.816	2	407.171	1	b3	55.66	2141338	0	8
YWGVASFLQK	sp|P02753|RET4_HUMAN	30114_YXB_XM_500ng_30cm_PRM_Fusion04_60min_H21_R2	599.816	2	407.171	1	b3	55.73	746735	6256	8
YWGVASFLQK	sp|P02753|RET4_HUMAN	30114_YXB_XM_500ng_30cm_PRM_Fusion04_60min_H24_R2	599.816	2	407.171	1	b3	55.89	621671	0	8
YWGVASFLQK	sp|P02753|RET4_HUMAN	30114_YXB_XM_500ng_30cm_PRM_Fusion04_60min_H25_R2	599.816	2	407.171	1	b3	55.88	1078497	0	8
YWGVASFLQK	sp|P02753|RET4_HUMAN	30114_YXB_XM_500ng_30cm_PRM_Fusion04_60min_H26_R2	599.816	2	407.171	1	b3	55.96	1460445	0	8
YWGVASFLQK	sp|P02753|RET4_HUMAN	30114_YXB_XM_500ng_30cm_PRM_Fusion04_60min_H27_R2	599.816	2	407.171	1	b3	55.94	1055030	0	8
YWGVASFLQK	sp|P02753|RET4_HUMAN	30116_YXB_XM_500ng_30cm_PRM_Fusion04_60min_H17_R3	599.816	2	407.171	1	b3	55.4	360188	0	8
YWGVASFLQK	sp|P02753|RET4_HUMAN	30116_YXB_XM_500ng_30cm_PRM_Fusion04_60min_H19_R3	599.816	2	407.171	1	b3	55.3	3977658	0	8
YWGVASFLQK	sp|P02753|RET4_HUMAN	30116_YXB_XM_500ng_30cm_PRM_Fusion04_60min_H23_R3	599.816	2	407.171	1	b3	55.42	556436	0	8
YWGVASFLQK	sp|P02753|RET4_HUMAN	30116_YXB_XM_500ng_30cm_PRM_Fusion04_60min_H28_R2	599.816	2	407.171	1	b3	55.51	928812	0	8
YWGVASFLQK	sp|P02753|RET4_HUMAN	30116_YXB_XM_500ng_30cm_PRM_Fusion04_60min_H29_R2	599.816	2	407.171	1	b3	55.54	745673	0	8
YWGVASFLQK	sp|P02753|RET4_HUMAN	30116_YXB_XM_500ng_30cm_PRM_Fusion04_60min_H30_R2	599.816	2	407.171	1	b3	55.48	663546	0	8
YWGVASFLQK	sp|P02753|RET4_HUMAN	30116_YXB_XM_500ng_30cm_PRM_Fusion04_60min_H32_R2	599.816	2	407.171	1	b3	55.55	1361619	0	8
YWGVASFLQK	sp|P02753|RET4_HUMAN	30116_YXB_XM_500ng_30cm_PRM_Fusion04_60min_H36_R2	599.816	2	407.171	1	b3	55.51	668582	0	8
YWGVASFLQK	sp|P02753|RET4_HUMAN	30116_YXB_XM_500ng_30cm_PRM_Fusion04_60min_H37_R2	599.816	2	407.171	1	b3	55.48	1867135	0	8
YWGVASFLQK	sp|P02753|RET4_HUMAN	30117_YXB_XM_500ng_30cm_PRM_Fusion04_60min_H20_R4	599.816	2	407.171	1	b3	55.52	1247363	0	8
YWGVASFLQK	sp|P02753|RET4_HUMAN	30117_YXB_XM_500ng_30cm_PRM_Fusion04_60min_H31_R3	599.816	2	407.171	1	b3	55.46	885185	0	8
YWGVASFLQK	sp|P02753|RET4_HUMAN	30117_YXB_XM_500ng_30cm_PRM_Fusion04_60min_H39_R2	599.816	2	407.171	1	b3	55.55	1695482	0	8
YWGVASFLQK	sp|P02753|RET4_HUMAN	30117_YXB_XM_500ng_30cm_PRM_Fusion04_60min_H40_R2	599.816	2	407.171	1	b3	55.6	383945	0	8
YWGVASFLQK	sp|P02753|RET4_HUMAN	30117_YXB_XM_500ng_30cm_PRM_Fusion04_60min_H41_R2	599.816	2	407.171	1	b3	55.53	1590824	0	8
YWGVASFLQK	sp|P02753|RET4_HUMAN	30117_YXB_XM_500ng_30cm_PRM_Fusion04_60min_H42_R2	599.816	2	407.171	1	b3	55.52	1886888	0	8
YWGVASFLQK	sp|P02753|RET4_HUMAN	30117_YXB_XM_500ng_30cm_PRM_Fusion04_60min_H43_R2	599.816	2	407.171	1	b3	55.52	900970	0	8
YWGVASFLQK	sp|P02753|RET4_HUMAN	30117_YXB_XM_500ng_30cm_PRM_Fusion04_60min_H48_R2	599.816	2	407.171	1	b3	55.55	1692633	0	8
YWGVASFLQK	sp|P02753|RET4_HUMAN	30117_YXB_XM_500ng_30cm_PRM_Fusion04_60min_H49_R2	599.816	2	407.171	1	b3	55.55	1310348	0	8
YWGVASFLQK	sp|P02753|RET4_HUMAN	30117_YXB_XM_500ng_30cm_PRM_Fusion04_60min_H50_R2	599.816	2	407.171	1	b3	55.56	2134110	0	8
YWGVASFLQK	sp|P02753|RET4_HUMAN	30117_YXB_XM_500ng_30cm_PRM_Fusion04_60min_H59_R2	599.816	2	407.171	1	b3	55.58	913561	0	8
YWGVASFLQK	sp|P02753|RET4_HUMAN	30117_YXB_XM_500ng_30cm_PRM_Fusion04_60min_H60_R2	599.816	2	407.171	1	b3	55.56	1145780	0	8
YWGVASFLQK	sp|P02753|RET4_HUMAN	30117_YXB_XM_500ng_30cm_PRM_Fusion04_60min_H63_R2	599.816	2	407.171	1	b3	55.56	815612	0	8
YWGVASFLQK	sp|P02753|RET4_HUMAN	30117_YXB_XM_500ng_30cm_PRM_Fusion04_60min_H66_R2	599.816	2	407.171	1	b3	55.6	1600537	0	8
YWGVASFLQK	sp|P02753|RET4_HUMAN	30117_YXB_XM_500ng_30cm_PRM_Fusion04_60min_H72_R2	599.816	2	407.171	1	b3	55.58	986242	0	8
YWGVASFLQK	sp|P02753|RET4_HUMAN	30117_YXB_XM_500ng_30cm_PRM_Fusion04_60min_H74_R2	599.816	2	407.171	1	b3	55.55	1324824	0	8
YWGVASFLQK	sp|P02753|RET4_HUMAN	30117_YXB_XM_500ng_30cm_PRM_Fusion04_60min_H75_R2	599.816	2	407.171	1	b3	55.76	549090	13472	8
YWGVASFLQK	sp|P02753|RET4_HUMAN	30117_YXB_XM_500ng_30cm_PRM_Fusion04_60min_H77_R2	599.816	2	407.171	1	b3	55.72	949643	99325	8
YWGVASFLQK	sp|P02753|RET4_HUMAN	30117_YXB_XM_500ng_30cm_PRM_Fusion04_60min_H87_R2	599.816	2	407.171	1	b3	55.86	734866	0	8
YWGVASFLQK	sp|P02753|RET4_HUMAN	30117_YXB_XM_500ng_30cm_PRM_Fusion04_60min_H88_R2	599.816	2	407.171	1	b3	55.86	1111848	0	8
YWGVASFLQK	sp|P02753|RET4_HUMAN	30117_YXB_XM_500ng_30cm_PRM_Fusion04_60min_H91_R2	599.816	2	407.171	1	b3	55.69	840087	979	8
YWGVASFLQK	sp|P02753|RET4_HUMAN	30117_YXB_XM_500ng_30cm_PRM_Fusion04_60min_H92_R2	599.816	2	407.171	1	b3	55.97	2435995	0	8
YWGVASFLQK	sp|P02753|RET4_HUMAN	30117_YXB_XM_500ng_30cm_PRM_Fusion04_60min_H94_R2	599.816	2	407.171	1	b3	55.94	1243379	0	8
YWGVASFLQK	sp|P02753|RET4_HUMAN	30117_YXB_XM_500ng_30cm_PRM_Fusion04_60min_H96_R2	599.816	2	407.171	1	b3	55.91	1832208	0	8
YWGVASFLQK	sp|P02753|RET4_HUMAN	30118_YXB_XM_500ng_30cm_PRM_Fusion04_60min_H18_R5	599.816	2	407.171	1	b3	55.6	427466	0	8
YWGVASFLQK	sp|P02753|RET4_HUMAN	30118_YXB_XM_500ng_30cm_PRM_Fusion04_60min_H38_R3	599.816	2	407.171	1	b3	55.62	984826	0	8
YWGVASFLQK	sp|P02753|RET4_HUMAN	30124_YXB_XM_500ng_30cm_PRM_Fusion04_60min_H105_R2	599.816	2	407.171	1	b3	52.5	0	0	0
YWGVASFLQK	sp|P02753|RET4_HUMAN	30124_YXB_XM_500ng_30cm_PRM_Fusion04_60min_H106_R2	599.816	2	407.171	1	b3	52.89	10961	0	7
YWGVASFLQK	sp|P02753|RET4_HUMAN	30124_YXB_XM_500ng_30cm_PRM_Fusion04_60min_H109_R2	599.816	2	407.171	1	b3	52.81	11409	0	6
YWGVASFLQK	sp|P02753|RET4_HUMAN	30124_YXB_XM_500ng_30cm_PRM_Fusion04_60min_H76_R3	599.816	2	407.171	1	b3	56	0	0	0
DPNGLPPEAQK	sp|P02753|RET4_HUMAN	21209_YXB1209_1ug_30cm_PRM_Fusion04_60min_H1	583.296	2	583.296	2	precursor	20.41	286091008	0	1
DPNGLPPEAQK	sp|P02753|RET4_HUMAN	21209_YXB1209_1ug_30cm_PRM_Fusion04_60min_H2	583.296	2	583.296	2	precursor	20.37	128106440	0	1
DPNGLPPEAQK	sp|P02753|RET4_HUMAN	21209_YXB1209_1ug_30cm_PRM_Fusion04_60min_H3	583.296	2	583.296	2	precursor	20.4	84956592	0	1
DPNGLPPEAQK	sp|P02753|RET4_HUMAN	21209_YXB1209_1ug_30cm_PRM_Fusion04_60min_H5	583.296	2	583.296	2	precursor	20.17	163631792	0	1
DPNGLPPEAQK	sp|P02753|RET4_HUMAN	21209_YXB1209_1ug_30cm_PRM_Fusion04_60min_H6	583.296	2	583.296	2	precursor	20.28	110851744	0	1
DPNGLPPEAQK	sp|P02753|RET4_HUMAN	21209_YXB1209_1ug_30cm_PRM_Fusion04_60min_H8	583.296	2	583.296	2	precursor	20.33	73690232	0	1
DPNGLPPEAQK	sp|P02753|RET4_HUMAN	21217_YXB_XM_500ng_30cm_PRM_Fusion04_60min_H12	583.296	2	583.296	2	precursor	20.33	140650592	0	1
DPNGLPPEAQK	sp|P02753|RET4_HUMAN	21217_YXB_XM_500ng_30cm_PRM_Fusion04_60min_H13	583.296	2	583.296	2	precursor	20.4	96986304	0	1
DPNGLPPEAQK	sp|P02753|RET4_HUMAN	21218_YXB_XM_500ng_30cm_PRM_Fusion04_60min_H22	583.296	2	583.296	2	precursor	20.22	179734496	0	1
DPNGLPPEAQK	sp|P02753|RET4_HUMAN	21219_YXB_XM_500ng_30cm_PRM_Fusion04_60min_H33	583.296	2	583.296	2	precursor	20.5	92160784	0	1
DPNGLPPEAQK	sp|P02753|RET4_HUMAN	21219_YXB_XM_500ng_30cm_PRM_Fusion04_60min_H34	583.296	2	583.296	2	precursor	20.55	109482904	0	1
DPNGLPPEAQK	sp|P02753|RET4_HUMAN	21219_YXB_XM_500ng_30cm_PRM_Fusion04_60min_H35	583.296	2	583.296	2	precursor	20.45	86537712	0	1
DPNGLPPEAQK	sp|P02753|RET4_HUMAN	21220_YXB_XM_500ng_30cm_PRM_Fusion04_60min_H44	583.296	2	583.296	2	precursor	20.36	255596016	0	1
DPNGLPPEAQK	sp|P02753|RET4_HUMAN	21220_YXB_XM_500ng_30cm_PRM_Fusion04_60min_H45	583.296	2	583.296	2	precursor	20.33	281496736	0	1
DPNGLPPEAQK	sp|P02753|RET4_HUMAN	21220_YXB_XM_500ng_30cm_PRM_Fusion04_60min_H46	583.296	2	583.296	2	precursor	20.6	62308420	0	1
DPNGLPPEAQK	sp|P02753|RET4_HUMAN	21220_YXB_XM_500ng_30cm_PRM_Fusion04_60min_H51	583.296	2	583.296	2	precursor	20.34	31837778	0	1
DPNGLPPEAQK	sp|P02753|RET4_HUMAN	21220_YXB_XM_500ng_30cm_PRM_Fusion04_60min_H52	583.296	2	583.296	2	precursor	20.24	76593928	0	1
DPNGLPPEAQK	sp|P02753|RET4_HUMAN	21220_YXB_XM_500ng_30cm_PRM_Fusion04_60min_H53	583.296	2	583.296	2	precursor	20.36	61831836	0	1
DPNGLPPEAQK	sp|P02753|RET4_HUMAN	21220_YXB_XM_500ng_30cm_PRM_Fusion04_60min_H54	583.296	2	583.296	2	precursor	20.4	95788168	0	1
DPNGLPPEAQK	sp|P02753|RET4_HUMAN	21220_YXB_XM_500ng_30cm_PRM_Fusion04_60min_H55	583.296	2	583.296	2	precursor	20.4	126464776	0	1
DPNGLPPEAQK	sp|P02753|RET4_HUMAN	21221_YXB_XM_500ng_30cm_PRM_Fusion04_60min_H56	583.296	2	583.296	2	precursor	20.32	270824448	0	1
DPNGLPPEAQK	sp|P02753|RET4_HUMAN	21221_YXB_XM_500ng_30cm_PRM_Fusion04_60min_H57	583.296	2	583.296	2	precursor	20.36	27057096	0	1
DPNGLPPEAQK	sp|P02753|RET4_HUMAN	21221_YXB_XM_500ng_30cm_PRM_Fusion04_60min_H58	583.296	2	583.296	2	precursor	20.38	97022440	0	1
DPNGLPPEAQK	sp|P02753|RET4_HUMAN	21221_YXB_XM_500ng_30cm_PRM_Fusion04_60min_H61	583.296	2	583.296	2	precursor	20.4	34746620	0	1
DPNGLPPEAQK	sp|P02753|RET4_HUMAN	21221_YXB_XM_500ng_30cm_PRM_Fusion04_60min_H62	583.296	2	583.296	2	precursor	20.4	53585608	0	1
DPNGLPPEAQK	sp|P02753|RET4_HUMAN	21221_YXB_XM_500ng_30cm_PRM_Fusion04_60min_H64	583.296	2	583.296	2	precursor	20.31	78293648	0	1
DPNGLPPEAQK	sp|P02753|RET4_HUMAN	21221_YXB_XM_500ng_30cm_PRM_Fusion04_60min_H65	583.296	2	583.296	2	precursor	20.43	82171792	0	1
DPNGLPPEAQK	sp|P02753|RET4_HUMAN	21222_YXB_XM_500ng_30cm_PRM_Fusion04_60min_H67	583.296	2	583.296	2	precursor	20.34	112592456	0	1
DPNGLPPEAQK	sp|P02753|RET4_HUMAN	21222_YXB_XM_500ng_30cm_PRM_Fusion04_60min_H68	583.296	2	583.296	2	precursor	20.25	126266784	0	1
DPNGLPPEAQK	sp|P02753|RET4_HUMAN	21222_YXB_XM_500ng_30cm_PRM_Fusion04_60min_H69	583.296	2	583.296	2	precursor	20.28	470320672	0	1
DPNGLPPEAQK	sp|P02753|RET4_HUMAN	21222_YXB_XM_500ng_30cm_PRM_Fusion04_60min_H70	583.296	2	583.296	2	precursor	20.3	466338976	0	1
DPNGLPPEAQK	sp|P02753|RET4_HUMAN	21222_YXB_XM_500ng_30cm_PRM_Fusion04_60min_H71	583.296	2	583.296	2	precursor	20.51	90626920	0	1
DPNGLPPEAQK	sp|P02753|RET4_HUMAN	21222_YXB_XM_500ng_30cm_PRM_Fusion04_60min_H73	583.296	2	583.296	2	precursor	20.48	47116644	0	1
DPNGLPPEAQK	sp|P02753|RET4_HUMAN	21222_YXB_XM_500ng_30cm_PRM_Fusion04_60min_H78	583.296	2	583.296	2	precursor	20.64	66180400	0	1
DPNGLPPEAQK	sp|P02753|RET4_HUMAN	21223_YXB_XM_500ng_30cm_PRM_Fusion04_60min_H47	583.296	2	583.296	2	precursor	19.17	153499264	0	1
DPNGLPPEAQK	sp|P02753|RET4_HUMAN	21223_YXB_XM_500ng_30cm_PRM_Fusion04_60min_H79	583.296	2	583.296	2	precursor	19.13	46890224	169143	1
DPNGLPPEAQK	sp|P02753|RET4_HUMAN	21223_YXB_XM_500ng_30cm_PRM_Fusion04_60min_H80	583.296	2	583.296	2	precursor	19.11	36338896	0	1
DPNGLPPEAQK	sp|P02753|RET4_HUMAN	21224_YXB_XM_500ng_30cm_PRM_Fusion04_60min_H81	583.296	2	583.296	2	precursor	19.35	203326080	0	1
DPNGLPPEAQK	sp|P02753|RET4_HUMAN	21224_YXB_XM_500ng_30cm_PRM_Fusion04_60min_H82	583.296	2	583.296	2	precursor	19.4	30751810	0	1
DPNGLPPEAQK	sp|P02753|RET4_HUMAN	21224_YXB_XM_500ng_30cm_PRM_Fusion04_60min_H83	583.296	2	583.296	2	precursor	19.38	117115168	0	1
DPNGLPPEAQK	sp|P02753|RET4_HUMAN	21224_YXB_XM_500ng_30cm_PRM_Fusion04_60min_H84	583.296	2	583.296	2	precursor	19.41	32733554	0	1
DPNGLPPEAQK	sp|P02753|RET4_HUMAN	21224_YXB_XM_500ng_30cm_PRM_Fusion04_60min_H85	583.296	2	583.296	2	precursor	19.38	130945296	0	1
DPNGLPPEAQK	sp|P02753|RET4_HUMAN	21224_YXB_XM_500ng_30cm_PRM_Fusion04_60min_H86	583.296	2	583.296	2	precursor	19.29	157765088	0	1
DPNGLPPEAQK	sp|P02753|RET4_HUMAN	21224_YXB_XM_500ng_30cm_PRM_Fusion04_60min_H89	583.296	2	583.296	2	precursor	19.48	80831928	0	1
DPNGLPPEAQK	sp|P02753|RET4_HUMAN	21224_YXB_XM_500ng_30cm_PRM_Fusion04_60min_H90	583.296	2	583.296	2	precursor	19.38	229099072	0	1
DPNGLPPEAQK	sp|P02753|RET4_HUMAN	21224_YXB_XM_500ng_30cm_PRM_Fusion04_60min_H93	583.296	2	583.296	2	precursor	19.51	71665800	0	1
DPNGLPPEAQK	sp|P02753|RET4_HUMAN	21224_YXB_XM_500ng_30cm_PRM_Fusion04_60min_H95	583.296	2	583.296	2	precursor	19.41	146002544	0	1
DPNGLPPEAQK	sp|P02753|RET4_HUMAN	30110_YXB_XM_500ng_30cm_PRM_Fusion04_60min_H100	583.296	2	583.296	2	precursor	20.17	41005076	0	1
DPNGLPPEAQK	sp|P02753|RET4_HUMAN	30110_YXB_XM_500ng_30cm_PRM_Fusion04_60min_H101	583.296	2	583.296	2	precursor	20.17	40385928	0	1
DPNGLPPEAQK	sp|P02753|RET4_HUMAN	30110_YXB_XM_500ng_30cm_PRM_Fusion04_60min_H102	583.296	2	583.296	2	precursor	20.15	60894604	0	1
DPNGLPPEAQK	sp|P02753|RET4_HUMAN	30110_YXB_XM_500ng_30cm_PRM_Fusion04_60min_H103	583.296	2	583.296	2	precursor	20.2	70713720	0	1
DPNGLPPEAQK	sp|P02753|RET4_HUMAN	30110_YXB_XM_500ng_30cm_PRM_Fusion04_60min_H104	583.296	2	583.296	2	precursor	20.33	11158484	0	1
DPNGLPPEAQK	sp|P02753|RET4_HUMAN	30110_YXB_XM_500ng_30cm_PRM_Fusion04_60min_H107	583.296	2	583.296	2	precursor	20.18	15140078	0	1
DPNGLPPEAQK	sp|P02753|RET4_HUMAN	30110_YXB_XM_500ng_30cm_PRM_Fusion04_60min_H108	583.296	2	583.296	2	precursor	20.2	42174064	0	1
DPNGLPPEAQK	sp|P02753|RET4_HUMAN	30110_YXB_XM_500ng_30cm_PRM_Fusion04_60min_H110	583.296	2	583.296	2	precursor	20.23	96594456	0	1
DPNGLPPEAQK	sp|P02753|RET4_HUMAN	30110_YXB_XM_500ng_30cm_PRM_Fusion04_60min_H111	583.296	2	583.296	2	precursor	20.01	116909984	0	1
DPNGLPPEAQK	sp|P02753|RET4_HUMAN	30110_YXB_XM_500ng_30cm_PRM_Fusion04_60min_H112	583.296	2	583.296	2	precursor	20.37	184796288	0	1
DPNGLPPEAQK	sp|P02753|RET4_HUMAN	30110_YXB_XM_500ng_30cm_PRM_Fusion04_60min_H97	583.296	2	583.296	2	precursor	20.42	53348184	0	1
DPNGLPPEAQK	sp|P02753|RET4_HUMAN	30110_YXB_XM_500ng_30cm_PRM_Fusion04_60min_H98	583.296	2	583.296	2	precursor	20.29	105590216	0	1
DPNGLPPEAQK	sp|P02753|RET4_HUMAN	30110_YXB_XM_500ng_30cm_PRM_Fusion04_60min_H99	583.296	2	583.296	2	precursor	20.37	324592992	0	1
DPNGLPPEAQK	sp|P02753|RET4_HUMAN	30111_YXB_XM_500ng_30cm_PRM_Fusion04_60min_H113	583.296	2	583.296	2	precursor	20.49	209832912	0	1
DPNGLPPEAQK	sp|P02753|RET4_HUMAN	30111_YXB_XM_500ng_30cm_PRM_Fusion04_60min_H114	583.296	2	583.296	2	precursor	20.37	17820294	1558988	1
DPNGLPPEAQK	sp|P02753|RET4_HUMAN	30111_YXB_XM_500ng_30cm_PRM_Fusion04_60min_H115	583.296	2	583.296	2	precursor	20.41	53643452	0	1
DPNGLPPEAQK	sp|P02753|RET4_HUMAN	30111_YXB_XM_500ng_30cm_PRM_Fusion04_60min_H116	583.296	2	583.296	2	precursor	20.26	116811560	0	1
DPNGLPPEAQK	sp|P02753|RET4_HUMAN	30111_YXB_XM_500ng_30cm_PRM_Fusion04_60min_H117	583.296	2	583.296	2	precursor	20.01	49119364	0	1
DPNGLPPEAQK	sp|P02753|RET4_HUMAN	30111_YXB_XM_500ng_30cm_PRM_Fusion04_60min_H118	583.296	2	583.296	2	precursor	19.87	144006160	0	1
DPNGLPPEAQK	sp|P02753|RET4_HUMAN	30111_YXB_XM_500ng_30cm_PRM_Fusion04_60min_H119	583.296	2	583.296	2	precursor	20.37	44722768	0	1
DPNGLPPEAQK	sp|P02753|RET4_HUMAN	30111_YXB_XM_500ng_30cm_PRM_Fusion04_60min_H120	583.296	2	583.296	2	precursor	20.36	118234216	0	1
DPNGLPPEAQK	sp|P02753|RET4_HUMAN	30112_YXB_XM_500ng_30cm_PRM_Fusion04_60min_H10_R2	583.296	2	583.296	2	precursor	20.49	85040624	0	1
DPNGLPPEAQK	sp|P02753|RET4_HUMAN	30112_YXB_XM_500ng_30cm_PRM_Fusion04_60min_H4_R2	583.296	2	583.296	2	precursor	20.43	299646688	0	1
DPNGLPPEAQK	sp|P02753|RET4_HUMAN	30112_YXB_XM_500ng_30cm_PRM_Fusion04_60min_H7_R2	583.296	2	583.296	2	precursor	20.35	128728520	0	1
DPNGLPPEAQK	sp|P02753|RET4_HUMAN	30113_YXB_XM_500ng_30cm_PRM_Fusion04_60min_H11_R3	583.296	2	583.296	2	precursor	20.65	242412400	0	1
DPNGLPPEAQK	sp|P02753|RET4_HUMAN	30113_YXB_XM_500ng_30cm_PRM_Fusion04_60min_H14_R3	583.296	2	583.296	2	precursor	20.45	78362800	0	1
DPNGLPPEAQK	sp|P02753|RET4_HUMAN	30113_YXB_XM_500ng_30cm_PRM_Fusion04_60min_H15_R3	583.296	2	583.296	2	precursor	20.7	31068236	0	1
DPNGLPPEAQK	sp|P02753|RET4_HUMAN	30113_YXB_XM_500ng_30cm_PRM_Fusion04_60min_H16_R3	583.296	2	583.296	2	precursor	20.58	74870752	0	1
DPNGLPPEAQK	sp|P02753|RET4_HUMAN	30113_YXB_XM_500ng_30cm_PRM_Fusion04_60min_H9_R3	583.296	2	583.296	2	precursor	20.43	351133440	0	1
DPNGLPPEAQK	sp|P02753|RET4_HUMAN	30114_YXB_XM_500ng_30cm_PRM_Fusion04_60min_H21_R2	583.296	2	583.296	2	precursor	20.61	111845096	0	1
DPNGLPPEAQK	sp|P02753|RET4_HUMAN	30114_YXB_XM_500ng_30cm_PRM_Fusion04_60min_H24_R2	583.296	2	583.296	2	precursor	20.95	61032604	0	1
[truncated: 202,002+ more rows]
