# Supplementary material for: In-Depth Serum Proteomics Reveals the Trajectory of Hallmarks of Cancer in Hepatitis B Virus–Related Liver Diseases
Source: Mol Cell Proteomics. 2023 May 19;22(7):100574. doi: 10.1016/j.mcpro.2023.100574 (PMC10316086; doi:10.1016/j.mcpro.2023.100574)
Supplement: Supplemental Table S10 [file mmc10.xlsx]

## Sheet: discovery cohort
Table S10. List of all proteins detected in the discovery cohort.
ALL		AA		DIA-MS
Gene name	Gene entry	Gene name	Gene entry	Gene name	Gene entry
A2M	P01023	A2M	P01023	IGLV7-46	A0A075B6I9
ACE	P12821	ACE	P12821	IGLV2-18	A0A075B6J9
ACE2	Q9BYF1	ACE2	Q9BYF1	IGLV3-10	A0A075B6K4
ADA	P00813	ADA	P00813	IGLV3-9	A0A075B6K5
ADAM12	O43184	ADAM12	O43184	IGKV2-28	A0A075B6P5
ADAM28	Q9UKQ2	ADAM28	Q9UKQ2	IGHV3-64	A0A075B6Q5
ADAM8	P78325	ADAM8	P78325	IGHV4-4	A0A075B6R2
ADAMTS13	Q76LX8	ADAMTS13	Q76LX8	IGKV2D-29	A0A075B6S2
ADH7	P40394	ADH7	P40394	IGKV1D-17	A0A075B6S4
ADIPOQ	Q15848	ADIPOQ	Q15848	IGKV1-27	A0A075B6S5
ADM	P35318	ADM	P35318	IGLV5-45	A0A087WSX0
FGF1	P05230	FGF1	P05230	IGHV4-30-2	A0A087WSY4
AFP	P02771	AFP	P02771	IGKV3D-15	A0A087WSY6
AHR	P35869	AHR	P35869	IGKV1D-8	A0A087WSZ0
AHSG	P02765	AHSG	P02765	IGKV2-40	A0A087WW87
ALB	P02768	ALB	P02768	IGHV3-49	A0A0A0MS15
ALDH3A1	P30838	ALDH3A1	P30838	IGKV6D-21	A0A0A0MT36
ANG	P03950	ANG	P03950	IGLV1-36	A0A0B4J1U3
ANGPT1	Q15389	ANGPT1	Q15389	IGHV6-1	A0A0B4J1U7
ANGPT2	O15123	ANGPT2	O15123	IGHV3-15	A0A0B4J1V0
ANGPTL2	Q9UKU9	ANGPTL2	Q9UKU9	IGHV3-21	A0A0B4J1V1
ANXA2	P07355	ANXA2	P07355	IGHV2-26	A0A0B4J1V2
AOC3	Q16853	AOC3	Q16853	IGHV3-73	A0A0B4J1V6
APCS	P02743	APCS	P02743	IGHV3-74	A0A0B4J1X5
APLN	Q9ULZ1	APLN	Q9ULZ1	IGHV3-43	A0A0B4J1X8
APOA1	P02647	APOA1	P02647	IGLV9-49	A0A0B4J1Y8
APOA2	P02652	APOA2	P02652	IGHV3-72	A0A0B4J1Y9
APOA4	P06727	APOA4	P06727	IGKV1D-13	A0A0B4J2D9
APOA5	Q6Q788	APOA5	Q6Q788	IGHV1-69D	A0A0B4J2H0
APOB	P04114	APOB	P04114	IGKV6-21	A0A0C4DH24
APOC2	P02655	APOC2	P02655	IGKV3D-20	A0A0C4DH25
APOC3	P02656	APOC3	P02656	IGHV1-3	A0A0C4DH29
APOC4	P55056	APOC4	P55056	IGHV1-18	A0A0C4DH31
APOD	P05090	APOD	P05090	IGHV1-24	A0A0C4DH33
APOE	P02649	APOE	P02649	IGHV4-28	A0A0C4DH34
APOF	Q13790	APOF	Q13790	IGHV5-51	A0A0C4DH38
APOH	P02749	APOH	P02749	IGHV1-58	A0A0C4DH39
APOL1	O14791	APOL1	O14791	IGHV4-61	A0A0C4DH41
APOL2	Q9BQE5	APOL2	Q9BQE5	IGKV3D-7	A0A0C4DH55
APOL3	O95236	APOL3	O95236	IGKV1-8	A0A0C4DH67
APOL5	Q9BWW9	APOL5	Q9BWW9	IGKV2-24	A0A0C4DH68
APOM	O95445	APOM	O95445	IGKV1-12	A0A0C4DH73
APOO	Q9BUR5	APOO	Q9BUR5	IGHV1-69-2	A0A0G2JMI3
AREG	P15514	AREG	P15514	IGHV7-4-1	A0A0J9YVY3
ARL2	P36404	ARL2	P36404	IGHV3-64D	A0A0J9YX35
ATAD2	Q6PL18	ATAD2	Q6PL18	IGHV5-10-1	A0A0J9YXX1
AVP	P01185	AVP	P01185	IGLC7	A0M8Q6
AXL	P30530	AXL	P30530	IGKV2-29	A2NJV5
AZGP1	P25311	AZGP1	P25311	ZNF814	B7Z6K7
B2M	P61769	B2M	P61769	MASP2	O00187
BCHE	P06276	BCHE	P06276	LEFTY2	O00292
BCL2	P10415	BCL2	P10415	QSOX1	O00391
BDNF	P23560	BDNF	P23560	CHL1	O00533
FGF2	P09038	FGF2	P09038	NRP1	O14786
BGLAP	P02818	BGLAP	P02818	APOL1	O14791
BMP2	P12643	BMP2	P12643	KRT86	O43790
BMP4	P12644	BMP4	P12644	CD5L	O43866
BMP7	P18075	BMP7	P18075	ICOSLG	O75144
BSG	P35613	BSG	P35613	ERN1	O75460
BTD	P43251	BTD	P43251	FCN3	O75636
C1QB	P02746	C1QB	P02746	ATRN	O75882
C1QC	P02747	C1QC	P02747	APOM	O95445
C1R	P00736	C1R	P00736	CP	P00450
C1S	P09871	C1S	P09871	F13A1	P00488
C2	P06681	C2	P06681	F2	P00734
C3	P01024	C3	P01024	C1R	P00736
C3AR1	Q16581	C3AR1	Q16581	HP	P00738
C4A	P0C0L4	C4A	P0C0L4	HPR	P00739
C4B	P0C0L5	C4B	P0C0L5	F9	P00740
C4BPA	P04003	C4BPA	P04003	F10	P00742
C5	P01031	C5	P01031	CFD	P00746
C5AR1	P21730	C5AR1	P21730	PLG	P00747
C6	P13671	C6	P13671	F12	P00748
C7	P10643	C7	P10643	CFB	P00751
C8A	P07357	C8A	P07357	CA1	P00915
C8B	P07358	C8B	P07358	SERPINC1	P01008
C8G	P07360	C8G	P07360	SERPINA1	P01009
C9	P02748	C9	P02748	SERPINA3	P01011
CALCA	P01258	CALCA	P01258	AGT	P01019
CALM3	P0DP25	CALM3	P0DP25	A2M	P01023
CAMP	P49913	CAMP	P49913	C3	P01024
CASP3	P42574	CASP3	P42574	C5	P01031
CAT	P04040	CAT	P04040	TIMP1	P01033
CCHCR1	Q8TD31	CCHCR1	Q8TD31	CST3	P01034
CCL1	P22362	CCL1	P22362	KNG1	P01042
CCL11	P51671	CCL11	P51671	IGF2	P01344
CCL13	Q99616	CCL13	Q99616	JCHAIN	P01591
CCL16	O15467	CCL16	O15467	IGKV1D-33	P01593
CCL17	Q92583	CCL17	Q92583	IGKV1-39	P01597
CCL18	P55774	CCL18	P55774	IGKV1-17	P01599
CCL19	Q99731	CCL19	Q99731	IGKV1D-16	P01601
CCL2	P13500	CCL2	P13500	IGKV1-5	P01602
CCL20	P78556	CCL20	P78556	IGKV3-20	P01619
CCL21	O00585	CCL21	O00585	IGKV3-15	P01624
CCL22	O00626	CCL22	O00626	IGLV1-47	P01700
CCL23	P55773	CCL23	P55773	IGLV1-51	P01701
CCL24	O00175	CCL24	O00175	IGLV1-40	P01703
CCL25	O15444	CCL25	O15444	IGLV2-14	P01704
CCL26	Q9Y258	CCL26	Q9Y258	IGLV2-11	P01706
CCL27	Q9Y4X3	CCL27	Q9Y4X3	IGLV2-8	P01709
CCL28	Q9NRJ3	CCL28	Q9NRJ3	IGLV3-19	P01714
CCL3	P10147	CCL3	P10147	IGLV3-1	P01715
CCL3L1	P16619	CCL3L1	P16619	IGLV3-25	P01717
CCL4	P13236	CCL4	P13236	IGLV3-27	P01718
CCL4L2	Q8NHW4	CCL4L2	Q8NHW4	IGLV6-57	P01721
CCL5	P13501	CCL5	P13501	IGHV1-69	P01742
CCL7	P80098	CCL7	P80098	IGHV1-46	P01743
CCL8	P80075	CCL8	P80075	IGHV3-48	P01763
CD163	Q86VB7	CD163	Q86VB7	IGHV3-23	P01764
CD200	P41217	CD200	P41217	IGHV3-53	P01767
CD24	P25063	CD24	P25063	IGHV3-30	P01768
CD276	Q5ZPR3	CD276	Q5ZPR3	IGHV3-33	P01772
CD4	P01730	CD4	P01730	IGHV3-7	P01780
CD40	P25942	CD40	P25942	IGHV3-9	P01782
CD40LG	P29965	CD40LG	P29965	IGHV4-39	P01824
CD44	P16070	CD44	P16070	PIGR	P01833
CD46	P15529	CD46	P15529	IGKC	P01834
CD58	P19256	CD58	P19256	IGHG2	P01859
CD59	P13987	CD59	P13987	IGHG3	P01860
CD5L	O43866	CD5L	O43866	IGHG4	P01861
CD70	P32970	CD70	P32970	IGHM	P01871
CD79A	P11912	CD79A	P11912	IGHA1	P01876
CD8A	P01732	CD8A	P01732	IGHA2	P01877
CDH1	P12830	CDH1	P12830	HBD	P02042
CEACAM3	P40198	CEACAM3	P40198	HBE1	P02100
CELA1	Q9UNI1	CELA1	Q9UNI1	KRT14	P02533
CES2	O00748	CES2	O00748	KRT6A	P02538
CETP	P11597	CETP	P11597	APOA1	P02647
CFB	P00751	CFB	P00751	APOE	P02649
CFD	P00746	CFD	P00746	APOA2	P02652
CFH	P08603	CFH	P08603	APOC1	P02654
CFHR1	Q03591	CFHR1	Q03591	APOC2	P02655
CFHR2	P36980	CFHR2	P36980	APOC3	P02656
CFHR4	Q92496	CFHR4	Q92496	FGA	P02671
CFHR5	Q9BXR6	CFHR5	Q9BXR6	FGB	P02675
CFI	P05156	CFI	P05156	FGG	P02679
CFP	P27918	CFP	P27918	CRP	P02741
CGB2	Q6NT52	CGB2	Q6NT52	APCS	P02743
CHGA	P10645	CHGA	P10645	C1QA	P02745
CHI3L1	P36222	CHI3L1	P36222	C1QB	P02746
CIC	Q96RK0	CIC	Q96RK0	C1QC	P02747
CLU	P10909	CLU	P10909	C9	P02748
COL1A1	P02452	COL1A1	P02452	APOH	P02749
COMP	P49747	COMP	P49747	LRG1	P02750
CORT	O00230	CORT	O00230	FN1	P02751
CPB2	Q96IY4	CPB2	Q96IY4	RBP4	P02753
CR1	P17927	CR1	P17927	AMBP	P02760
CR1L	Q2VPA4	CR1L	Q2VPA4	ORM1	P02763
CRH	P06850	CRH	P06850	AHSG	P02765
CRP	P02741	CRP	P02741	TTR	P02766
CSF1	P09603	CSF1	P09603	ALB	P02768
CSF2	P04141	CSF2	P04141	GC	P02774
CSF3	P09919	CSF3	P09919	PPBP	P02775
CSTB	P04080	CSTB	P04080	TFRC	P02786
CTGF	P29279	CTGF	P29279	TF	P02787
CTHRC1	Q96CG8	CTHRC1	Q96CG8	LTF	P02788
CTNNB1	P35222	CTNNB1	P35222	HPX	P02790
CTSD	P07339	CTSD	P07339	F11	P03951
CTSG	P08311	CTSG	P08311	KLKB1	P03952
CTSS	P25774	CTSS	P25774	C4BPA	P04003
CX3CL1	P78423	CX3CL1	P78423	VTN	P04004
CXCL1	P09341	CXCL1	P09341	FUCA1	P04066
CXCL10	P02778	CXCL10	P02778	PROC	P04070
CXCL11	O14625	CXCL11	O14625	APOB	P04114
CXCL12	P48061	CXCL12	P48061	LCAT	P04180
CXCL13	O43927	CXCL13	O43927	HRG	P04196
CXCL14	O95715	CXCL14	O95715	A1BG	P04217
CXCL16	Q9H2A7	CXCL16	Q9H2A7	KRT1	P04264
CXCL17	Q6UXB2	CXCL17	Q6UXB2	VWF	P04275
CXCL5	P42830	CXCL5	P42830	SHBG	P04278
CXCL8	P10145	CXCL8	P10145	IGKV1-16	P04430
CXCL9	Q07325	CXCL9	Q07325	IGKV3-11	P04433
CXCR3	P49682	CXCR3	P49682	H2AC4	P04908
DBH	P09172	DBH	P09172	IGF1	P05019
DBI	P07108	DBI	P07108	ALDOB	P05062
DCN	P07585	DCN	P07585	APOD	P05090
DCXR	Q7Z4W1	DCXR	Q7Z4W1	S100A8	P05109
DEFB4B	O15263	DEFB4B	O15263	SERPINA5	P05154
DKK1	O94907	DKK1	O94907	SERPING1	P05155
DPP4	P27487	DPP4	P27487	CFI	P05156
DSP	P15924	DSP	P15924	F13B	P05160
ECHS1	P30084	ECHS1	P30084	ICAM1	P05362
EDA	Q92838	EDA	Q92838	CLEC3B	P05452
EDN1	P05305	EDN1	P05305	SERPINA7	P05543
EFNA2	O43921	EFNA2	O43921	SERPIND1	P05546
EGF	P01133	EGF	P01133	BCHE	P06276
EGFR	P00533	EGFR	P00533	IGKV2-30	P06310
ENG	P17813	ENG	P17813	IGKV4-1	P06312
ENO2	P09104	ENO2	P09104	IGHV4-34	P06331
EPHA1	P21709	EPHA1	P21709	GSN	P06396
EPHA2	P29317	EPHA2	P29317	C2	P06681
EPHX1	P07099	EPHX1	P07099	S100A9	P06702
EPO	P01588	EPO	P01588	APOA4	P06727
ERBB3	P21860	ERBB3	P21860	LDHB	P07195
F10	P00742	F10	P00742	PROS1	P07225
F11	P03951	F11	P03951	CSF1R	P07333
F12	P00748	F12	P00748	C8A	P07357
F13A1	P00488	F13A1	P00488	C8B	P07358
F13B	P05160	F13B	P05160	GP1BA	P07359
F2	P00734	F2	P00734	C8G	P07360
F3	P13726	F3	P13726	PFN1	P07737
F5	P12259	F5	P12259	THBS1	P07996
F8	P00451	F8	P00451	SERPINA6	P08185
FABP3	P05413	FABP3	P05413	LPA	P08519
FABP4	P15090	FABP4	P15090	CD14	P08571
FAS	P25445	FAS	P25445	CFH	P08603
FASLG	P48023	FASLG	P48023	FCGR3A	P08637
FCAR	P24071	FCAR	P24071	SERPINF2	P08697
FCN3	O75636	FCN3	O75636	F7	P08709
FGA	P02671	FGA	P02671	DBH	P09172
FGB	P02675	FGB	P02675	SPARC	P09486
FGF19	O95750	FGF19	O95750	C1S	P09871
FGF21	Q9NSA1	FGF2	P09038	C4A	P0C0L4
FGF23	Q9GZV9	FGF21	Q9NSA1	C4B	P0C0L5
FGG	P02679	FGF23	Q9GZV9	CCDC175	P0C221
FLT1	P17948	FGG	P02679	IGLC6	P0CF74
FN1	P02751	FLT1	P17948	SAA1	P0DJI8
FST	P19883	FN1	P02751	SAA2	P0DJI9
GAS6	Q14393	FST	P19883	IGLC2	P0DOY2
GC	P02774	CSF3	P09919	IGHV1-8	P0DP01
GDA	P16260	GAS6	Q14393	C7	P10643
GDF15	Q99988	GC	P02774	PF4V1	P10720
GGT5	P36269	GDA	P16260	CLU	P10909
GHRL	Q9UBU3	GDF15	Q99988	HSPA5	P11021
GLUD1	P00367	GGT5	P36269	MBL2	P11226
GOT2	P00505	GHRL	Q9UBU3	CETP	P11597
GP6	Q9HCN6	GLUD1	P00367	F5	P12259
GPBP1	Q86WP2	CSF2	P04141	CDH1	P12830
GPC3	P51654	GOT2	P00505	PEPD	P12955
GPI	P06744	GP6	Q9HCN6	LAMP2	P13473
GPT	P24298	GPBP1	Q86WP2	ICAM2	P13598
GPX3	P22352	GPC3	P51654	KRT10	P13645
GRN	P28799	GPI	P06744	C6	P13671
GSN	P06396	GPT	P24298	LCP1	P13796
GSR	P00390	GPX3	P22352	SELL	P14151
GUSB	P08236	GRN	P28799	HSP90B1	P14625
HAMP	P81172	GSN	P06396	ANPEP	P15144
HBD	P02042	GSR	P00390	CPN1	P15169
HCRT	O43612	GUSB	P08236	IGLL1	P15814
HEXB	P07686	HAMP	P81172	CD44	P16070
HGF	P14210	HBD	P02042	IGFBP3	P17936
HIF1A	Q16665	HCRT	O43612	IGFBP2	P18065
HLA-G	P17693	HEXB	P07686	LBP	P18428
HMGB1	P09429	HGF	P14210	VCAM1	P19320
HMOX1	P09601	HIF1A	Q16665	ORM2	P19652
HP	P00738	HLA-G	P17693	ITIH2	P19823
HPGDS	O60760	HMGB1	P09429	ITIH1	P19827
HPSE	Q9Y251	HMOX1	P09601	PZP	P20742
HPX	P02790	HP	P00738	C4BPB	P20851
HSP90AA1	P07900	HPGDS	O60760	TNXB	P22105
HSPA4	P34932	HPSE	Q9Y251	GPX3	P22352
ICAM1	P05362	HPX	P02790	IGFBP4	P22692
ICAM3	P32942	HSP90AA1	P07900	CPN2	P22792
IFNA1	Q6QNB6	HSPA4	P34932	PROZ	P22891
IFNG	P01579	ICAM1	P05362	IGHV1-2	P23083
IFNK	Q9P0W0	ICAM3	P32942	FBLN1	P23142
IFNL1	Q8IU54	IFNA1	Q6QNB6	IGFBP6	P24592
IFNL2	Q8IZJ0	IFNG	P01579	AZGP1	P25311
IFNL3	Q8IZI9	IFNK	Q9P0W0	MSN	P26038
IFNW1	P05000	IFNL1	Q8IU54	MST1	P26927
IGF1	P05019	IFNL2	Q8IZJ0	PON1	P27169
IGF2	P01344	IFNL3	Q8IZI9	DPP4	P27487
IGFBP1	P08833	IFNW1	P05000	CFP	P27918
IGFBP2	P18065	IGF1	P05019	SERPINA4	P29622
IGFBP3	P17936	IGF2	P01344	BLVRB	P30043
IGFBP4	P22692	IGFBP1	P08833	PRDX2	P32119
IGHE	P01854	IGFBP2	P18065	CDH5	P33151
IL10	P22301	IGFBP3	P17936	MAN1A1	P33908
IL11	P20809	IGFBP4	P22692	THBS4	P35443
IL12A	P29459	IGHE	P01854	KRT9	P35527
IL12B	P29460	IL10	P22301	SAA4	P35542
IL13	P35225	IL11	P20809	IGFALS	P35858
IL15	P40933	IL12A	P29459	KRT2	P35908
IL15RA	Q13261	IL12B	P29460	SERPINF1	P36955
IL16	Q14005	IL13	P35225	CFHR2	P36980
IL17A	Q16552	IL15	P40933	GP5	P40197
IL17B	Q9P0M4	IL15RA	Q13261	PTGDS	P41222
IL17C	Q8TAD2	IL16	Q14005	MCAM	P43121
IL17D	Q96PD4	IL17A	Q16552	BTD	P43251
IL17F	Q14116	IL17B	Q9P0M4	AFM	P43652
IL18	Q9UHD0	IL17C	Q8TAD2	UTRN	P46939
IL19	P01583	IL17D	Q96PD4	MASP1	P48740
IL1A	P01584	IL17F	Q14116	COMP	P49747
IL1B	Q8WWZ1	IL18	Q9UHD0	SELENOP	P49908
IL1F10	P18510	IL19	P01583	CAMP	P49913
IL1RN	P60568	IL1A	P01584	RPS6KA3	P51812
IL2	Q9NYY1	IL1B	Q8WWZ1	LUM	P51884
IL20	Q9UHF5	IL1F10	P18510	APOC4	P55056
IL21	Q9HBE4	IL1RN	P60568	PLTP	P55058
IL22	Q9GZX6	IL2	Q9NYY1	INHBC	P55103
IL23A	Q9NPF7	IL20	Q9UHF5	CDH13	P55290
IL24	Q13007	IL21	Q9HBE4	ACTB	P60709
IL25	Q9H293	IL22	Q9GZX6	H4C1	P62805
IL26	Q9NPH9	IL23A	Q9NPF7	HBB	P68871
IL27	Q8NEV9	IL24	Q13007	HBG1	P69891
IL2RA	P01589	IL25	Q9H293	HBA1	P69905
IL3	P08700	IL26	Q9NPH9	GPLD1	P80108
IL31	Q6EBC2	IL27	Q8NEV9	IGLV3-21	P80748
IL32	P24001	IL2RA	P01589	HSPG2	P98160
IL33	O95760	IL3	P08700	CTBS	Q01459
IL34	Q6ZMJ4	IL31	Q6EBC2	CENPE	Q02224
IL36A	Q9UHA7	IL32	P24001	CFHR1	Q03591
IL36B	Q9NZH7	IL33	O95760	HGFAC	Q04756
IL36G	Q9NZH8	IL34	Q6ZMJ4	ITIH3	Q06033
IL36RN	Q9UBH0	IL36A	Q9UHA7	LGALS3BP	Q08380
IL37	Q9NZH6	IL36B	Q9NZH7	EFEMP1	Q12805
IL4	P05112	IL36G	Q9NZH8	LMAN2	Q12907
IL5	P05113	IL36RN	Q9UBH0	SPP2	Q13103
IL6	P05231	IL37	Q9NZH6	MMRN1	Q13201
IL6R	P08887	IL4	P05112	ALCAM	Q13740
IL7	P13232	IL5	P05113	APOF	Q13790
IL9	P15248	IL6	P05231	ENPP2	Q13822
INHBA	P08476	IL6R	P08887	DYNC1H1	Q14204
INPP5D	Q92835	IL7	P13232	GALE	Q14376
IRS1	P35568	IL9	P15248	SPARCL1	Q14515
ITGAM	P11215	INHBA	P08476	HABP2	Q14520
ITGAX	P20702	INPP5D	Q92835	ITPR2	Q14571
ITGB1	P05556	IRS1	P35568	ITIH4	Q14624
ITGB2	P05107	ITGAM	P11215	PCOLCE	Q15113
ITGB3	P05106	ITGAX	P20702	PON3	Q15166
ITIH4	Q14624	ITGB1	P05556	FCN2	Q15485
ITLN1	Q8WWA0	ITGB2	P05107	TGFBI	Q15582
KDR	P35968	ITGB3	P05106	CST6	Q15828
KITLG	P21583	ITIH4	Q14624	ADIPOQ	Q15848
KL	Q9UEF7	ITLN1	Q8WWA0	ECM1	Q16610
KLK1	P06870	KDR	P35968	AOC3	Q16853
KLK10	O43240	KITLG	P21583	STXBP5	Q5T5C0
KLK13	Q9UKR3	KL	Q9UEF7	L1TD1	Q5T7N2
KLK5	Q9Y337	KLK1	P06870	TMEM198	Q66K66
KLK6	Q92876	KLK10	O43240	C18orf63	Q68DL7
KLK8	O60259	KLK13	Q9UKR3	VASN	Q6EMK4
KLKB1	P03952	KLK5	Q9Y337	PI16	Q6UXB8
KRT1	P04264	KLK6	Q92876	ADAMTSL4	Q6UY14
KRT16	P08779	KLK8	O60259	ADAMTS13	Q76LX8
KRT19	P08727	KLKB1	P03952	ABI3BP	Q7Z7G0
LAP3	P28838	KRT1	P04264	CD163	Q86VB7
LASP1	Q14847	KRT16	P08779	ZGRF1	Q86YA3
LBP	P18428	KRT19	P08727	GUF1	Q8N442
LCN2	P80188	LAP3	P28838	DDX55	Q8NHQ9
LDLR	P01130	LASP1	Q14847	GGH	Q92820
LEP	P41159	LBP	P18428	PRG4	Q92954
LGALS3	P17931	LCN2	P80188	CPB2	Q96IY4
LGALS3BP	Q08380	LDLR	P01130	CNDP1	Q96KN2
LIF	P15018	LEP	P41159	PGLYRP2	Q96PD5
LIPG	Q9Y5X9	LGALS3	P17931	RARRES2	Q99969
LMNB1	P20700	LGALS3BP	Q08380	COLEC11	Q9BWP8
LPA	P08519	LIF	P15018	CADM1	Q9BY67
LRRFIP1	Q32MZ4	LIPG	Q9Y5X9	CDHR2	Q9BYE9
LTA	P01374	LMNB1	P20700	FTO	Q9C0B1
LTB	Q06643	LPA	P08519	GLIPR2	Q9H4G4
LTF	P02788	LRRFIP1	Q32MZ4	MMRN2	Q9H8L6
MAGEA4	P43358	LTA	P01374	APMAP	Q9HDC9
MAP1LC3B	Q9GZQ8	LTB	Q06643	IL1RAP	Q9NPH3
MAPT	P10636	LTF	P02788	CRTAC1	Q9NQ79
MBL2	P11226	CSF1	P09603	C1RL	Q9NZP8
MCM3	P25205	MAGEA4	P43358	FETUB	Q9UGM5
MCM4	P33991	MAP1LC3B	Q9GZQ8	PCYOX1	Q9UHG3
MCM6	Q14566	MAPT	P10636	AMACR	Q9UHK6
MDK	P21741	MBL2	P11226	SERPINA10	Q9UK55
MDM2	Q00987	MCM3	P25205	PLEKHH1	Q9ULM0
MGEA5	O60502	MCM4	P33991	PROCR	Q9UNN8
MGP	P08493	MCM6	Q14566	MINPP1	Q9UNW1
MIA	Q16674	MDK	P21741	ST3GAL6	Q9Y274
MICA	Q29983	MDM2	Q00987	LYVE1	Q9Y5Y7
MIF	P14174	MGEA5	O60502	FCGBP	Q9Y6R7
MKI67	P46013	MGP	P08493
MMP1	P03956	MIA	Q16674
MMP10	P09238	MICA	Q29983
MMP2	P08253	MIF	P14174
MMP3	P08254	MKI67	P46013
MMP7	P09237	MMP1	P03956
MMP8	P22894	MMP10	P09238
MMP9	P14780	MMP2	P08253
MPG	P29372	MMP3	P08254
MPO	P05164	MMP7	P09237
MUC6	Q6W4X9	MMP8	P22894
NAMPT	P43490	MMP9	P14780
NBR1	Q14596	MPG	P29372
NCAM1	P13591	MPO	P05164
NEXN	Q0ZGT2	MUC6	Q6W4X9
NGF	P01138	NAMPT	P43490
NGFR	P08138	NBR1	Q14596
NID2	Q14112	NCAM1	P13591
NOS3	P29474	NEXN	Q0ZGT2
NPPA	P01160	NGF	P01138
NPY	P01303	NGFR	P08138
NQO1	P15559	NID2	Q14112
NT5C2	P49902	NOS3	P29474
NTF3	P20783	NPPA	P01160
NTS	P30990	NPY	P01303
OLR1	P78380	NQO1	P15559
ORM1	P02763	NT5C2	P49902
OSM	P13725	NTF3	P20783
OTOR	Q9NRC9	NTS	P30990
PAGE5	Q96GU1	OLR1	P78380
PAPPA	Q13219	ORM1	P02763
PCSK9	Q8NBP7	OSM	P13725
PDCD1	Q15116	OTOR	Q9NRC9
PDGFA	P04085	PAGE5	Q96GU1
PDGFB	P01127	PAPPA	Q13219
PDGFC	Q9NRA1	PCSK9	Q8NBP7
PDGFD	Q9GZP0	PDCD1	Q15116
PDIA3	P30101	PDGFA	P04085
PECAM1	P16284	PDGFB	P01127
PEG10	Q86TG7	PDGFC	Q9NRA1
PENK	P01210	PDGFD	Q9GZP0
PEPD	P12955	PDGFA	P04085
PF4	P02776	PDIA3	P30101
PFN1	P07737	PECAM1	P16284
PGF	P49763	PEG10	Q86TG7
PI3	P19957	PENK	P01210
PIGR	P01833	PEPD	P12955
PLAT	P00750	PF4	P02776
PLAU	P00749	PFN1	P07737
PLG	P00747	PGF	P49763
PNOC	Q13519	PI3	P19957
PON1	P27169	PIGR	P01833
POSTN	Q15063	PLAT	P00750
PPBP	P02775	PLAU	P00749
PPIA	P62937	PLG	P00747
PRDX2	P32119	PNOC	Q13519
PRDX3	P30048	PON1	P27169
PRDX5	P30044	POSTN	Q15063
PRL	P01236	PPBP	P02775
PROCR	Q9UNN8	PPIA	P62937
PRTN3	P24158	PRDX2	P32119
PTGDS	P41222	PRDX3	P30048
PTH	P01270	PRDX5	P30044
PTX3	P26022	PRL	P01236
TOR2A	Q8N2E6	PROCR	Q9UNN8
RBP1	P09455	PRTN3	P24158
RBP4	P02753	PTGDS	P41222
RCOR3	Q9P2K3	PTH	P01270
REN	P00797	PTX3	P26022
RENBP	P51606	TOR2A	Q8N2E6
RETN	Q9HD89	RBP1	P09455
RNASE3	P12724	RBP4	P02753
RNLS	Q5VYX0	RCOR3	Q9P2K3
ROBO1	Q9Y6N7	REN	P00797
S100A12	P80511	RENBP	P51606
S100A8	P05109	RETN	Q9HD89
S100A9	P06702	RNASE3	P12724
S100B	P04271	RNLS	Q5VYX0
SCF	P21583	ROBO1	Q9Y6N7
SCUBE1	Q8IWY4	S100A12	P80511
SDC1	P18827	S100A8	P05109
SELE	P16581	S100A9	P06702
SELL	P14151	S100B	P04271
SELP	P16109	SCF	P21583
SERPINA1	P01009	SCUBE1	Q8IWY4
SERPINA12	Q8IW75	SDC1	P18827
SERPINA3	P01011	SELE	P16581
SERPINA4	P29622	SELL	P14151
SERPINA7	P05543	SELP	P16109
SERPINB2	P05120	SERPINA1	P01009
SERPINB3	P29508	SERPINA12	Q8IW75
SERPINB8	P50452	SERPINA3	P01011
SERPINC1	P01008	SERPINA4	P29622
SERPINE1	P05121	SERPINA7	P05543
SERPINF1	P36955	SERPINB2	P05120
SERPINF2	P08697	SERPINB3	P29508
SFN	P31947	SERPINB8	P50452
SHBG	P04278	SERPINC1	P01008
SOD1	P00441	SERPINE1	P05121
SOD2	P04179	SERPINF1	P36955
SPINK1	P00995	SERPINF2	P08697
SPP1	P10451	SFN	P31947
STK4	Q13043	SHBG	P04278
SYNPO2	Q9UMS6	SOD1	P00441
TAT	P17735	SOD2	P04179
TERT	O14746	SPINK1	P00995
TF	P02787	SPP1	P10451
TGFA	P01135	STK4	Q13043
TGFB1	P01137	SYNPO2	Q9UMS6
TGM2	P21980	TAT	P17735
THBD	P07204	TERT	O14746
THBS1	P07996	TF	P02787
IGHV3-64	A0A075B6Q5	TGFA	P01135
IGHV4-4	A0A075B6R2	TGFB1	P01137
IGKV2D-29	A0A075B6S2	TGM2	P21980
IGKV1D-17	A0A075B6S4	THBD	P07204
IGKV1-27	A0A075B6S5	THBS1	P07996
IGLV5-45	A0A087WSX0	TIMP1	P01033
IGHV4-30-2	A0A087WSY4	TIMP2	P16035
IGKV3D-15	A0A087WSY6	TNC	P24821
IGKV1D-8	A0A087WSZ0	TNF	P01375
IGKV2-40	A0A087WW87	TNFRSF11B	O00300
IGHV3-49	A0A0A0MS15	TNFRSF1A	P19438
IGKV6D-21	A0A0A0MT36	TNFRSF1B	P20333
IGLV1-36	A0A0B4J1U3	TNFRSF8	P28908
IGHV6-1	A0A0B4J1U7	TNFSF10	P50591
IGHV3-15	A0A0B4J1V0	TNFSF11	O14788
IGHV3-21	A0A0B4J1V1	TNFSF12	O43508
IGHV2-26	A0A0B4J1V2	TNFSF13	O75888
IGHV3-73	A0A0B4J1V6	TNFSF13B	Q9Y275
IGHV3-74	A0A0B4J1X5	TNFSF18	Q9UNG2
IGHV3-43	A0A0B4J1X8	TNFSF4	P23510
IGLV9-49	A0A0B4J1Y8	TNFSF8	P32971
IGHV3-72	A0A0B4J1Y9	TNFSF9	P41273
IGKV1D-13	A0A0B4J2D9	TNNI3	P19429
IGHV1-69D	A0A0B4J2H0	TNNT2	P45379
IGKV6-21	A0A0C4DH24	TNNT3	P45378
IGKV3D-20	A0A0C4DH25	TNS3	Q68CZ2
IGHV1-3	A0A0C4DH29	TP53	P04637
IGHV1-18	A0A0C4DH31	TPO	P07202
IGHV1-24	A0A0C4DH33	TTR	P02766
IGHV4-28	A0A0C4DH34	TXN	P10599
IGHV5-51	A0A0C4DH38	TYMP	P19971
IGHV1-58	A0A0C4DH39	TYRP1	P17643
IGHV4-61	A0A0C4DH41	VCAM1	P19320
IGKV3D-7	A0A0C4DH55	VEGFA	P15692
IGKV1-8	A0A0C4DH67	VEGFC	P49767
IGKV2-24	A0A0C4DH68	VIL1	P09327
IGKV1-12	A0A0C4DH73	VIM	P08670
IGHV1-69-2	A0A0G2JMI3	VTCN1	Q7Z7D3
IGHV7-4-1	A0A0J9YVY3	VTN	P04004
IGHV3-64D	A0A0J9YX35	VWF	P04275
IGHV5-10-1	A0A0J9YXX1	XCL1	P47992
IGLC7	A0M8Q6	XCL2	Q9UBD3
IGKV2-29	A2NJV5	XRCC5	P13010
ZNF814	B7Z6K7	YBX1	P67809
MASP2	O00187
LEFTY2	O00292
QSOX1	O00391
CHL1	O00533
NRP1	O14786
KRT86	O43790
ICOSLG	O75144
ERN1	O75460
ATRN	O75882
CP	P00450
HPR	P00739
F9	P00740
CA1	P00915
AGT	P01019
CST3	P01034
KNG1	P01042
JCHAIN	P01591
IGKV1D-33	P01593
IGKV1-39	P01597
IGKV1-17	P01599
IGKV1D-16	P01601
IGKV1-5	P01602
IGKV3-20	P01619
IGKV3-15	P01624
IGLV1-47	P01700
IGLV1-51	P01701
IGLV1-40	P01703
IGLV2-14	P01704
IGLV2-11	P01706
IGLV2-8	P01709
IGLV3-19	P01714
IGLV3-1	P01715
IGLV3-25	P01717
IGLV3-27	P01718
IGLV6-57	P01721
IGHV1-69	P01742
IGHV1-46	P01743
IGHV3-48	P01763
IGHV3-23	P01764
IGHV3-53	P01767
IGHV3-30	P01768
IGHV3-33	P01772
IGHV3-7	P01780
IGHV3-9	P01782
IGHV4-39	P01824
IGKC	P01834
IGHG2	P01859
IGHG3	P01860
IGHG4	P01861
IGHM	P01871
IGHA1	P01876
IGHA2	P01877
HBE1	P02100
KRT14	P02533
KRT6A	P02538
APOC1	P02654
C1QA	P02745
LRG1	P02750
AMBP	P02760
TFRC	P02786
FUCA1	P04066
PROC	P04070
LCAT	P04180
HRG	P04196
A1BG	P04217
IGKV1-16	P04430
IGKV3-11	P04433
H2AC4	P04908
ALDOB	P05062
SERPINA5	P05154
SERPING1	P05155
CLEC3B	P05452
SERPIND1	P05546
IGKV2-30	P06310
IGKV4-1	P06312
IGHV4-34	P06331
LDHB	P07195
PROS1	P07225
CSF1R	P07333
GP1BA	P07359
SERPINA6	P08185
CD14	P08571
FCGR3A	P08637
F7	P08709
SPARC	P09486
CCDC175	P0C221
IGLC6	P0CF74
SAA1	P0DJI8
SAA2	P0DJI9
IGLC2	P0DOY2
IGHV1-8	P0DP01
PF4V1	P10720
HSPA5	P11021
LAMP2	P13473
ICAM2	P13598
KRT10	P13645
LCP1	P13796
HSP90B1	P14625
ANPEP	P15144
CPN1	P15169
IGLL1	P15814
ORM2	P19652
ITIH2	P19823
ITIH1	P19827
PZP	P20742
C4BPB	P20851
TNXB	P22105
CPN2	P22792
PROZ	P22891
IGHV1-2	P23083
FBLN1	P23142
IGFBP6	P24592
MSN	P26038
MST1	P26927
BLVRB	P30043
CDH5	P33151
MAN1A1	P33908
THBS4	P35443
KRT9	P35527
SAA4	P35542
IGFALS	P35858
KRT2	P35908
GP5	P40197
MCAM	P43121
AFM	P43652
UTRN	P46939
MASP1	P48740
SELENOP	P49908
RPS6KA3	P51812
LUM	P51884
PLTP	P55058
INHBC	P55103
CDH13	P55290
ACTB	P60709
H4C1	P62805
HBB	P68871
HBG1	P69891
HBA1	P69905
GPLD1	P80108
IGLV3-21	P80748
HSPG2	P98160
CTBS	Q01459
CENPE	Q02224
HGFAC	Q04756
ITIH3	Q06033
EFEMP1	Q12805
LMAN2	Q12907
SPP2	Q13103
MMRN1	Q13201
ALCAM	Q13740
ENPP2	Q13822
DYNC1H1	Q14204
GALE	Q14376
SPARCL1	Q14515
HABP2	Q14520
ITPR2	Q14571
PCOLCE	Q15113
PON3	Q15166
FCN2	Q15485
TGFBI	Q15582
CST6	Q15828
ECM1	Q16610
STXBP5	Q5T5C0
L1TD1	Q5T7N2
TMEM198	Q66K66
C18orf63	Q68DL7
VASN	Q6EMK4
PI16	Q6UXB8
ADAMTSL4	Q6UY14
ABI3BP	Q7Z7G0
ZGRF1	Q86YA3
GUF1	Q8N442
DDX55	Q8NHQ9
GGH	Q92820
PRG4	Q92954
CNDP1	Q96KN2
PGLYRP2	Q96PD5
RARRES2	Q99969
COLEC11	Q9BWP8
CADM1	Q9BY67
CDHR2	Q9BYE9
FTO	Q9C0B1
GLIPR2	Q9H4G4
MMRN2	Q9H8L6
APMAP	Q9HDC9
IL1RAP	Q9NPH3
CRTAC1	Q9NQ79
C1RL	Q9NZP8
FETUB	Q9UGM5
PCYOX1	Q9UHG3
AMACR	Q9UHK6
SERPINA10	Q9UK55
PLEKHH1	Q9ULM0
MINPP1	Q9UNW1
ST3GAL6	Q9Y274
LYVE1	Q9Y5Y7
FCGBP	Q9Y6R7
IGLV7-46	A0A075B6I9
IGLV2-18	A0A075B6J9
IGLV3-10	A0A075B6K4
IGLV3-9	A0A075B6K5
IGKV2-28	A0A075B6P5
TIMP1	P01033
TIMP2	P16035
TNC	P24821
TNF	P01375
TNFRSF11B	O00300
TNFRSF1A	P19438
TNFRSF1B	P20333
TNFRSF8	P28908
TNFSF10	P50591
TNFSF11	O14788
TNFSF12	O43508
TNFSF13	O75888
TNFSF13B	Q9Y275
TNFSF18	Q9UNG2
TNFSF4	P23510
TNFSF8	P32971
TNFSF9	P41273
TNNI3	P19429
TNNT2	P45379
TNNT3	P45378
TNS3	Q68CZ2
TP53	P04637
TPO	P07202
TTR	P02766
TXN	P10599
TYMP	P19971
TYRP1	P17643
VCAM1	P19320
VEGFA	P15692
VEGFC	P49767
VIL1	P09327
VIM	P08670
VTCN1	Q7Z7D3
VTN	P04004
VWF	P04275
XCL1	P47992
XCL2	Q9UBD3
XRCC5	P13010
YBX1	P67809
