# Supplementary material for: In-Depth Serum Proteomics Reveals the Trajectory of Hallmarks of Cancer in Hepatitis B Virus–Related Liver Diseases
Source: Mol Cell Proteomics. 2023 May 19;22(7):100574. doi: 10.1016/j.mcpro.2023.100574 (PMC10316086; doi:10.1016/j.mcpro.2023.100574)
Supplement: Supplemental Table S11 [file mmc11.xlsx]

## Sheet: Sheet1
Table S11. List of 408 biomarkers and 377 drug targets that were detected in this study.
408 biomarkers									377 drug targets
A2M	CETP	IFNK	MMP9	TNC	C5	FASLG	KLK6		ACE2	CCL20	DKK1	HSP90AA1	KDR	PDGFA	TNFRSF8	IGFBP6
ACE	CFB	IFNL1	MPG	TNF	C5AR1	FCN3	KLKB1		ADA	CCL21	DPP4	ICAM1	KITLG	PDGFB	TNFSF10	CDH5
ACE2	CFD	IGF1	MPO	TNFRSF11B	CALCA	FGB	KRT1		ADAM8	CCL22	EDN1	IFNG	KLK1	PDGFC	TNFSF11	MCAM
ADA	CFH	IGF2	MUC6	TNFRSF1A	CALM3	FGF21	KRT16		ADH7	CCL23	EGF	IFNL1	KLK5	PDGFD	TNFSF12	UTRN
ADAM12	CHGA	IGFBP1	NAMPT	TNFRSF1B	CAMP	FGF23	KRT19		ADIPOQ	CCL3	EGFR	IFNL3	KLK6	PECAM1	TNFSF13	RPS6KA3
ADAM28	CHI3L1	IGFBP2	NGF	TNFRSF8	CASP3	FLT1	LASP1		ADM	CCL5	ENG	IFNW1	KLK8	PEPD	TNFSF13B	PLTP
ADAM8	CLU	IGFBP3	NID2	TNFSF10	CAT	FN1	LBP		FGF1	CD163	EPHA1	IGF1	KLKB1	PGF	TNFSF4	INHBC
ADAMTS13	COMP	IGFBP4	NOS3	TNFSF12	CCL11	FST	LCN2		AFP	CD200	EPHA2	IGF2	KRT19	PLAT	TNNI3	HBB
ADIPOQ	CPB2	IGHE	NPPA	TNFSF13	CCL17	GAS6	LDLR		AHR	CD24	EPO	IGFBP1	LASP1	PLAU	TNNT2	HSPG2
ADM	CR1	IL10	NPY	TNFSF13B	CCL18	GC	LEP		AHSG	CD276	ERBB3	IGFBP2	LBP	PLG	TP53	CENPE
AFP	CRP	IL11	NQO1	TNNI3	CCL2	GDF15	LGALS3		ALB	CD4	F10	IGFBP3	LCN2	PON1	TPO	HGFAC
AHR	CSF1	IL12B	NTS	TNNT2	CCL20	GP6	LGALS3BP		ANG	CD40	F11	IL10	LDLR	POSTN	TTR	ALCAM
AHSG	CSF2	IL15	OLR1	TP53	CCL21	GPC3	LIF		ANGPT1	CD40LG	F12	IL11	LEP	PPIA	TXN	ENPP2
ALB	CSF3	IL16	ORM1	TTR	CCL26	GPX3	LIPG		ANGPT2	CD44	F13A1	IL12A	LGALS3	PRDX5	TYMP	GALE
ANG	CSTB	IL17A	OSM	TXN	CCL3	GRN	LMNB1		ANXA2	CD46	F13B	IL12B	LIF	PRL	TYRP1	ITPR2
ANGPT1	CTGF	IL18	PAPPA	TYMP	CCL5	GSN	LPA		AOC3	CD58	F2	IL13	LIPG	PRTN3	VCAM1	GGH
ANGPT2	CTHRC1	IL1A	PCSK9	VCAM1	CCL8	GSR	LTA		APCS	CD59	F3	IL15	LPA	PTH	VEGFA	PRG4
ANGPTL2	CTNNB1	IL1B	PDCD1	VEGFA	CD163	HGF	MAPT		APLN	CD70	F5	IL15RA	LTA	RBP4	VEGFC	IL1RAP
ANXA2	CTSD	IL1F10	PDGFA	VEGFC	CD200	HIF1A	MBL2		APOA1	CD8A	F8	IL16	LTB	REN	VTCN1	AMACR
AOC3	CTSS	IL1RN	PDGFB	VIL1	CD24	HLA-G	MCM3		APOA2	CDH1	FABP4	IL17A	LTF	RENBP	VWF	LYVE1
APCS	CX3CL1	IL21	PDIA3	VIM	CD276	HMGB1	MCM4		APOA4	CEACAM3	FAS	IL17D	MAGEA4	ROBO1	XRCC5
APLN	CXCL1	IL22	PECAM1	VTCN1	CD4	HMOX1	MDK		APOB	CELA1	FASLG	IL17F	MAPT	S100A12	IGHV5-51
APOA1	CXCL10	IL23A	PEG10	VTN	CD40	HP	MDM2		APOC3	CETP	FCAR	IL18	MBL2	S100A8	IGHV5-10-1
APOA2	CXCL12	IL24	PEPD	VWF	CD40LG	HPGDS	MGP		APOE	CFB	FGA	IL19	MCM6	S100A9	MASP2
APOA5	CXCL13	IL27	PF4	XRCC5	CD44	HPSE	MICA		APOH	CFD	FGB	IL1A	MDK	S100B	NRP1
APOB	CXCL14	IL2RA	PFN1	YBX1	CD59	HPX	MIF		AREG	CFH	FGF21	IL1B	MDM2	SDC1	ICOSLG
APOC2	CXCL16	IL32	PGF	IGKV1-27	CD5L	HSP90AA1	MMP1		ARL2	CFI	FGF23	IL2	MGEA5	SELE	ERN1
APOC3	CXCL5	IL33	PIGR	QSOX1	CD70	HSPA4	MMP2		ATAD2	CFP	FGG	IL20	MIA	SELL	F9
APOD	CXCL8	IL34	PLAT	CHL1	CD8A	ICAM1	MMP3		AVP	CLU	FLT1	IL21	MIF	SELP	CA1
APOE	CXCL9	IL37	PLAU	NRP1	CDH1	ICAM3	MMP7		AXL	CPB2	FN1	IL22	MKI67	SERPINA1	AGT
APOH	CXCR3	IL4	PLG	HPR	CEACAM3	IFNG	MMP8		AZGP1	CR1	FST	IL23A	MMP1	SERPINB2	KNG1
APOM	DCN	IL5	PON1	CA1	CADM1	IL1RAP	AMACR		B2M	CRH	GAS6	IL24	MMP10	SERPINB3	KRT6A
AREG	DCXR	IL6	POSTN	AGT	RARRES2	GGH	TGFBI		BCHE	CRP	GDA	IL25	MMP2	SERPINC1	TFRC
ATAD2	DKK1	IL6R	PPBP	CST3	S100A8	SOD1	FCGR3A		BCL2	CSF1	GDF15	IL2RA	MMP3	SERPINE1	PROC
AVP	DPP4	IL7	PPIA	IGKC	S100A9	SOD2	SPARC		BDNF	CSF2	GHRL	IL31	MMP7	SERPINF1	LCAT
AXL	EDN1	INHBA	PRDX2	IGHM	S100B	SPINK1	SAA1		FGF2	CSF3	GP6	IL32	MMP8	SOD1	SERPINA5
AZGP1	EFNA2	IRS1	PRDX3	IGHA1	SCUBE1	SPP1	SAA2		BMP2	CTGF	GPC3	IL33	MMP9	SOD2	SERPING1
B2M	EGF	ITGAM	PRDX5	KRT14	SDC1	STK4	PF4V1		BMP4	CTNNB1	GPI	IL37	MPO	SPP1	SERPIND1
BCHE	EGFR	ITGB1	PRL	APOC1	SELE	SYNPO2	HSPA5		BSG	CTSD	GRN	IL4	NAMPT	STK4	LDHB
BCL2	ENG	ITGB3	PROCR	C1QA	SELL	TERT	LAMP2		C1QB	CTSG	GSN	IL5	NCAM1	TERT	CSF1R
BDNF	ENO2	ITIH4	PRTN3	LRG1	SELP	TF	KRT10		C1S	CTSS	GSR	IL6	NGF	TF	GP1BA
FGF2	EPHA2	ITLN1	PTGDS	AMBP	SERPINA1	TGFA	HSP90B1		C3	CX3CL1	GUSB	IL6R	NGFR	TGFA	SERPINA6
BMP4	EPO	KDR	PTH	HRG	SERPINA12	TGFB1	ANPEP		C3AR1	CXCL1	HAMP	IL7	NOS3	TGFB1	CD14
BMP7	ERBB3	KITLG	PTX3	A1BG	SERPINA3	TGM2	ORM2		C5	CXCL10	HCRT	IL9	NPY	TGM2	FCGR3A
BSG	F11	KL	RBP4	ALDOB	SERPINB2	THBD	FBLN1		C5AR1	CXCL11	HGF	INHBA	NQO1	THBD	F7
C1R	F2	KLK1	REN	SERPIND1	SERPINB3	THBS1	IGFBP6		CALCA	CXCL12	HIF1A	INPP5D	NTF3	THBS1	SPARC
C3	F3	KLK10	RETN	LDHB	SERPINE1	TIMP1	CDH5		CAMP	CXCL13	HMGB1	IRS1	OLR1	TNC	SAA1
C3AR1	FABP3	KLK13	RNASE3	PROS1	SFN	TIMP2	KRT9		CASP3	CXCL8	HMOX1	ITGAM	OSM	TNF	HSPA5
C4BPA	FABP4	KLK5	S100A12	CD14	SHBG	LYVE1	SAA4		CAT	CXCR3	HP	ITGB1	PAGE5	TNFRSF11B	HSP90B1
SELENOP	RPS6KA3	LUM	PLTP	CDH13	GPLD1	ITIH3	MCAM		CCL11	DBH	HPGDS	ITGB2	PCSK9	TNFRSF1A	ANPEP
EFEMP1	MMRN1	ALCAM	ENPP2	SPARCL1	HABP2	ITPR2	FCN2		CCL2	DCN	HPSE	ITGB3	PDCD1	TNFRSF1B	CPN1
