# Supplementary material for: In-Depth Serum Proteomics Reveals the Trajectory of Hallmarks of Cancer in Hepatitis B Virus–Related Liver Diseases
Source: Mol Cell Proteomics. 2023 May 19;22(7):100574. doi: 10.1016/j.mcpro.2023.100574 (PMC10316086; doi:10.1016/j.mcpro.2023.100574)
Supplement: Supplemental Table S12 [file mmc12.xlsx]

## Sheet: biomarker-table
Table S12. List of diseases enriched in the biomarkers and drug targets detected in this study.
Disease type	-Log (P value)	Z-score	Biomarker number
Hepatitis	100	38	124
Liver cirrhosis	63	29	82
Hepatocellular Carcinoma	21	17	27
Intrahepatic Cholangiocarcinoma	37	20	59
Combined HCC and Cholangiocarcinoma	8.4	15	6
Chronic liver disease	68	37	64
Alcoholic Liver Diseases	40	25	45
Fatty Liver Disease	99	36	126
Hepatoblastoma	47	24	67
Autoimmune hepatitis	24	18	32
Hepatic Encephalopathy	31	24	30
Primary Malignant Liver Neoplasm	14	15	15
Hepatic Fibrosis	3.5	5.4	6
Chemical/Drug Induced Liver Injury	45	23	66
Portal Hypertension	39	26	42
Hyperbilirubinemia	12	12	18
Liver Failure	31	20	44
Icterus	14	12	25
Hepatomegaly	12	9.4	33
Ascites	32	22	39
Disease type	-Log (P value)	Z-score	Drug target number
Hepatitis	100	39	121
Liver cirrhosis	66	31	82
Hepatocellular Carcinoma	23	19	28
Intrahepatic Cholangiocarcinoma	30	18	50
Combined HCC and Cholangiocarcinoma	8.7	15	6
Chronic liver disease	61	35	58
Alcoholic Liver Diseases	42	27	45
Fatty Liver Disease	100	37	124
Hepatoblastoma	51	26	68
Autoimmune liver disease	6	9.7	6
Hepatic Encephalopathy	30	24	29
Primary Malignant Liver Neoplasm	16	17	16
Hepatic Fibrosis	4.7	6.8	7
Chemical/Drug Induced Liver Injury	55	27	72
Portal Hypertension	37	25	39
Hyperbilirubinemia	14	13	19
Liver Failure	32	21	44
Icterus	17	13	27
Hepatomegaly	16	12	37
Ascites	35	23	40
