# Supplementary material for: In-Depth Serum Proteomics Reveals the Trajectory of Hallmarks of Cancer in Hepatitis B Virus–Related Liver Diseases
Source: Mol Cell Proteomics. 2023 May 19;22(7):100574. doi: 10.1016/j.mcpro.2023.100574 (PMC10316086; doi:10.1016/j.mcpro.2023.100574)
Supplement: Supplemental Table S13 [file mmc13.xlsx]

## Sheet: Sheet 1
Table S13. List of DEPs identified by antibody arrays and DIA-MS.
Combination		CHB/N	CHB/N	LC/N	LC/N	HCC/N	HCC/N	LC/CHB	LC/CHB	HCC/CHB	HCC/CHB	HCC/LC	HCC/LC
GeneName	PMT	ratio	pvalue	ratio	pvalue	ratio	pvalue	ratio	pvalue	ratio	pvalue	ratio	pvalue
A1BG	MS	1.2789	0.0183376	0.924843	0.154138	1.15561	0.0701189	0.723158	0.00236359	0.903599	0.29378	1.24952	0.00421923
A2M	MS	1.81677	0.0178576	0.870352	0.485308	1.54995	0.033837	0.479066	0.0137059	0.853134	0.735919	1.78083	0.0779905
ABI3BP	MS	5.94697	0.0115433	4.65429	0.148536	4.00744	0.00806987	0.782632	0.362954	0.673863	0.452845	0.861022	0.632156
ACE	800	1.07691	0.118133	1.50173	0.00272157	1.29296	0.155847	1.39449	0.114461	1.20062	0.947954	0.860978	0.0659707
ACTB	MS	0.247435	0.0132616	0.114099	0.118133	0.221907	0.00269494	0.461128	0.0337746	0.896826	0.639917	1.94485	0.0287597
ADAM28	700	1.23542	0.0660855	1.48047	0.00329716	1.51017	0.155847	1.19835	0.129456	1.2224	0.878941	1.02007	0.114677
ADAMTS13	MS	1.76289	0.497686	4.82475	9.5507e-05	2.92675	0.0285541	2.73684	0.000539847	1.6602	0.122376	0.606612	0.0143703
ADIPOQ	700	1.20883	0.242187	1.78154	0.00150117	1.50373	0.0412594	1.47376	0.0440208	1.24395	0.479465	0.844064	0.0779905
AFGF	800	1.19817	0.0504911	1.4284	0.0198461	1.11305	0.0964194	1.19216	0.379592	0.928959	0.414525	0.779227	0.074387
AFM	MS	1.685	7.47304e-05	1.25951	0.340428	1.05026	0.725277	0.747484	0.00940237	0.623297	1.35043e-05	0.83386	0.452845
AGT	MS	0.835875	0.0660855	1.02679	0.701502	1.29686	0.000822216	1.2284	0.173596	1.5515	5.50205e-08	1.26303	0.000216447
AHSG	MS	1.4583	0.000195449	1.10533	0.473098	1.01442	0.860524	0.757956	0.0125609	0.695622	7.84027e-05	0.917761	0.420775
ALB	MS	1.15363	0.102794	0.495082	0.0528525	0.923809	0.871155	0.429153	5.08523e-07	0.800786	0.094921	1.86597	1.1556e-06
ALCAM	MS	3.95462	0.0363159	4.92913	0.00150117	3.06631	0.0399342	1.24642	0.301061	0.775373	0.59397	0.622079	0.0508366
ALDOB	MS	3.18743	0.0018364	1.91889	0.000195449	2.61064	2.09425e-06	0.602017	0.388084	0.81904	0.711457	1.36049	0.0210862
AMBP	MS	0.909375	0.17816	0.745777	0.00171769	1.00576	0.570258	0.820098	0.0266874	1.10599	0.271846	1.3486	0.000211855
ANGPT1	700	1.57145	0.000926152	1.59671	0.0122054	1.71205	0.000488246	1.01607	0.286757	1.08947	0.973963	1.07224	0.338371
ANPEP	MS	2.8764	0.000863156	7.78863	1.59403e-08	8.10689	2.75517e-10	2.70777	1.1392e-07	2.81841	4.39393e-10	1.04086	0.883233
AOC3	MS	1.04378	0.701502	6.23801	8.49521e-08	2.98044	0.0161351	5.97638	3.59737e-09	2.85544	0.0105681	0.477788	7.76934e-06
APCS	MS	0.625894	0.000228241	0.52638	2.48422e-05	1.50119	0.000104849	0.841005	0.074974	2.39848	5.77635e-11	2.85192	1.31478e-11
APMAP	MS	0.625282	0.0528525	0.828256	0.46106	1.053	0.525265	1.32461	0.222171	1.68404	0.00240249	1.27135	0.114677
APOA1	MS	0.783208	0.0125489	0.58287	1.33785e-05	0.866952	0.00167531	0.744208	0.0762539	1.10692	0.62059	1.48739	0.00196683
APOA2	MS	0.830125	0.17816	0.533203	8.80405e-05	0.721906	0.0082327	0.642316	0.00163753	0.869636	0.141908	1.35391	0.00421923
APOA4	800	1.64207	0.0081995	1.55633	0.00329716	1.72158	0.00350647	0.947783	0.469597	1.04842	0.609118	1.10618	0.77728
APOA5	800	1.38287	0.00351238	1.38467	0.0220252	1.37701	0.0231661	1.0013	0.80952	0.995764	0.372332	0.994471	0.687288
APOB	MS	1.32539	0.760618	0.585611	2.95487e-05	0.908398	0.223818	0.441841	3.40674e-05	0.685382	0.109759	1.5512	6.23784e-05
APOC1	MS	0.913461	0.562013	0.316014	6.82973e-08	0.357757	2.56817e-08	0.345952	6.51434e-08	0.39165	3.69192e-08	1.13209	0.40219
APOC3	MS	0.625909	0.00106511	0.345771	2.47318e-07	0.794617	0.044022	0.552429	0.00961738	1.26954	0.0643853	2.2981	5.42613e-06
APOD	800	1.63183	0.0419109	1.64457	0.00196261	1.74931	0.0106334	1.00781	0.240346	1.07199	0.609118	1.06368	0.439854
APOH	MS	0.885922	0.159899	0.948394	0.242187	1.31517	0.00196707	1.07052	0.749877	1.48453	3.31749e-05	1.38674	0.000330412
APOL2	700	1.42358	0.0604968	1.30179	0.0363159	1.64295	0.00453465	0.914448	0.785508	1.15409	0.355095	1.26206	0.378192
APOL3	800	1.77353	0.000180766	1.59761	0.00114161	1.51693	0.00715205	0.900807	0.5809	0.855315	0.163751	0.949499	0.372332
APOM	MS	0.780767	0.00920271	0.333757	2.16023e-09	0.544923	7.86509e-09	0.427474	3.59737e-09	0.697933	5.15255e-06	1.63269	7.84202e-07
APOO	800	1.75786	0.00106511	1.93904	2.95487e-05	2.27191	0.00069255	1.10307	0.163971	1.29243	0.77728	1.17167	0.091736
ARL2	800	1.82386	0.0072953	1.38001	0.0298559	1.82489	0.00453465	0.756642	0.668898	1.00057	0.939295	1.32238	0.535174
ATAD2	800	1.4299	0.0460328	1.64555	0.00374031	1.96253	0.0275873	1.15082	0.125571	1.3725	0.82775	1.19263	0.40219
ATRN	MS	0.964056	0.250193	0.76942	0.0720929	1.18529	0.0885655	0.798107	0.570291	1.22949	0.000941848	1.5405	4.20163e-05
AZGP1	MS	0.77455	0.00423695	0.825407	0.0220252	0.790907	0.00453465	1.06566	0.464834	1.02112	0.687288	0.958203	0.54236
BCHE	MS	0.638788	3.8226e-05	0.34221	3.49131e-09	0.863259	0.0469391	0.535718	2.97302e-05	1.3514	0.000661011	2.5226	5.37022e-11
BMP2	800	1.50342	0.00450706	1.73022	0.00209674	1.56527	0.00117932	1.15086	0.944209	1.04114	0.506918	0.904667	0.372332
BMP4	800	1.58378	0.00920271	1.77947	0.000418291	1.44505	0.0484576	1.12356	0.234174	0.91241	0.472731	0.81207	0.0501952
BTD	MS	0.859711	0.0381057	0.654029	1.69922e-06	0.997837	0.735439	0.760754	0.00372786	1.16067	0.0906936	1.52568	4.72205e-08
C18orf63	MS	0.9128	0.753143	0.246453	0.00013178	0.0509155	8.0838e-07	0.269997	3.40674e-05	0.0557794	1.0492e-08	0.206593	0.276621
C1QA	MS	1.1258	0.109162	1.23735	0.076886	0.910214	0.208759	1.09908	0.691693	0.808502	0.0010177	0.735614	0.000759406
C1QB	MS	1.3496	0.00171769	1.46953	0.00751255	1.06932	0.876479	1.08886	0.761699	0.792322	0.000888431	0.72766	0.00348769
C1QC	MS	1.60012	6.88121e-05	1.57536	0.00122315	1.0233	0.849917	0.984524	0.827649	0.639516	6.17227e-06	0.649568	0.000323583
C1R	700	1.11079	0.350477	0.835263	0.790734	1.28798	0.0789046	0.751955	0.0456796	1.15952	0.564203	1.54201	0.00451801
C1R	MS	1.03479	0.575344	0.819096	0.0329506	1.14091	0.0670385	0.791554	0.0915427	1.10255	0.0279745	1.39289	1.41907e-05
C1RL	MS	1.0046	0.548833	1.1596	0.162841	1.89804	2.13031e-05	1.15429	0.488917	1.88935	1.69338e-06	1.63681	1.95321e-05
C1S	MS	0.991626	0.890562	0.365602	3.09822e-09	0.466268	6.54123e-10	0.368689	1.25713e-09	0.470206	1.58354e-10	1.27534	0.000267801
C2	MS	1.4342	0.00202866	0.900484	0.0785403	1.18671	0.0124033	0.627864	5.09746e-05	0.827433	0.0177058	1.31786	7.01249e-07
C3	MS	1.03548	0.984318	0.392882	3.38306e-07	0.827517	0.026649	0.379419	1.88985e-08	0.799162	0.0177058	2.10627	3.96209e-09
C4A	MS	0.811992	0.191169	0.61919	0.00423695	1.07997	0.675219	0.762557	0.0609399	1.33003	0.034806	1.74417	5.5581e-05
C4B	MS	0.821831	0.0591625	0.510464	2.00328e-07	1.17711	0.253412	0.62113	0.000221247	1.4323	0.00319502	2.30596	1.47459e-10
C4BPA	MS	0.978784	0.898335	0.637382	3.8226e-05	1.22071	0.00453465	0.651198	1.59253e-05	1.24717	0.00109918	1.91519	7.37838e-10
C4BPB	MS	0.692227	0.00648161	0.532082	0.000121657	1.19503	0.155847	0.768652	0.119915	1.72635	9.82661e-05	2.24595	7.68229e-08
C5	MS	0.959652	0.73086	0.720129	0.000603613	1.13557	0.101958	0.750406	0.00577385	1.18331	0.0458932	1.5769	2.89471e-06
C6	MS	0.737772	0.0026351	0.654493	9.5507e-05	1.07733	0.0680527	0.88712	0.210614	1.46025	9.04597e-06	1.64606	1.27085e-08
C7	MS	2.99934	7.61852e-08	4.86204	2.16023e-09	1.62764	9.91745e-05	1.62104	0.000235179	0.542667	2.10122e-05	0.334765	6.21248e-11
C8G	MS	0.832613	0.0109133	0.637011	2.06514e-06	0.941221	0.35805	0.765075	0.00125142	1.13044	0.074387	1.47756	2.10131e-06
C9	MS	0.894832	0.143091	0.815656	0.0578528	1.23032	0.0399342	0.911518	0.944209	1.37492	0.0016048	1.50838	2.67555e-05
CADM1	MS	5.44731	0.0632401	5.41204	0.000959224	3.26219	0.00453465	0.993526	0.178565	0.598862	0.703367	0.602765	0.130473
CALM3	800	1.31856	0.0504911	1.78717	0.000484915	1.55606	0.0124033	1.3554	0.0945708	1.18013	0.639917	0.870683	0.0981941
CAMP	MS	1.07375	0.64414	0.472527	0.00687765	0.698419	0.0911241	0.440071	0.00363641	0.650447	0.0470894	1.47805	0.357933
CCDC175	MS	2.69617	0.0129009	0.583955	0.686985	0.958504	0.645844	0.216587	0.000571879	0.355506	0.00297719	1.6414	0.0246655
CCL1	800	1.25777	0.0660855	1.68676	0.00374031	1.43197	0.140686	1.34107	0.222171	1.1385	0.639917	0.84895	0.0659707
CCL13	800	1.21904	0.0313705	1.95157	0.00610621	1.49909	0.159824	1.60091	0.118075	1.22973	0.609118	0.768145	0.0555207
CCL21	700	1.26957	0.00920271	1.62259	0.00423695	1.39212	0.0789046	1.27806	0.981389	1.09652	0.301349	0.85796	0.360784
CCL23	700	1.22938	0.0209109	1.61259	0.00290234	1.47596	0.0239975	1.31171	0.441425	1.20057	0.663434	0.915274	0.177321
CCL24	800	1.41713	0.0504911	1.81352	0.00479269	1.39476	0.0991579	1.27972	0.432254	0.984216	0.472731	0.769088	0.0295639
CCL26	800	1.57305	0.00239053	1.81143	0.00160608	1.67871	0.0149794	1.15154	0.703198	1.06717	0.355095	0.926732	0.163751
CCL8	800	2.03218	0.0072953	3.31754	4.92875e-05	2.79618	0.0110534	1.6325	0.052851	1.37595	0.810836	0.842846	0.119766
CD14	MS	1.1159	0.437504	1.82553	1.87362e-06	1.5532	1.4966e-06	1.63593	8.37187e-06	1.39189	3.56222e-05	0.850823	0.0501952
CD163	MS	4.35152	1.32881e-06	5.90771	9.46924e-08	3.1537	5.31606e-05	1.35762	0.133433	0.724735	0.0268313	0.533828	0.000423589
CD4	700	0.904824	0.686985	1.60922	0.0143978	1.46315	0.330478	1.77849	0.00730526	1.61705	0.420775	0.909229	0.1172
CD44	800	1.20866	0.0785403	1.4717	0.00920271	1.47756	0.0161351	1.21762	0.29385	1.22247	0.571577	1.00398	0.578997
CD44	MS	1.23937	0.0147952	1.98906	3.04874e-07	1.50842	7.48924e-05	1.6049	5.74071e-07	1.21709	0.0139422	0.758358	6.23784e-05
CD46	800	1.90809	0.0136312	2.03307	0.000309888	1.80077	0.0295498	1.0655	0.0915427	0.943756	0.655557	0.885741	0.0295639
CD59	800	1.34627	0.0152022	1.40374	0.0115433	1.20004	0.828788	1.04269	0.785508	0.891377	0.0357527	0.854885	0.0338808
CD5L	MS	1.60588	0.000625848	3.10167	3.93211e-08	1.27734	0.113793	1.93144	3.40674e-05	0.795413	0.0117827	0.411823	9.22824e-09
CD70	800	1.30336	0.00423695	1.52683	0.00272157	1.49104	0.0049338	1.17145	0.944209	1.14399	0.904742	0.976558	0.870368
CDH13	MS	0.425588	0.522938	2.50025	0.0244095	1.99354	0.0602825	5.8748	0.000539847	4.68419	0.000837834	0.797336	0.378192
CDH5	MS	1.58285	0.0072953	1.88102	1.02047e-05	1.16406	0.607527	1.18837	0.0473908	0.735422	0.0272078	0.618848	4.50776e-05
CDHR2	MS	6.47015	0.0072953	5.06747	0.0132616	2.40259	0.20151	0.783208	0.635276	0.371334	0.0367213	0.47412	0.092788
CENPE	MS	1.47974	0.0618559	3.11841	3.04874e-07	2.17183	3.55247e-06	2.10741	6.25292e-06	1.46771	0.00262834	0.696452	0.000744562
CES2	800	1.24711	0.171908	2.4468	0.000993386	2.20552	0.151945	1.96197	0.0337746	1.7685	0.956619	0.90139	0.0303873
CETP	MS	1.16733	0.191169	1.97511	0.000137135	1.89049	9.37904e-05	1.69199	0.000466933	1.6195	0.000159905	0.957156	0.939295
CFB	MS	0.937445	0.425991	0.420485	2.22628e-07	0.799664	0.036173	0.448543	4.14996e-07	0.853025	0.220977	1.90177	7.23179e-08
CFD	MS	1.0855	0.64414	1.45607	3.34094e-06	1.14465	0.0680527	1.34138	7.30449e-07	1.05449	0.0239781	0.786125	0.000647965
CFHR1	MS	0.695797	0.0103141	0.44364	5.35485e-06	0.924397	0.239639	0.6376	0.00432183	1.32854	0.163751	2.08367	2.80707e-05
CFHR2	MS	0.434526	0.000418291	0.481866	0.00171769	0.94857	0.79733	1.10895	0.479204	2.183	9.51437e-06	1.96854	4.94894e-05
CFHR5	700	0.95864	0.165822	0.779728	0.0209109	1.41138	0.223818	0.813369	0.228116	1.47227	0.0084679	1.81009	0.0003901
CFI	MS	0.931287	0.250193	0.499741	4.16101e-07	0.790776	0.00156292	0.536614	2.75172e-07	0.849122	0.0141548	1.58237	4.1763e-08
CFP	MS	0.911807	0.548833	1.36152	0.0578528	1.75908	0.0161351	1.49321	0.0227108	1.92922	0.00553286	1.29199	0.535174
CHL1	MS	1.49841	0.672583	4.95527	3.93211e-08	3.62725	2.56817e-08	3.30703	1.8066e-08	2.42074	6.26176e-09	0.731999	0.00820053
CLEC3B	MS	0.928544	0.535807	1.45387	0.000418291	1.36918	0.000117131	1.56575	1.38272e-05	1.47455	9.52624e-07	0.941749	0.836237
CLU	MS	1.02459	0.716129	0.516376	1.12916e-08	0.720101	1.19128e-05	0.503981	4.59576e-08	0.702816	3.16331e-05	1.39453	2.87512e-05
CNDP1	MS	0.364362	8.50338e-06	0.412487	1.59958e-05	0.908739	0.626559	1.13208	0.931838	2.49406	6.6301e-07	2.20307	6.6301e-07
COLEC11	MS	2.87889	0.234364	9.63853	0.00239053	3.27459	0.250614	3.348	0.0115013	1.13745	0.947954	0.339739	0.0061138
CP	MS	0.868565	0.805914	1.53323	5.36054e-05	1.16939	9.91745e-05	1.76524	7.30449e-07	1.34635	1.16302e-05	0.762698	0.00118666
CPB2	700	1.39518	0.0169305	1.27879	0.100739	2.06721	0.00775284	0.916578	0.178565	1.48168	0.549594	1.61653	0.0856237
CPB2	MS	0.949081	0.535807	0.486299	8.48589e-07	1.19098	0.0612117	0.512389	9.00026e-06	1.25487	0.00961704	2.44906	7.74662e-12
CPB2-S	700	1.48253	0.00209674	1.71982	0.000603613	1.81444	0.00013076	1.16006	0.286757	1.22388	0.240004	1.05502	1
CPN1	MS	0.704705	5.82802e-05	0.690475	5.36054e-05	1.02767	0.561114	0.979806	0.767631	1.4583	4.72457e-07	1.48836	9.77176e-08
CPN2	MS	0.955594	0.292983	0.640062	6.26655e-07	1.11035	0.0991579	0.669805	4.00814e-06	1.16195	0.0159616	1.73475	2.42278e-10
CR1L	800	1.26098	0.0819358	1.11998	0.360713	1.39202	0.00582879	0.888187	0.34678	1.10392	0.42708	1.24289	0.0569233
CRP	MS	6.1203	0.00509459	9.46603	3.67424e-06	7.22784	0.000171658	1.54666	0.0192595	1.18096	0.472731	0.763556	0.0367213
CRTAC1	MS	0.675981	8.11278e-05	0.718689	0.000388283	1.00834	0.745648	1.06318	0.301061	1.49167	5.18459e-05	1.40303	0.00031032
CSF1R	MS	5.56376	2.24269e-08	11.0829	2.16023e-09	3.30949	2.51814e-07	1.99199	0.000208092	0.59483	0.000498771	0.298611	2.42278e-10
CSF3	800	1.19752	0.0460328	1.59424	0.00209674	1.45361	0.0248547	1.33128	0.163971	1.21385	0.904742	0.911792	0.227195
CST3	MS	1.13398	0.0372016	0.919912	0.467058	0.895728	0.0215779	0.811227	0.00898517	0.7899	0.000153067	0.97371	0.167068
CST6	MS	0.969679	0.497686	1.98271	0.0381057	1.40129	0.0602825	2.04471	0.0557724	1.44511	0.147907	0.706754	0.349463
CTBS	MS	0.930141	0.403502	0.461593	0.0460328	1.30385	0.892486	0.496261	0.246631	1.40178	0.40833	2.82468	0.0320933
CTHRC1	700	1.65466	0.0345983	1.34298	0.0690355	1.79024	0.00307639	0.811635	0.602389	1.08194	0.655557	1.33303	0.223036
CTSS	800	1.43429	0.0115433	1.58437	0.0081995	1.36354	0.0640704	1.10464	0.84587	0.950671	0.235679	0.860618	0.253313
CXCL14	800	1.23784	0.0298559	1.50812	0.0220252	1.68493	0.00536447	1.21835	0.90715	1.36119	0.306466	1.11724	0.506918
CXCL17	800	1.508	0.00272157	1.66879	0.0313705	1.47823	0.00686762	1.10662	0.635276	0.980264	0.267128	0.885815	0.887528
DBH	800	1.35746	0.00509459	1.53558	0.0072953	1.4333	0.0124033	1.13122	0.993796	1.05587	0.506918	0.933391	0.59397
DCN	800	1.31447	0.0136312	1.75643	0.00209674	1.35521	0.130079	1.33622	0.528807	1.031	0.147907	0.771574	0.0329767
DCXR	700	1.0847	0.0231908	1.4463	0.00868817	1.53113	0.0114882	1.33336	0.680259	1.41157	0.616756	1.05865	0.965289
DPP4	MS	3.54038	0.0136312	3.79934	0.0604968	5.43824	0.0386452	1.07314	0.944209	1.53606	0.77728	1.43136	0.586461
DYNC1H1	MS	2.23326	0.00648161	2.31274	0.00013178	1.53046	0.0106334	1.03559	0.624229	0.685302	0.0798448	0.661749	0.00581679
ECHS1	800	1.59222	0.00140261	1.14856	0.0460328	1.61726	0.000292014	0.721355	0.107494	1.01573	0.40833	1.40808	0.0171911
ECM1	MS	0.899039	0.360713	1.19335	0.0928417	0.966422	0.626559	1.32736	0.0110019	1.07495	0.399142	0.809841	0.0139422
EDA	800	1.05976	0.6583	1.17771	0.960808	1.66334	0.0049338	1.1113	0.549356	1.56954	0.0123401	1.41235	0.0018613
EFEMP1	MS	1.50173	0.0540675	2.83249	2.00221e-08	1.5984	0.00149189	1.88615	3.71877e-06	1.06437	0.42708	0.564309	2.54352e-08
ENO2	800	1.23268	0.00920271	1.53662	0.0143978	1.4859	0.0373917	1.24658	0.968987	1.20543	0.549594	0.966993	0.647717
ENPP2	MS	4.36528	8.80405e-05	11.292	7.51963e-09	5.01336	1.08525e-05	2.58677	6.22217e-07	1.14846	0.687288	0.443976	9.48323e-08
EPHA2	700	1.22184	0.0345983	1.48903	0.00920271	1.50426	0.00335738	1.21868	0.624229	1.23114	0.472731	1.01023	0.896129
EPHX1	800	0.974552	0.588823	1.52057	0.0178576	1.47339	0.140686	1.56027	0.0105219	1.51186	0.343889	0.968971	0.100426
ERN1	MS	0.805501	0.00177614	0.206269	4.87635e-06	1.71222	0.00525373	0.256076	0.188818	2.12565	5.9247e-07	8.30087	1.45784e-09
F10	MS	0.81427	0.0214618	0.48327	7.97153e-09	0.641896	2.37631e-08	0.5935	1.94847e-06	0.788309	9.82661e-05	1.32824	0.034806
F11	MS	0.371364	0.00024651	0.191696	4.43895e-06	1.14748	0.499168	0.516193	0.0588272	3.0899	1.28497e-05	5.98594	2.10791e-08
F12	MS	1.00799	0.929517	0.501357	4.65273e-06	0.68311	0.00183675	0.497384	5.0115e-06	0.677697	0.00140749	1.36252	0.0275889
F13B	MS	0.913642	0.284054	0.739672	0.000993386	1.2409	0.00210583	0.809586	0.052851	1.35819	2.5499e-05	1.67764	2.8889e-10
F2	MS	0.646643	2.06514e-06	0.518783	5.48254e-08	0.85692	0.00632905	0.802271	0.00524712	1.32518	7.49151e-05	1.65179	1.0492e-08
F7	MS	0.751073	0.306726	0.531808	0.0675472	2.17334	0.00120761	0.708064	0.455388	2.89364	2.61201e-05	4.0867	6.44652e-07
F9	MS	0.754292	0.0160459	0.586236	0.000154455	1.3029	0.00335738	0.777201	0.0915427	1.72732	2.82012e-07	2.22249	2.50971e-10
FABP4	700	1.50558	0.0178576	1.7389	0.0081995	1.5986	0.379651	1.15497	0.668898	1.06178	0.0960022	0.919317	0.0709208
FBLN1	MS	1.84133	9.38128e-07	2.12358	6.30835e-09	1.44308	0.000378406	1.15329	0.0424131	0.783718	0.00744315	0.679552	3.39231e-06
FCGBP	MS	1.7025	0.00255115	2.51874	7.67308e-07	1.58633	0.000884402	1.47944	0.00248857	0.931766	0.663434	0.629811	0.000134169
FCGR3A	MS	2.50988	0.0363159	2.49297	0.0129009	1.10919	0.365163	0.993263	0.409815	0.441928	0.113431	0.444925	0.0268313
FCN2	MS	0.560694	0.127672	0.393921	0.0516605	0.801534	0.766198	0.70256	0.145933	1.42954	0.0447226	2.03476	0.000207355
FCN3	MS	1.44681	0.0591625	0.564171	0.000648844	0.909374	0.465474	0.389941	4.31903e-06	0.628537	0.00393848	1.61188	0.000960305
FETUB	MS	0.801191	0.701502	0.44754	9.5507e-05	0.545073	0.000419232	0.558593	1.48409e-05	0.680329	2.5499e-05	1.21793	0.150978
FGA	MS	2.10435	0.0018364	1.85195	0.00648161	4.84671	4.00977e-07	0.880059	0.668898	2.30318	0.0143703	2.61708	0.00451801
FGB	700	1.06148	0.0690355	1.47141	0.0419109	1.98735	0.00473042	1.38619	0.624229	1.87225	0.12503	1.35064	0.378192
FGG	MS	1.28814	0.130148	4.79972	2.5947e-05	25.7746	1.15488e-05	3.7261	0.000228113	20.0092	6.6827e-05	5.37003	0.643812
FN1	MS	2.23227	6.88121e-05	1.31315	0.0928417	2.12042	2.47589e-05	0.588258	0.00112202	0.949892	0.934968	1.61475	0.000174451
FUCA1	MS	2.89974	0.159899	6.28029	0.00024651	6.22075	2.06694e-05	2.16581	0.0131223	2.14528	0.00414739	0.990519	0.891827
GALE	MS	1.47848	0.0160459	0.688724	0.043931	1.22626	0.344088	0.465832	0.000440428	0.829405	0.130473	1.78048	0.00342728
GAS6	800	0.546298	0.00131005	0.563297	0.00131005	1.19523	0.490625	1.03112	0.749877	2.18788	1.22254e-05	2.12185	1.49102e-05
GC	MS	0.93497	0.510231	0.518158	6.93554e-07	0.919279	0.978434	0.554197	2.33086e-07	0.983218	0.396107	1.77413	7.12915e-09
GDA	800	1.48165	0.0122054	1.77527	0.000142694	1.73672	0.00607428	1.19816	0.0162756	1.17215	0.794011	0.978285	0.0489329
GGH	MS	1.42485	0.104883	0.822046	0.159899	2.44951	3.74987e-05	0.576935	0.00186923	1.71914	0.0123401	2.97977	2.36959e-07
GLIPR2	MS	1.09162	0.60931	2.40037	0.000211248	2.25339	0.00483114	2.19891	0.000104436	2.06426	0.00500221	0.938768	0.309046
GLUD1	800	1.73858	0.000863156	1.31409	0.043931	1.59536	0.00839846	0.755844	0.0300519	0.917624	0.19544	1.21404	0.42708
GP1BA	MS	1.57553	0.0129009	1.07435	0.340428	1.08526	0.598108	0.681899	0.0149422	0.688824	0.0177058	1.01016	0.896129
GP5	MS	11.4244	0.00385924	3.58697	0.409056	16.4301	6.79534e-07	0.313974	0.0204959	1.43816	0.0667754	4.5805	4.07664e-06
GPBP1	700	1.37085	0.0231908	1.67452	0.00509459	1.82071	0.00559228	1.22152	0.125571	1.32816	0.609118	1.0873	0.223036
GPLD1	MS	0.931862	0.56866	0.612936	0.000863156	1.26932	0.0138972	0.657754	0.00820003	1.36213	0.00451801	2.07088	8.66626e-08
GPT	800	1.21786	0.0313705	1.3669	0.00374031	1.40081	0.00632905	1.12238	0.34678	1.15022	0.535174	1.02481	0.703367
GPX3	MS	1.32005	0.000561331	1.51163	2.27653e-05	1.17843	0.00215404	1.14513	0.0945708	0.892713	0.0223317	0.779575	0.000156451
GSN	MS	0.990324	0.828819	1.33393	0.000103569	1.37577	0.000292014	1.34697	0.000282076	1.38921	5.957e-05	1.03136	0.286341
GUF1	MS	0.94174	0.360713	0.395527	8.48589e-07	0.66091	4.73552e-05	0.419996	1.08626e-06	0.701797	0.000153067	1.67096	1.39986e-06
GUSB	700	0.744	0.0819358	0.638888	0.00648161	0.93945	0.194447	0.85872	0.210614	1.2627	0.528036	1.47045	0.0817348
HABP2	MS	0.731567	0.00374031	0.404547	2.24269e-08	0.726319	0.00187928	0.552986	2.02492e-06	0.992827	0.870368	1.79539	6.44652e-07
HBA1	MS	2.31568	0.00255115	1.63536	0.437504	2.00123	0.552042	0.706213	0.0491557	0.864206	0.0114236	1.22372	0.973963
HBD	MS	2.22829	0.0399699	0.925991	0.275311	1.62737	0.425194	0.415561	0.00213071	0.730321	0.00794073	1.75744	0.59397
HBG1	MS	1.27827	0.821166	1.02035	0.0802235	2.20536	0.203906	0.798224	0.0857203	1.72527	0.291286	2.16138	0.00393848
HGF	800	0.903028	0.17816	1.58292	0.00610621	1.41628	0.29177	1.7529	0.0246296	1.56837	0.727734	0.894727	0.0856237
HGFAC	MS	0.78455	0.0460328	0.532785	8.50338e-06	1.02683	0.766198	0.679097	0.0112492	1.30882	0.0204865	1.92729	1.1556e-06
HP	MS	0.324656	2.27653e-05	0.0915543	2.00221e-08	1.03147	0.304319	0.282004	0.0115013	3.17712	1.28497e-05	11.2662	1.47459e-10
HPR	MS	0.407761	3.67424e-06	0.19825	2.51112e-08	0.632933	0.000224375	0.486191	0.00372786	1.55221	0.00249061	3.1926	1.55958e-09
HRG	MS	1.01076	0.67977	0.495564	8.48589e-07	0.594346	3.43819e-06	0.490287	2.74925e-06	0.588016	6.23784e-05	1.19933	0.0287597
HSP90B1	MS	0.266371	0.154138	0.435063	0.00140261	0.39281	0.00027712	1.63329	0.0143123	1.47467	0.007205	0.90288	0.564203
HSPA5	MS	0.286317	0.984318	0.292452	0.952977	0.555305	0.000822216	1.02143	0.975188	1.93948	0.0010177	1.89879	0.00135537
HSPG2	MS	2.60921	0.165822	6.97212	1.89155e-08	4.39532	1.88742e-05	2.67212	9.00026e-06	1.68454	0.00663927	0.630414	0.00130504
ICAM1	MS	6.11217	1.0551e-07	3.81979	6.26655e-07	1.5804	0.304319	0.624948	0.272918	0.258567	2.9879e-07	0.413741	7.01601e-06
ICAM2	MS	3.24103	0.00648161	12.1765	9.38128e-07	8.27369	0.000117131	3.75698	2.87309e-05	2.5528	0.0131195	0.67948	0.0272078
ICAM3	700	1.06866	0.219257	0.780063	0.043931	1.01897	0.755901	0.729948	0.003547	0.953503	0.1172	1.30626	0.0295639
ICOSLG	MS	1.76345	0.00329716	1.85024	0.000121657	1.17844	0.323806	1.04921	0.714771	0.668261	0.007205	0.636916	0.000182183
IFNA	800	1.23798	0.0752602	1.52266	0.00351238	1.37767	0.0937418	1.22996	0.518682	1.11283	0.727734	0.904775	0.1172
IFNW1	700	0.464783	0.00509459	0.423243	0.00209674	1.01756	0.978434	0.910625	0.323394	2.18931	0.000459748	2.40419	9.82661e-05
IGF1	MS	0.948713	0.516564	0.150213	9.5507e-05	0.360225	0.00205861	0.158334	0.00261957	0.379699	0.0541471	2.39809	0.0464881
IGF2	MS	0.778296	0.0354483	0.534336	9.31701e-06	0.878599	0.337239	0.686546	0.00765209	1.12888	0.094921	1.64428	2.74501e-06
IGFALS	MS	0.751454	0.00351238	0.418111	7.61852e-08	1.08255	0.449113	0.556403	3.18287e-05	1.44061	0.0003901	2.58915	4.87642e-10
IGFBP2	MS	0.915167	0.952977	2.31627	0.00196261	2.03169	0.012642	2.53098	9.18572e-05	2.22002	0.00253577	0.877138	0.330201
IGFBP3	MS	0.729539	0.0528525	0.356813	6.45014e-06	0.634445	0.00307639	0.489094	9.67358e-06	0.869651	0.223036	1.77809	8.29146e-07
IGFBP4	MS	2.06686	0.0928417	3.46888	0.000167124	2.23535	0.00582879	1.67833	0.0306467	1.08152	0.449577	0.644401	0.0320933
IGHA1	MS	1.48337	0.00290234	2.32505	1.0551e-07	1.60166	0.000419232	1.56741	1.38272e-05	1.07975	0.381142	0.688871	6.53118e-05
IGHA2	MS	1.52325	0.165822	3.18252	0.000180766	2.47125	7.92467e-05	2.08929	0.00961738	1.62235	0.0114236	0.776508	0.549594
IGHG2	MS	1.44521	0.000603613	2.32168	5.48254e-08	1.63925	2.62854e-05	1.60647	4.14996e-07	1.13426	0.306466	0.706059	2.5499e-05
IGHG3	MS	1.26524	0.242187	1.57643	0.00423695	1.38603	0.0280671	1.24595	0.0775516	1.09546	0.423921	0.87922	0.271846
IGHG4	MS	1.19264	0.708802	1.77955	0.0109133	1.74999	0.0285541	1.49211	0.0055048	1.46732	0.0171911	0.983389	0.503442
IGHM	MS	2.256	0.000450455	3.67863	4.64501e-08	2.10803	2.96109e-05	1.63059	0.00382139	0.934406	0.462729	0.573047	3.08879e-05
IGHV1-18	MS	1.55724	0.00708372	1.53363	0.00122315	1.23414	0.120104	0.984838	0.851962	0.792519	0.0397622	0.804721	0.0112478
IGHV1-2	MS	0.979479	0.371134	2.97089	2.70984e-05	2.03445	0.00135868	3.03314	2.74925e-06	2.07707	0.000256695	0.684794	0.0257287
IGHV1-24	MS	1.4902	0.0284046	3.81566	5.11021e-07	3.99747	3.55247e-06	2.5605	1.48587e-06	2.6825	3.23953e-05	1.04765	0.781454
IGHV1-3	MS	1.27773	0.23052	2.27419	0.000334204	1.21947	0.499168	1.77987	0.00112202	0.954405	0.439854	0.536222	0.000374299
IGHV1-46	MS	1.81777	0.000722631	2.35542	1.4215e-08	1.31947	0.036173	1.29577	0.00421723	0.725872	0.0303873	0.560185	5.33667e-08
IGHV1-58	MS	1.54056	0.562013	3.11729	0.00122315	2.53174	0.0789046	2.02348	0.00878283	1.64339	0.253313	0.812162	0.0243197
IGHV1-69	MS	1.74042	0.340428	4.73448	4.53006e-05	1.99553	0.00307639	2.72031	0.00163753	1.14658	0.19544	0.421488	0.00189588
IGHV1-69-2	MS	1.58642	0.960808	7.86704	0.0143978	9.25292	0.00632905	4.95898	0.0122882	5.83257	0.00400703	1.17616	0.773113
IGHV2-26	MS	1.30759	0.226721	2.88834	2.27653e-05	1.84456	5.63102e-05	2.20891	0.000318064	1.41066	0.00267578	0.638621	0.0105681
IGHV3-15	MS	0.576662	0.701502	2.76312	8.80405e-05	2.51415	0.00135868	4.79157	1.83248e-05	4.35983	0.000789922	0.909895	0.188036
IGHV3-21	MS	6.78072	0.00255115	6.05892	0.0188289	3.05476	0.144365	0.893551	0.479204	0.450506	0.0483118	0.504175	0.227195
IGHV3-30	MS	1.22031	0.284054	3.64721	9.46924e-08	2.77589	1.18551e-09	2.98876	3.52899e-08	2.27474	1.11855e-08	0.761099	0.00207782
IGHV3-33	MS	1.71116	0.043931	1.78386	0.043931	1.21562	0.607527	1.04249	0.858063	0.710405	0.0272078	0.681453	0.0201922
IGHV3-43	MS	1.37599	0.783174	5.50835	0.00140261	5.71748	0.00374142	4.00319	0.00118509	4.15517	0.00361144	1.03797	0.578997
IGHV3-48	MS	6.66818	0.00541358	6.46048	0.00202866	3.76772	0.0670385	0.968852	0.738113	0.565029	0.160484	0.583195	0.0605591
IGHV3-49	MS	1.00669	0.768115	0.959266	0.945152	0.577391	0.000627263	0.952892	0.755781	0.573555	0.00287344	0.601909	9.18566e-05
IGHV3-53	MS	1.97154	0.00509459	2.70776	2.95487e-05	1.25181	0.520867	1.37342	0.121778	0.634943	0.00483583	0.462306	1.22254e-05
IGHV3-64	MS	1.34594	0.790734	2.39837	1.74809e-05	1.6348	0.0085672	1.78193	1.28797e-05	1.21462	0.00572072	0.68163	0.0010177
IGHV3-64D	MS	1.29969	0.562013	11.3332	1.00581e-08	7.5055	5.74162e-08	8.71993	8.51663e-10	5.77484	7.60559e-09	0.662258	0.00267578
IGHV3-7	MS	1.51866	0.0329506	3.15518	4.16101e-07	2.02326	7.07651e-05	2.07761	1.24295e-05	1.33227	0.0397622	0.64125	0.000551893
IGHV3-74	MS	1.54056	0.00423695	4.49952	0.00106511	2.95877	0.0412594	2.9207	0.183638	1.92058	0.836237	0.657576	0.355095
IGHV3-9	MS	1.02353	0.6583	3.00794	2.81062e-08	2.31553	1.14022e-06	2.93878	1.38485e-09	2.26229	8.15993e-08	0.769807	0.00467447
IGHV4-28	MS	1.37172	0.0504911	2.07662	7.75792e-06	1.30785	0.0110534	1.51388	0.000950949	0.953437	0.62059	0.629797	5.43085e-05
IGHV4-30-2	MS	4.68934	0.175013	6.93749	0.246167	2.1673	0.437059	1.47942	0.987592	0.462175	0.0246655	0.312404	0.0299731
IGHV4-34	MS	2.46023	0.00329716	2.01027	0.0231908	0.800026	0.330478	0.817106	0.246631	0.325184	3.57568e-06	0.39797	6.83754e-05
IGHV4-39	MS	2.06005	0.0160459	1.98184	0.000926152	1.09049	0.0640704	0.962031	0.100868	0.52935	0.106182	0.550242	0.000256695
IGHV4-61	MS	10.273	0.00494155	12.2784	1.11728e-05	3.20569	0.021196	1.19521	0.0609399	0.31205	0.179075	0.261084	4.30141e-05
IGHV5-10-1	MS	1.16937	0.0785403	2.1408	1.87362e-06	1.71901	7.92467e-05	1.83073	5.29526e-07	1.47004	0.00146145	0.802976	0.00103753
IGHV5-51	MS	1.56592	0.00171769	2.29145	1.03673e-06	1.21024	0.101958	1.46333	0.00147153	0.77286	0.0397622	0.528153	3.1653e-07
IGHV6-1	MS	1.79128	0.113578	2.78509	0.000266144	1.68566	0.126685	1.5548	0.00665361	0.941038	0.896129	0.605246	0.00308435
IGHV7-4-1	MS	2.03368	0.350477	10.1119	0.0604968	5.67924	0.0114882	4.97221	0.186215	2.79259	0.0541471	0.56164	0.904742
IGKC	MS	1.05975	0.242187	1.53333	1.17519e-07	1.26906	6.76912e-06	1.44688	8.07195e-05	1.19751	0.000744562	0.827652	0.54236
IGKV1-12	MS	1.58832	0.000926152	5.0355	2.16023e-09	2.3261	1.08255e-08	3.17034	2.86245e-10	1.46451	0.00118666	0.461941	3.96209e-09
IGKV1-16	MS	0.905547	0.320889	2.56449	7.67308e-07	1.35215	3.53581e-05	2.83198	3.59737e-09	1.49319	0.000198622	0.527259	2.38941e-08
IGKV1-17	MS	2.15178	1.99572e-05	5.63476	2.16023e-09	2.80495	2.31268e-10	2.61866	2.26167e-08	1.30355	0.0279745	0.497793	7.12915e-09
IGKV1-27	MS	1.53587	0.3659	3.68539	1.12916e-08	2.14435	8.0838e-07	2.39954	8.56705e-07	1.39618	0.00143423	0.581852	1.10626e-05
IGKV1-39	MS	1.52468	0.000926152	2.10012	6.12032e-08	1.49262	0.00187928	1.37742	0.000571879	0.978974	0.703367	0.710731	8.3923e-05
IGKV1-5	MS	1.3655	0.0337659	3.9059	4.98466e-09	2.32921	9.23062e-09	2.86041	8.51663e-10	1.70576	2.60275e-06	0.596332	1.98898e-07
IGKV1-8	MS	1.31351	0.0660855	3.91275	3.49131e-09	2.07423	2.77503e-08	2.97887	1.38485e-09	1.57916	3.56222e-05	0.530121	5.02026e-08
IGKV1D-13	MS	1.51483	0.760618	4.80614	2.27653e-05	2.85015	0.000138122	3.17273	0.000126387	1.8815	0.000759406	0.593023	0.0123401
IGKV1D-16	MS	1.27435	0.449194	3.66906	2.74835e-09	3.41541	3.5778e-10	2.87916	5.74691e-09	2.68012	4.87642e-10	0.930869	0.154098
IGKV1D-33	MS	1.2712	0.258382	4.36679	2.16023e-09	2.80628	4.46606e-09	3.43517	4.7154e-10	2.20759	4.44106e-08	0.642643	3.23953e-05
IGKV1D-8	MS	1.02979	0.575344	2.90534	3.03674e-06	1.13451	0.0186838	2.82129	1.27104e-06	1.10169	0.1172	0.390491	2.2355e-07
IGKV2-24	MS	1.96106	0.0018364	2.44278	2.81062e-08	1.59062	0.00225352	1.24565	0.00765209	0.811101	0.452845	0.651149	3.56222e-05
IGKV2-28	MS	1.08482	0.00423695	2.2869	2.00328e-07	0.841104	0.000292014	2.1081	0.000111318	0.775342	0.943624	0.367792	1.1556e-06
IGKV2-29	MS	1.26286	0.127672	1.62397	0.000648844	0.985087	0.887145	1.28594	0.0337746	0.780042	0.170435	0.606593	7.49151e-05
IGKV2-30	MS	1.76243	0.0244095	1.68298	0.0178576	0.944976	0.839338	0.954919	0.894837	0.536178	0.00253577	0.56149	0.0010177
IGKV2-40	MS	1	1	9.81236	3.66288e-05	7.10324	0.000127219	9.81236	6.48655e-06	7.10324	2.05073e-05	0.723908	0.182621
IGKV2D-29	MS	2.03635	0.0928417	2.83297	0.0237934	0.699563	0.213695	1.3912	0.570291	0.343538	0.00240249	0.246936	0.000198622
IGKV3-11	MS	2.13855	0.0136312	6.59454	1.62023e-07	3.14308	0.000596811	3.08365	2.18656e-06	1.46973	0.0981941	0.476618	5.42613e-06
IGKV3-15	MS	1.69135	0.000561331	5.30253	3.75263e-07	2.80797	0.000117131	3.13509	8.37187e-06	1.6602	0.267128	0.529553	0.000406523
IGKV3-20	MS	1.29957	0.0039816	2.01262	2.00328e-07	1.25773	0.0124033	1.54868	4.3139e-05	0.967802	0.545971	0.624921	1.99127e-06
IGKV3D-15	MS	1.59979	0.0482187	5.64125	2.16023e-09	3.20659	1.37308e-08	3.52625	9.39075e-10	2.00439	5.56809e-06	0.568419	2.74501e-06
IGKV3D-20	MS	1.46185	0.135212	7.37022	1.4563e-07	3.66236	0.000138122	5.04169	4.59576e-08	2.50529	0.000661011	0.496914	5.71359e-06
IGKV3D-7	MS	3.19562	0.738264	84.5324	3.49131e-09	39.4803	1.31989e-08	26.4525	5.20675e-10	12.3545	2.41117e-09	0.467043	0.00105772
IGKV4-1	MS	1.62294	0.000561331	5.96786	2.16023e-09	3.71527	7.96885e-11	3.6772	1.56031e-10	2.28922	3.69139e-10	0.622546	3.97135e-06
IGKV6-21	MS	1.05665	0.320889	2.10643	0.000180766	4.10682	0.0124033	1.99349	0.000571879	3.88664	0.0387256	1.94966	0.0408222
IGKV6D-21	MS	1.57732	0.302098	4.51456	3.34094e-06	3.24554	0.000201686	2.86216	4.76909e-05	2.05762	0.0032517	0.718904	0.0628316
IGLC2	MS	5.02911	0.3114	34.9186	2.27653e-05	14.9478	3.74987e-05	6.94329	2.77636e-05	2.97225	0.000789922	0.428075	0.0981941
IGLC6	MS	1.55644	0.745692	1.12179	0.455105	0.452858	0.116915	0.720738	0.624229	0.290958	0.0320933	0.403694	0.00287344
IGLC7	MS	2.05638	0.00340322	3.39698	0.000334204	2.79313	0.000154033	1.65192	0.074974	1.35827	0.360784	0.822239	0.271846
IGLL1	MS	1.12863	0.140426	2.13727	1.68776e-08	1.68461	1.22076e-06	1.89369	5.23539e-09	1.49262	1.16302e-05	0.788206	0.0003901
IGLV1-36	MS	1.02514	0.798315	2.05741	0.0129009	1.09337	0.375997	2.00696	0.00411493	1.06656	0.655557	0.53143	0.000687841
IGLV1-40	MS	2.14498	0.0231908	3.7817	1.14527e-06	2.23228	0.000513512	1.76304	0.00839034	1.0407	0.40219	0.590286	0.013321
IGLV1-47	MS	1.90077	3.5095e-05	2.91538	4.98466e-09	1.60351	4.60731e-06	1.53378	2.25793e-05	0.843609	0.237834	0.550018	5.32094e-09
IGLV1-51	MS	1.79159	0.12283	0.949073	0.437504	0.352832	0.00257773	0.529737	0.0700285	0.196938	0.000167029	0.371765	9.82661e-05
IGLV2-11	MS	3.68671	0.109162	4.85188	0.0129009	1.81694	0.755901	1.31604	0.308388	0.492835	0.0779905	0.374482	0.00483583
IGLV2-18	MS	1.49814	0.0928417	1.61375	0.00450706	1.07135	0.486383	1.07716	0.354809	0.71512	0.13898	0.663891	0.00308435
IGLV2-8	MS	2.55576	0.0178576	4.35861	3.75263e-07	2.40829	0.000398331	1.70541	0.00191904	0.9423	0.815057	0.552536	6.83754e-05
IGLV3-10	MS	1.71585	0.127672	2.25947	0.000360296	1.50764	0.0128847	1.31682	0.000358315	0.878656	0.0938496	0.667254	0.0223317
IGLV3-19	MS	1.80211	0.00171769	1.49817	0.118133	1.10882	0.365163	0.831342	0.028892	0.61529	1.35043e-05	0.740117	0.00143423
IGLV3-25	MS	1.99177	0.0578528	1.07572	0.745692	0.548218	0.153887	0.540081	0.065354	0.275241	7.84027e-05	0.509629	0.0036748
IGLV3-27	MS	4.48265	0.0178576	28.7164	1.4563e-07	23.9267	1.6587e-09	6.40612	5.08523e-07	5.33764	3.83382e-09	0.833209	0.233537
IGLV3-9	MS	1.47605	0.0565673	1.22409	0.211972	0.946736	0.570258	0.829301	0.29385	0.641397	0.00393848	0.773419	0.0223317
IGLV5-45	MS	2.01204	0.132661	1.22956	0.098716	0.901618	0.126685	0.611101	0.450706	0.448112	0.0143703	0.733286	0.000774524
IGLV6-57	MS	1.68341	0.0752602	2.94148	7.09268e-09	1.89679	0.000134394	1.74733	5.09746e-05	1.12676	0.1172	0.644843	4.00861e-05
IGLV9-49	MS	1.99663	0.0854494	5.26616	8.50338e-06	1.42589	0.465474	2.63752	0.00382139	0.714149	0.180841	0.270766	7.01601e-06
IL1RAP	MS	0.482408	9.5507e-05	0.317796	1.03673e-06	1.07228	0.745648	0.658771	0.0976787	2.22276	7.32269e-05	3.37411	2.82012e-07
IL1RN	800	1.86173	9.5507e-05	2.27239	7.07519e-06	1.84773	0.0186838	1.22058	0.25303	0.992479	0.0960022	0.81312	0.0084679
IL25	700	0.890851	0.945152	1.39639	0.0345983	1.3006	0.159824	1.56748	0.00730526	1.45995	0.0876234	0.9314	0.439854
IL3	700	1.53039	0.00479269	1.78323	0.00272157	1.68286	0.0102276	1.16521	0.613266	1.09962	0.624435	0.943715	0.267128
IL34	800	1.4254	0.0399699	2.02926	0.00309401	1.66103	0.011938	1.42364	0.178565	1.16531	0.947954	0.818542	0.0981941
IL36A	700	1.46431	0.00450706	1.71833	0.00309401	1.61696	0.0295498	1.17348	0.613266	1.10424	0.601522	0.941002	0.396107
IL36B	800	2.01058	0.12283	2.12678	0.00450706	1.46818	0.425194	1.0578	0.205001	0.730228	0.267128	0.690329	0.0177058
INHBC	MS	0.824251	0.102794	0.559448	8.11278e-05	1.14441	0.192134	0.678735	0.0166249	1.38842	0.00572072	2.04561	2.21717e-06
INPP5D	800	1.2391	0.0578528	1.73368	0.000648844	1.50908	0.026649	1.39914	0.0915427	1.21788	0.6793	0.870448	0.163751
ITIH1	MS	0.849147	0.0836776	0.353067	1.30846e-07	0.862541	0.273607	0.415791	3.71877e-06	1.01577	0.372332	2.44299	6.42997e-10
ITIH2	MS	1.04281	0.821166	0.655123	8.11278e-05	1.1273	0.0454608	0.628231	8.07195e-05	1.08102	0.170435	1.72074	2.62415e-08
ITIH3	MS	1.41749	0.000993386	1.13358	0.38174	1.28367	0.0426218	0.799712	0.0351002	0.905594	0.0896607	1.1324	0.253313
ITIH4	MS	0.906884	0.0967258	0.860391	0.0329506	1.13949	0.0701189	0.948733	0.423194	1.25649	0.000337375	1.32439	9.82661e-05
JCHAIN	MS	1.97521	0.000287237	4.72048	3.49131e-09	1.98404	4.04708e-06	2.38986	1.09164e-07	1.00447	0.939295	0.420306	6.68178e-09
KL	700	1.82986	0.0345983	1.89394	0.0039816	2.08783	0.00307639	1.03502	0.396691	1.14097	0.414525	1.10237	0.86181
KLK5	700	1.2537	0.392529	2.03896	0.0018364	2.52665	0.0399342	1.62635	0.0125609	2.01535	0.203056	1.23918	0.31164
KLKB1	MS	0.822021	0.0178576	0.527993	2.81062e-08	0.957582	0.457252	0.64231	4.93068e-05	1.16491	0.0283648	1.81363	2.84734e-09
KNG1	MS	1.20783	0.0819358	0.86936	0.113578	1.18583	0.016436	0.719771	0.00500038	0.981788	0.98264	1.36403	1.60551e-05
KRT1	MS	0.237776	0.976478	0.247783	0.00150117	0.0558518	0.00011083	1.04209	0.000282076	0.234892	1.36215e-06	0.225406	0.535174
KRT10	MS	0.826887	0.716129	0.973759	0.000360296	0.32917	7.48924e-05	1.17762	0.000208092	0.398083	4.30141e-05	0.33804	0.535174
KRT14	MS	0.0680728	0.64414	0.0794623	0.0390283	0.0274807	0.0454608	1.16731	0.00765209	0.403696	0.00902616	0.345833	0.785633
KRT2	MS	0.42377	0.716129	0.153204	7.47304e-05	0.142729	2.47589e-05	0.361527	2.77636e-05	0.336807	2.5499e-05	0.931623	0.276621
KRT6A	MS	0.0105962	0.602446	0.00535517	0.000418291	0.00715085	0.00335738	0.505388	2.25793e-05	0.674854	0.000508998	1.33532	0.12503
KRT86	MS	0.725234	0.0660855	0.418861	0.000287237	0.576775	0.0167418	0.577553	0.0676581	0.795295	0.628291	1.37701	0.0938496
KRT9	MS	1.10051	0.226721	0.25121	0.00479269	0.189523	0.000149901	0.228266	9.00026e-06	0.172213	5.67238e-08	0.75444	0.446323
L1TD1	MS	1.57347	0.145794	1.83728	0.0115433	1.1458	0.715163	1.16766	0.379592	0.7282	0.188036	0.62364	0.00917076
LAMP2	MS	0.984188	0.716129	1.23338	0.535807	2.08625	0.000138122	1.2532	0.301061	2.11977	0.000303881	1.69149	0.000979096
LBP	MS	1.21884	0.17816	1.40838	0.043931	1.75227	9.91745e-05	1.1555	0.286757	1.43765	0.00768833	1.24418	0.223036
LCAT	MS	0.669038	0.000266144	0.357123	3.93279e-09	0.836876	0.00659339	0.533785	4.61252e-05	1.25086	0.0152616	2.34339	6.42997e-10
LCN2	700	1.10857	0.18458	1.3739	0.143091	1.68541	0.00559228	1.23935	0.90715	1.52035	0.107364	1.22673	0.0981941
LCP1	MS	0.927209	0.708802	0.899009	0.64414	1.19572	0.0860651	0.969586	0.944209	1.28959	0.0162011	1.33004	0.0088836
LGALS3BP	MS	1.8107	0.00509459	2.23738	6.93554e-07	1.44408	0.00632905	1.23564	0.0218011	0.797526	0.43344	0.645433	0.000159905
LIPG	700	1.36225	0.0160459	1.53184	0.0244095	1.55158	0.00659339	1.12449	0.749877	1.13899	0.930643	1.01289	0.82775
LPA	700	1.18957	0.127672	1.63299	0.0143978	1.8198	0.0098357	1.37276	0.323394	1.5298	0.180841	1.1144	0.896129
LTA	700	1.24674	0.1378	1.1009	0.191169	1.51955	0.00686762	0.883021	0.956593	1.21882	0.10501	1.38028	0.133262
LUM	MS	1.32399	0.0072953	2.10229	2.00221e-08	1.51021	3.9762e-05	1.58785	4.88324e-07	1.14065	0.0387256	0.718363	3.23953e-05
LYVE1	MS	1.4642	0.0152022	4.65296	2.43707e-09	2.84032	3.21941e-09	3.17781	4.26941e-10	1.93984	1.24067e-07	0.610432	3.57568e-06
M-CSF	800	1.62136	0.0129009	1.67234	0.0256834	1.44033	0.372364	1.03144	0.931838	0.888348	0.0569233	0.861268	0.0960022
MAN1A1	MS	0.739674	0.23052	0.447318	0.0198461	1.04371	0.695085	0.60475	0.150294	1.41104	0.0576356	2.33326	7.15746e-05
MASP1	MS	1.07213	0.449194	0.983318	0.960808	1.34696	0.00453465	0.917165	0.528807	1.25634	0.00272399	1.36981	0.000211855
MASP2	MS	1.19461	0.467058	0.278155	9.31701e-06	1.44973	0.387026	0.232841	4.00814e-06	1.21356	0.0981941	5.21194	9.04597e-06
MBL2	800	1.33012	0.00450706	1.56389	0.00309401	1.40105	0.036173	1.17576	0.90715	1.05333	0.296289	0.895872	0.33291
MBL2	MS	2.13366	0.0057505	1.45345	0.0143978	1.48215	0.00839846	0.681199	0.279779	0.694651	0.227195	1.01975	0.956619
MCAM	MS	1.00192	0.968642	2.07158	0.000561331	1.0702	0.802552	2.06761	0.000571879	1.06815	0.798208	0.51661	0.000256695
MINPP1	MS	1.00538	0.828819	1.50977	0.168845	1.69013	0.0344085	1.50169	0.196788	1.68109	0.0268313	1.11946	0.575281
MMP1	700	1.26369	0.0854494	1.64661	0.00351238	1.63922	0.00187928	1.30302	0.479204	1.29717	0.378192	0.995509	0.760653
MMP10	800	1.8084	0.00648161	1.68772	0.0103141	1.73401	0.00335738	0.93327	0.703198	0.958865	0.452845	1.02742	0.836237
MMP9	700	0.951239	0.535807	1.42289	0.0967258	1.53077	0.0180156	1.49583	0.266174	1.60924	0.0272078	1.07582	0.214881
MMRN1	MS	2.72661	0.148536	5.91709	0.00196261	9.1104	3.86146e-05	2.17013	0.052851	3.34129	0.000563131	1.53968	0.100426
MSN	MS	0.275229	0.242187	0.0519636	0.330565	0.15427	0.0454608	0.188801	0.0218011	0.560515	0.794011	2.96881	0.0003901
MST1	MS	1.0666	0.602446	0.82792	0.165822	1.57101	3.74987e-05	0.776227	0.0324921	1.47292	2.15288e-05	1.89754	9.52956e-09
NEXN	700	2.45446	0.000804153	2.01712	0.00773557	1.95282	0.00215404	0.821817	0.405412	0.795621	0.163751	0.968125	0.601522
NRP1	MS	2.51649	0.098716	6.53548	7.29534e-07	2.16331	0.00453465	2.59707	8.89441e-05	0.859654	0.399142	0.33101	5.71359e-06
OLR1	800	1.23273	0.0460328	1.56069	0.00272157	1.28872	0.199136	1.26605	0.354809	1.04542	0.384107	0.825737	0.0329767
ORM1	MS	0.6043	0.000154455	0.490926	2.06514e-06	0.659047	3.23635e-05	0.812389	0.0577939	1.0906	0.773113	1.34246	0.00553286
OSM	800	1.4942	0.0220252	1.54816	0.00974427	1.36012	0.0516185	1.03611	0.919484	0.910266	0.210886	0.87854	0.199222
PCYOX1	MS	0.604207	0.00106511	0.909909	0.437504	1.81389	1.11955e-05	1.50596	0.0857203	3.0021	5.22641e-10	1.99348	2.89471e-06
PDGF-BB	800	2.28875	2.06514e-06	1.87957	6.33393e-05	1.86061	4.46831e-05	0.821222	0.0277708	0.812938	0.0236406	0.989913	0.810836
PENK	700	1.44864	0.0231908	1.81485	0.00423695	1.66167	0.0039906	1.2528	0.528807	1.14706	0.794011	0.915597	0.632156
PEPD	MS	0.779277	0.320889	1.16971	0.297517	1.5767	0.0128847	1.50102	0.0318667	2.02328	5.06547e-05	1.34794	0.0555207
PF4V1	MS	13.6453	1.59403e-08	13.2166	1.26716e-08	19.9857	1.04262e-10	0.968583	0.29385	1.46466	0.0145887	1.51217	0.00109918
PFN1	MS	0.316573	0.0381057	0.142707	0.485308	0.26396	0.00335738	0.450788	0.107494	0.833806	0.785633	1.84966	0.0204865
PGLYRP2	MS	0.710815	0.00610621	0.655012	0.000993386	0.93238	0.379651	0.921495	0.25303	1.31171	0.0032517	1.42345	5.68817e-05
PI16	MS	1.39156	0.302098	3.25346	2.38809e-06	2.78959	2.9177e-06	2.338	1.28797e-05	2.00465	3.01594e-05	0.857421	0.122376
PIGR	800	1.91948	0.000334204	1.55166	0.00773557	1.33465	0.0640704	0.808375	0.0976787	0.695317	0.00744315	0.860141	0.19544
PIGR	MS	8.22942	1.4563e-07	5.21131	2.00221e-08	2.76159	6.11981e-07	0.633253	0.441425	0.335575	2.10122e-05	0.529923	1.16302e-05
PLAT	800	1.50273	0.00255115	1.84521	0.000418291	1.84412	0.0106334	1.22791	0.469597	1.22718	0.360784	0.99941	0.0938496
PLEKHH1	MS	1.13244	0.246167	0.625312	0.127672	0.571063	0.0316311	0.552179	0.00320903	0.504275	0.000469227	0.913245	0.553229
PLG	MS	0.850046	0.0591625	0.333959	2.16023e-09	0.600393	1.2687e-08	0.392871	6.34388e-10	0.706307	6.33284e-06	1.79781	7.72318e-11
PLTP	MS	1.70836	0.00013178	1.86225	2.75922e-06	1.18872	0.0766283	1.09008	0.0620196	0.695827	8.58434e-05	0.638324	1.3166e-07
PNOC	800	0.51836	0.00309401	0.506462	0.00239053	1.12935	0.79733	0.977047	0.858063	2.1787	0.000140209	2.22988	0.000128374
PON1	MS	0.951595	0.890562	0.59191	5.35485e-06	0.973949	0.626559	0.622019	1.48409e-05	1.02349	0.735919	1.64543	2.2355e-07
PON3	MS	0.833091	0.73086	0.196042	0.00351238	0.556874	0.151945	0.235318	0.00290067	0.668443	0.262466	2.84059	0.0329767
PPBP	MS	11.311	2.16023e-09	4.49937	1.19623e-08	7.0942	2.75517e-10	0.397786	1.57766e-08	0.627193	5.43085e-05	1.57671	5.18459e-05
PPIA	700	1.28023	0.0553056	1.4659	0.0198461	1.51943	0.00382286	1.14503	0.624229	1.18684	0.586461	1.03652	0.878941
PRDX2	MS	0.210692	0.143091	0.160809	0.38174	0.324267	0.00135868	0.763239	0.432254	1.53905	0.188036	2.01647	0.0123401
PRG4	MS	0.960475	0.485308	0.683542	0.00479269	1.72514	0.000488246	0.711671	0.0251308	1.79613	4.72347e-05	2.52382	9.20295e-08
PROC	MS	0.775394	0.00309401	0.430606	2.00221e-08	0.927338	0.499168	0.555338	0.00139448	1.19596	0.00553286	2.15357	7.37838e-10
PROCR	MS	2.05669	0.0553056	5.1333	1.59958e-05	2.49212	0.00097411	2.4959	0.000126387	1.21171	0.267128	0.48548	7.96943e-06
PROS1	MS	0.903513	0.222967	0.632535	1.02047e-05	0.967753	0.490625	0.700085	0.000118627	1.0711	0.291286	1.52996	7.68229e-08
PROZ	MS	0.814223	0.175013	0.283714	5.65998e-07	0.477809	1.43374e-05	0.348448	2.18656e-06	0.586828	0.00223476	1.68412	0.00103753
PRTN3	700	1.33747	0.0270145	1.62641	0.0399699	1.84513	0.00559228	1.21603	0.870291	1.37956	0.616756	1.13448	0.785633
PTGDS	MS	0.923161	0.805914	1.36418	0.00239053	1.00334	0.469615	1.47773	0.000183957	1.08685	0.549594	0.735486	0.000207355
QSOX1	MS	1.71291	1.67226e-05	1.96009	3.67424e-06	0.978306	0.818269	1.1443	0.315833	0.571136	7.01249e-07	0.499113	1.53772e-08
RARRES2	MS	1.20453	0.535807	1.89202	0.215593	6.08855	3.11593e-08	1.57075	0.469597	5.05472	3.04254e-09	3.21802	4.09749e-07
RBP4	MS	0.56369	0.000187973	0.355792	3.04874e-07	1.07674	0.607527	0.631183	0.0115013	1.91016	7.01601e-06	3.02632	1.18987e-10
RENBP	800	1.64351	0.0152022	1.79586	0.000748911	2.09134	0.00257773	1.0927	0.0945708	1.27248	0.479465	1.16454	0.33291
RNASE3	700	1.40119	0.0578528	1.35875	0.00450706	1.53701	0.0285541	0.969713	0.315833	1.09694	0.810836	1.1312	0.513907
RNLS	800	1.32493	0.0188289	1.56339	0.0160459	1.39209	0.0766283	1.17998	0.870291	1.05069	0.267128	0.890433	0.136098
RPS6KA3	MS	0.819669	0.306726	0.540031	0.00114161	0.853376	0.337239	0.65884	0.0509753	1.04112	0.794011	1.58024	0.00196683
S100A12	700	1.7258	0.00351238	1.84511	0.000334204	1.91731	6.68535e-05	1.06913	0.726411	1.11097	0.69531	1.03913	0.947954
S100A8	MS	0.727979	0.6583	0.0940473	0.204863	2.93228	0.011938	0.12919	0.065354	4.02798	0.0116019	31.1788	6.83754e-05
S100A9	MS	0.0873254	0.437504	0.0446005	0.745692	0.340182	1.94555e-05	0.510739	0.544182	3.89557	5.957e-05	7.62733	1.36215e-06
SAA1	MS	1.06166	0.425991	1.69637	0.86731	6.33569	0.0039906	1.59785	0.409815	5.96773	0.000140209	3.73484	0.00154597
SAA2	MS	1.64632	0.686985	1.92709	0.250193	7.96009	0.00335738	1.17055	0.0915427	4.83508	0.00308435	4.13062	0.0453047
SAA4	MS	1.04927	0.976478	1.05978	0.181349	1.8987	0.000117131	1.01002	0.133433	1.80955	9.04597e-06	1.79161	0.000117485
SCF	800	1.26814	0.0363159	1.79724	0.00196261	1.46483	0.12336	1.41722	0.34678	1.1551	0.479465	0.815042	0.0453047
SELENOP	MS	0.94288	0.73086	0.630847	0.000450455	0.832677	0.120104	0.669064	0.000571879	0.88312	0.267128	1.31994	0.00200321
SERPINA1	MS	2.08465	0.00309401	1.95161	0.0528525	5.33891	1.95883e-06	0.93618	0.0324921	2.56106	0.00581679	2.73564	3.23953e-05
SERPINA10	MS	0.7541	0.00150117	0.587924	2.75922e-06	1.14812	0.0602825	0.779636	0.0688349	1.5225	3.05224e-06	1.95283	6.42997e-10
SERPINA3	MS	0.772603	0.00410748	0.688455	8.11278e-05	1.2022	0.323806	0.891085	0.0378849	1.55604	0.000211855	1.74623	3.39231e-06
SERPINA4	MS	0.616603	0.148536	0.358726	1.46314e-05	0.771233	0.50779	0.581778	0.000509494	1.25078	0.12503	2.14992	7.41609e-07
SERPINA5	MS	0.481945	0.00196261	0.0502159	7.61852e-08	0.20129	8.68294e-08	0.104194	0.000265548	0.417661	0.0139422	4.00848	0.0514848
SERPINA6	MS	1.18369	0.145794	1.05094	0.595617	1.19527	0.0167418	0.887849	0.279779	1.00979	0.513907	1.13734	0.0236406
SERPINA7	MS	1.46674	0.00309401	1.76262	1.82718e-05	1.95902	2.61058e-07	1.20172	0.0664978	1.33562	0.0013812	1.11143	0.231409
SERPIND1	MS	0.766564	0.00464789	0.388873	5.60864e-09	1.08774	0.35805	0.507294	9.19923e-08	1.41899	6.53118e-05	2.79716	3.33501e-12
SERPINF1	MS	0.976489	0.890562	0.872341	0.135212	1.26019	0.0173685	0.893344	0.0712391	1.29053	0.00146145	1.44461	1.41907e-05
SERPING1	MS	1.03707	0.790734	0.749868	0.000625848	0.72012	1.72282e-05	0.723064	0.00125142	0.694379	2.10122e-05	0.960328	0.405253
SFN	800	2.3869	3.5095e-05	2.68638	1.33785e-05	1.16749	0.903181	1.12547	0.591599	0.489126	7.01601e-06	0.434597	1.43857e-06
SHBG	800	1.1685	0.292983	1.47028	0.00329716	1.37217	0.0124033	1.25827	0.118075	1.1743	0.343889	0.933266	0.218931
SHBG	MS	2.20166	5.82802e-05	3.39205	5.65998e-07	3.20069	1.56961e-07	1.54067	0.0473908	1.45376	0.034806	0.943585	0.896129
SPARC	MS	22.9213	2.06514e-06	3.50831	0.098716	12.1261	1.51309e-07	0.153059	7.2386e-06	0.529033	0.0182338	3.4564	6.17227e-06
SPARCL1	MS	0.896461	0.929517	3.19209	0.000266144	4.36347	0.000162621	3.56077	2.97302e-05	4.86744	1.6455e-05	1.36696	0.33291
SPP2	MS	0.458977	0.000484915	0.208089	4.38096e-07	0.693397	0.0244229	0.453375	0.0300519	1.51074	0.0817348	3.33222	8.02035e-05
ST3GAL6	MS	2.06033	0.0115433	5.67021	1.03673e-06	2.6671	0.000539992	2.75209	2.74925e-06	1.2945	0.141908	0.470371	9.75717e-06
STXBP5	MS	0.920376	0.723482	0.580746	0.00209674	1.16951	0.256232	0.630988	0.00765209	1.27069	0.101557	2.01381	6.09394e-07
SYNPO2	800	1.67743	0.0018364	1.63006	0.000211248	1.56851	0.00350647	0.971761	0.104139	0.935064	0.785633	0.962236	0.091736
TAT	800	0.992179	0.686985	1.63357	0.0122054	1.53982	0.0660368	1.64645	0.0125609	1.55195	0.0836609	0.942607	0.520947
TF	MS	0.938543	0.420301	0.637469	0.00160608	0.832608	0.206322	0.679212	0.00112202	0.887128	0.286341	1.30611	0.0073232
TFRC	MS	0.832463	0.0890838	1.20365	0.132661	1.08158	0.0660368	1.4459	0.0069726	1.29926	0.000235766	0.898583	0.719579
TGFBI	MS	1.37876	0.0129009	1.94507	2.47318e-07	1.82113	2.96515e-09	1.41074	0.00155249	1.32084	0.000478889	0.936277	0.46605
THBS1	800	6.37653	3.09822e-09	4.2491	1.78684e-08	6.09373	1.62599e-10	0.666365	0.00139448	0.95565	0.446323	1.43412	0.00393848
THBS1	MS	29.0164	5.60864e-09	11.0936	2.51112e-08	19.8993	2.52447e-10	0.382321	2.02492e-06	0.685797	0.0152616	1.79377	8.98093e-05
THBS4	MS	2.69742	0.409056	7.32614	0.000959224	3.88972	0.00700854	2.71598	0.00442879	1.44201	0.0343407	0.530937	0.237834
TIMP1	MS	3.21574	0.0329506	8.43021	6.88121e-05	6.42712	5.9636e-05	2.62155	0.00268741	1.99865	0.0152616	0.762392	0.235679
TMEM198	MS	1.66981	0.0136312	3.2194	6.93554e-07	2.9449	5.31911e-07	1.928	1.38272e-05	1.76361	2.25986e-05	0.914735	0.257861
TNC	800	1.59463	0.0854494	2.07691	0.000266144	1.49775	0.0680527	1.30243	0.0277708	0.939241	0.956619	0.721143	0.00768833
TNNT3	700	1.40919	0.0081995	1.72543	0.00255115	1.92754	0.00112457	1.22442	0.308388	1.36783	0.616756	1.11713	0.870368
TNS3	800	1.54013	0.043931	1.53771	0.00773557	1.70101	0.0173685	0.998427	0.441425	1.10445	0.82775	1.10619	0.601522
TNXB	MS	1.32778	0.479182	3.4668	8.06963e-07	1.97369	0.00145751	2.61099	6.48655e-06	1.48646	0.0233073	0.569311	0.000125566
TTR	MS	0.510958	1.74809e-05	0.201675	3.49131e-09	0.540475	1.72282e-05	0.394701	2.18656e-06	1.05777	0.0453047	2.67993	3.69139e-10
VASN	MS	0.873215	0.258382	1.42891	0.00106511	1.06104	0.165934	1.63638	1.70849e-05	1.21509	0.00287344	0.742548	0.000979096
VIL1	800	1.00328	0.154138	1.96775	0.00648161	1.46889	0.387026	1.96132	0.0724667	1.4641	0.31164	0.746484	0.0061138
VWF	700	2.04366	0.00239053	3.88515	1.02047e-05	2.46427	0.000117131	1.90107	0.0177126	1.20581	0.414525	0.634278	0.074387
VWF	MS	20.6685	2.16023e-09	39.3405	2.16023e-09	23.3297	6.65562e-11	1.9034	3.18287e-05	1.12876	0.0408222	0.593021	7.15746e-05
YBX1	700	1.4219	0.0578528	2.04401	0.00024651	1.52678	0.0285541	1.43752	0.0408553	1.07376	0.82775	0.746951	0.0476973
ZGRF1	MS	1.08284	0.320889	0.279004	3.22086e-05	0.367298	7.07651e-05	0.25766	1.28797e-05	0.3392	0.000398232	1.31646	0.167068
ZNF814	MS	1.41552	0.602446	0.493929	0.00114161	0.794334	0.00167531	0.348937	0.000221247	0.56116	8.58434e-05	1.6082	0.384107
