# Supplementary material for: In-Depth Serum Proteomics Reveals the Trajectory of Hallmarks of Cancer in Hepatitis B Virus–Related Liver Diseases
Source: Mol Cell Proteomics. 2023 May 19;22(7):100574. doi: 10.1016/j.mcpro.2023.100574 (PMC10316086; doi:10.1016/j.mcpro.2023.100574)
Supplement: Supplemental Table S14 [file mmc14.xlsx]

## Sheet: cluster
Table S14. Hierarchical cluster analysis of DEPs in the discovery cohort.
cluster1						cluster2						cluster3
id	N	CHB	LC	HCC		id	N	CHB	LC	HCC		id	N	CHB	LC	HCC
C9	0.01	-0.36	-0.44	0.5		APOL2	-0.52	0.02	-0.04	0.25		APMAP	0.17	-0.42	-0.11	0.26
F7	-0.12	-0.41	-0.61	0.7		CTHRC1	-0.58	0.08	-0.07	0.25		TFRC	-0.01	-0.36	0.04	0.21
CFHR5	0.07	-0.18	-0.49	0.39		FGA	-0.84	-0.05	-0.15	0.51		AGT	-0.15	-0.68	-0.16	0.6
ATRN	-0.01	-0.22	-0.46	0.44		ARL2	-0.58	0.19	-0.06	0.18		STXBP5	-0.06	-0.3	-0.1	0.28
FCN2	0	-0.16	-0.37	0.34		ALDOB	-1.07	0.1	0.1	0.36		APOH	-0.07	-0.45	-0.37	0.55
F13B	0.01	-0.29	-0.79	0.67		LIPG	-0.5	0.07	0.08	0.13		LCP1	-0.02	-0.31	-0.22	0.34
APCS	0.18	-0.64	-0.84	0.85		PF4V1	-1.89	0.28	0.23	0.54		PCYOX1	-0.01	-0.71	-0.38	0.69
F9	0.2	-0.45	-0.78	0.69		ANGPT1	-0.68	0.16	0.05	0.18		HSPA5	-0.13	-0.32	-0.29	0.45
ITIH4	0.07	-0.29	-0.53	0.49		DPP4	-0.59	0.14	0.04	0.16		SAA1	-0.24	-0.4	-0.22	0.5
C1R	-0.02	-0.03	-0.6	0.41		MMP10	-0.56	0.16	0.06	0.12		C1RL	-0.33	-0.42	-0.11	0.49
HBG1	-0.06	-0.06	-0.43	0.33		THBS1	-1.74	0.54	0.03	0.44		SAA4	-0.45	-0.48	-0.12	0.59
C4A	0.07	-0.11	-0.52	0.36		APOL3	-0.74	0.37	0.15	0.01		SAA2	-0.3	-0.29	-0.01	0.33
GPLD1	0.08	-0.13	-0.75	0.52		PDGFB	-0.99	0.5	0.11	0.06		LAMP2	-0.23	-0.47	-0.09	0.46
PRG4	0.01	-0.19	-0.76	0.6		ABI3BP	-0.62	0.29	-0.04	0.13		PEPD	-0.25	-0.43	-0.01	0.39
C4B	0.34	-0.2	-0.94	0.56		PPBP	-1.72	0.8	-0.09	0.33		RARRES2	-0.74	-0.62	-0.4	0.98
MAN1A1	0.16	-0.2	-0.57	0.38		NEXN	-0.59	0.34	0.01	0.05		EDA	-0.32	-0.18	-0.24	0.41
GGH	-0.34	0.06	-0.78	0.61		ACTB	-0.4	0.19	-0.22	0.2		S100A9	-0.38	-0.29	-0.47	0.65
MST1	-0.25	-0.12	-0.73	0.66		FN1	-0.82	0.41	-0.37	0.35		MASP1	-0.4	-0.12	-0.35	0.48
S100A8	-0.21	-0.11	-0.62	0.55		ECHS1	-0.58	0.2	-0.25	0.29		PRDX2	-0.35	-0.09	-0.24	0.37
SERPINF1	-0.21	-0.18	-0.53	0.54		CR1L	-0.38	0.1	-0.2	0.24		LTA	-0.37	-0.06	-0.12	0.29
C4BPA	0.1	0.04	-1.04	0.59		SERPINA6	-0.45	0.12	-0.22	0.27		SERPINA1	-0.7	-0.06	-0.37	0.59
C5	0.15	-0.04	-0.68	0.38		PFN1	-0.41	0.2	-0.32	0.26		FGB	-0.44	-0.16	0.01	0.3
CPN2	0.28	0.08	-1.15	0.55		GP5	-0.83	0.14	-0.57	0.65		LBP	-0.58	-0.24	0.01	0.41
PROS1	0.26	0.09	-0.79	0.32		A2M	-0.43	0.32	-0.28	0.17		LCN2	-0.43	-0.14	-0.05	0.32
ITIH2	0.18	0.19	-0.96	0.41		SPARC	-0.99	0.73	-0.62	0.38		MMRN1	-0.79	-0.38	0.17	0.5
C8G	0.59	-0.05	-0.91	0.34		GLUD1	-0.57	0.36	-0.14	0.13		MINPP1	-0.35	-0.31	0.09	0.3
CFHR1	0.55	-0.06	-0.78	0.27		ITIH3	-0.47	0.4	-0.21	0.09		MMP9	-0.3	-0.28	0.04	0.29
IGF2	0.56	-0.07	-0.81	0.3		C1QA	-0.17	0.28	0.41	-0.36		SPARCL1	-0.66	-0.71	0.33	0.54
LCAT	0.72	-0.15	-0.97	0.38		C1QC	-0.45	0.56	0.46	-0.44
BCHE	0.7	-0.07	-1.17	0.46		C1QB	-0.35	0.32	0.42	-0.31
KLKB1	0.56	-0.05	-1	0.41		SFN	-0.52	0.52	0.63	-0.49
PROC	0.6	-0.16	-0.96	0.43		QSOX1	-0.58	0.5	0.77	-0.54
AMBP	0.26	-0.08	-0.52	0.26		CDH5	-0.48	0.22	0.67	-0.34
BTD	0.45	-0.12	-0.87	0.42		L1TD1	-0.16	0.09	0.34	-0.19
INHBC	0.33	-0.13	-0.75	0.41		C7	-1.05	0.37	1.14	-0.47
CTBS	0.18	-0.03	-0.41	0.2		IL36B	-0.39	0.12	0.38	-0.14
IGFALS	0.49	-0.07	-1.12	0.53		FCGR3A	-0.41	0.21	0.43	-0.22
SERPIND1	0.51	-0.05	-1.32	0.63		ICOSLG	-0.4	0.21	0.4	-0.2
SERPINA4	0.42	0.02	-0.86	0.34		FBLN1	-1.05	0.34	0.78	-0.23
APOC3	0.7	-0.15	-0.76	0.25		GPX3	-0.76	0.21	0.61	-0.17
HPR	0.92	-0.24	-1.02	0.38		PLTP	-0.82	0.36	0.65	-0.27
F2	0.86	-0.32	-0.97	0.42		CDHR2	-0.57	0.47	0.28	-0.21
APOA1	0.61	-0.12	-0.55	0.15		PIGR	-0.56	0.47	0.13	-0.12
SPP2	0.77	-0.17	-0.72	0.21		ADAM28	-0.43	-0.05	0.25	0.07
TTR	1.07	-0.02	-1.13	0.24		CCL23	-0.46	-0.04	0.27	0.06
GUSB	0.41	-0.2	-0.32	0.14		CRP	-0.82	-0.04	0.51	0.07
RPS6KA3	0.21	-0.08	-0.18	0.07		IL34	-0.53	-0.05	0.36	0.05
ORM1	0.93	-0.13	-0.56	0.01		CCL8	-0.72	0.01	0.39	0.08
CFHR2	0.45	-0.65	-0.4	0.46		GDA	-0.67	-0.03	0.33	0.11
CRTAC1	0.45	-0.56	-0.28	0.32		CADM1	-0.7	0.03	0.42	0.04
GAS6	0.34	-0.51	-0.55	0.52		IFNA1	-0.42	0.02	0.27	0.01
CPN1	0.45	-0.61	-0.61	0.57		ALCAM	-0.66	0.1	0.45	-0.05
PNOC	0.37	-0.49	-0.46	0.43		CD46	-0.57	0.09	0.38	-0.03
C4BPB	0.32	-0.41	-0.69	0.55		DYNC1H1	-0.66	0.1	0.41	-0.02
ERN1	0.39	-0.45	-0.81	0.62		BMP4	-0.58	0.14	0.39	-0.07
C6	0.39	-0.51	-0.75	0.62		CCL24	-0.44	0.09	0.35	-0.07
SERPINA10	0.35	-0.45	-0.71	0.57		DCN	-0.51	0.1	0.38	-0.07
SERPINA3	0.27	-0.3	-0.7	0.51		FGF1	-0.3	0.03	0.29	-0.06
CNDP1	0.62	-0.56	-0.7	0.51		LGALS3BP	-0.81	0.12	0.7	-0.15
IFNW1	0.39	-0.36	-0.57	0.41		SCF	-0.44	0.06	0.36	-0.06
IL1RAP	0.54	-0.38	-0.76	0.47		ENPP2	-1.15	-0.13	1.01	-0.03
ICAM3	0.17	-0.12	-0.2	0.13		IGHA1	-0.9	-0.1	0.82	-0.04
PGLYRP2	0.45	-0.33	-0.55	0.34		IGHG2	-1.05	-0.16	0.88	0.03
HGFAC	0.42	-0.2	-0.72	0.39		IGHG3	-0.41	-0.06	0.34	0.01
HP	0.67	-0.35	-1.01	0.55		IGHM	-0.93	-0.08	0.73	0.01
F11	0.52	-0.35	-0.88	0.54		CCL1	-0.46	0.01	0.37	-0.03
RBP4	0.51	-0.43	-0.9	0.61		CCL13	-0.41	-0.02	0.39	-0.05
C2	-0.4	0.6	-0.62	0.19		OLR1	-0.37	0	0.33	-0.04
ALB	-0.08	0.47	-0.56	0.1		FCGBP	-0.83	-0.05	0.71	-0.04
A1BG	-0.15	0.39	-0.59	0.2		TNC	-0.61	-0.02	0.54	-0.05
MSN	-0.07	0.24	-0.53	0.22		YBX1	-0.51	-0.03	0.46	-0.04
KNG1	-0.17	0.16	-0.47	0.27		ACE	-0.29	-0.14	0.37	-0.01
APOB	0.31	0.52	-0.8	0.04		CES2	-0.43	-0.15	0.48	-0.01
FCN3	0.16	0.64	-0.75	-0.01		ST3GAL6	-0.58	-0.15	0.6	-0.02
GALE	0.11	0.46	-0.79	0.16		ADIPOQ	-0.47	-0.15	0.41	0.05
APOA2	0.6	0.14	-0.61	0.02		EFEMP1	-0.78	-0.3	0.72	0.09
HABP2	0.83	0.14	-0.99	0.16		LUM	-0.96	-0.27	0.9	0.04
SELENOP	0.37	0.05	-0.4	0.05		CALM3	-0.5	-0.1	0.39	0.05
IGFBP3	0.68	0.25	-0.88	0.09		IGFBP4	-0.69	-0.14	0.54	0.07
C3	0.49	0.54	-1.15	0.17		CSF3	-0.42	-0.12	0.29	0.09
MASP2	0.41	0.4	-0.99	0.19		INPP5D	-0.51	-0.12	0.36	0.08
CFB	0.6	0.42	-1.11	0.17		PROCR	-0.89	-0.22	0.67	0.13
CFI	0.65	0.45	-1.06	0.09		ICAM2	-0.95	-0.35	0.71	0.21
TF	0.4	0.22	-0.58	0.05		BMP2	-0.64	0.13	0.18	0.1
GC	0.44	0.29	-1.1	0.32		DBH	-0.52	0.14	0.17	0.04
ITIH1	0.56	0.19	-1.14	0.35		APOA5	-0.52	0.18	0.11	0.06
PON1	0.38	0.16	-0.94	0.31		MBL2	-0.71	0.18	0.15	0.11
CLU	0.72	0.69	-0.97	-0.16		CXCL17	-0.42	0.16	0.12	0.02
F12	0.59	0.55	-0.72	-0.16		CCL21	-0.44	0.11	0.22	-0.01
FETUB	0.65	0.48	-0.71	-0.16		CSF1R	-1.52	0.34	0.89	-0.08
APOM	1.05	0.55	-1.11	-0.12		CD163	-1.1	0.33	0.66	-0.12
PLG	0.99	0.62	-1.29	-0.03		IL1RN	-0.77	0.22	0.5	-0.1
PROZ	0.74	0.39	-0.86	-0.04		FABP4	-0.37	0.13	0.24	-0.06
GUF1	0.5	0.44	-0.82	0.01		RNLS	-0.38	0.13	0.21	-0.04
PON3	0.43	0.35	-0.59	-0.05		CTSS	-0.43	0.17	0.2	-0.04
F10	0.96	0.44	-0.69	-0.28		OSM	-0.49	0.15	0.22	-0.01
IGF1	0.72	0.41	-0.63	-0.19		SYNPO2	-0.59	0.17	0.28	-0.02
KRT6A	0.67	0.39	-0.54	-0.21		CCL26	-0.56	0.14	0.24	0.02
KRT86	0.6	0.08	-0.42	-0.06		IL3	-0.57	0.1	0.23	0.05
SERPINA5	1.16	0.34	-0.74	-0.28		IL36A	-0.59	0.12	0.24	0.04
APOC1	0.93	0.78	-0.65	-0.5		ENO2	-0.39	0.05	0.18	0.03
KRT2	0.7	0.57	-0.52	-0.35		PLAT	-0.61	0.09	0.31	0.02
C1S	1.03	0.96	-0.94	-0.48		CFP	-0.6	-0.21	0.18	0.29
CAMP	0.36	0.36	-0.37	-0.16		FUCA1	-0.84	-0.39	0.37	0.4
HRG	0.75	0.67	-0.73	-0.31		ANPEP	-1.41	-0.54	0.57	0.62
ZGRF1	0.62	0.53	-0.59	-0.25		CETP	-0.87	-0.33	0.37	0.37
KRT14	0.38	0.44	-0.32	-0.25		TGFBI	-1.06	-0.39	0.46	0.43
ZNF814	0.45	0.58	-0.46	-0.28		IGHA2	-0.6	-0.25	0.28	0.26
C18orf63	0.81	0.76	-0.36	-0.62		FGG	-0.79	-0.5	0.36	0.44
SERPING1	0.57	0.59	-0.31	-0.43		HSP90B1	-0.47	-0.24	0.25	0.21
KRT1	0.65	0.52	-0.31	-0.43		KLK5	-0.42	-0.22	0.25	0.18
KRT10	0.59	0.52	-0.35	-0.38		PI16	-0.93	-0.54	0.58	0.4
KRT9	0.49	0.78	-0.33	-0.5		TIMP1	-0.87	-0.3	0.49	0.28
						S100A12	-0.74	0.06	0.16	0.2
						APOO	-0.73	0.02	0.24	0.17
						PENK	-0.51	-0.01	0.18	0.13
						VWF	-1.94	0.15	0.72	0.34
						CPB2	-0.86	0.01	0.21	0.25
						RNASE3	-0.41	0.01	0.1	0.12
						TNS3	-0.52	-0.02	0.14	0.16
						PPIA	-0.48	-0.04	0.11	0.17
						PRTN3	-0.43	-0.01	0.06	0.17
						CXCL14	-0.51	-0.07	0.05	0.25
						SERPINA7	-1.11	-0.22	0.25	0.49
						AOC3	-0.59	-0.49	0.92	0
						CFD	-0.37	-0.36	0.72	-0.06
						CD4	-0.25	-0.26	0.36	0.06
						CP	-0.56	-0.63	0.73	0.19
						ADAMTS13	-0.59	-0.35	0.67	0.07
						PTGDS	-0.38	-0.27	0.48	0.04
						EPHX1	-0.3	-0.26	0.36	0.08
						CST6	-0.38	-0.28	0.4	0.1
						TNXB	-0.65	-0.45	0.72	0.12
						HSPG2	-0.97	-0.49	0.88	0.2
						CENPE	-0.57	-0.38	0.53	0.16
						LYVE1	-1.02	-0.71	0.96	0.31
						THBS4	-0.61	-0.36	0.54	0.17
						CDH13	-0.34	-0.59	0.41	0.27
						CLEC3B	-0.44	-0.63	0.45	0.32
						GSN	-0.44	-0.52	0.35	0.31
						CHL1	-0.93	-0.78	0.7	0.48
						CD14	-0.84	-0.61	0.69	0.33
						GLIPR2	-0.59	-0.46	0.51	0.24
						IGFBP2	-0.49	-0.54	0.51	0.24
						IGHG4	-0.38	-0.37	0.34	0.2
						IL25	-0.24	-0.26	0.22	0.14
						TAT	-0.28	-0.27	0.3	0.11
						CD5L	-0.73	0.04	1.08	-0.37
						COLEC11	-0.45	-0.09	0.58	-0.1
						NRP1	-0.74	-0.23	1.04	-0.17
						VIL1	-0.32	-0.06	0.51	-0.14
						MCAM	-0.18	-0.22	0.58	-0.15
						ECM1	0.05	-0.39	0.44	-0.05
						VASN	-0.23	-0.58	0.75	-0.01
						ATAD2	-0.53	-0.05	0.18	0.17
						SHBG	-1.19	-0.09	0.4	0.35
						KL	-0.6	-0.04	0.18	0.18
						GPBP1	-0.56	-0.06	0.21	0.16
						GPT	-0.5	-0.05	0.18	0.15
						RENBP	-0.56	-0.04	0.2	0.15
						DCXR	-0.4	-0.07	0.13	0.14
						EPHA2	-0.52	-0.07	0.18	0.17
						TNNT3	-0.58	-0.09	0.2	0.19
						MMP1	-0.57	-0.07	0.17	0.2
						CD44	-0.51	-0.07	0.23	0.14
						TMEM198	-1	-0.22	0.45	0.31
						APOD	-0.63	0.07	0.18	0.13
						CD70	-0.58	0.06	0.15	0.13
