# Supplementary material for: In-Depth Serum Proteomics Reveals the Trajectory of Hallmarks of Cancer in Hepatitis B Virus–Related Liver Diseases
Source: Mol Cell Proteomics. 2023 May 19;22(7):100574. doi: 10.1016/j.mcpro.2023.100574 (PMC10316086; doi:10.1016/j.mcpro.2023.100574)
Supplement: Supplemental Table S15 [file mmc15.xlsx]

## Sheet: Sheet1
Table S15. List of 91 drug targets related to liver diseases.
	Gene list	Uniprot	KEGG	Secreted protein	Tissue specificity	Target types	Drug name	Diseases	Disease type
1	AHSG	P02765	hsa:197	Secreted to blood	Tissue enriched (liver)	Literature-reported
2	GP1BA	P07359	hsa:2811	Membrane	Tissue enriched (lymphoid tissue)	Clinical	ZK-001	Thrombosis	3
3	CLU	P10909	hsa:1191	Secreted to blood	Tissue enhanced (brain, liver)	Clinical	Custirsen	Breast cancer; Lung cancer	2
4	AOC3	Q16853	hsa:8639	Intracellular, Secreted	Low tissue specificity	Approved	Clonidine, Hydralazine	Hypertension	4
5	CFD	P00746	hsa:1675	Secreted to blood	Low tissue specificity	Clinical	ACH-4471	Anaemia	3
6	CD4	P01730	hsa:920	Intracellular, Membrane (different isoforms)	Tissue enhanced (lymphoid tissue, parathyroid gland)	Clinical	Zanolimumab	Lymphoma	2
7	MCAM	P43121	hsa:4162	Membrane	Low tissue specificity	Literature-reported
8	ANPEP	P15144	hsa:290	Membrane	Tissue enhanced (intestine, kidney, pancreas)	Approved	Icatibant	Liver disease, angioedema	1
9	CETP	P11597	hsa:1071	Secreted to blood	Tissue enhanced (liver, lymphoid tissue)	Clinical	Anacetrapib, Dalcetrapib	Hyperlipidemia, Arteriosclerosis	4
10	CFP	P27918	hsa:5199	Secreted to blood	Tissue enhanced (blood, bone marrow, lymphoid tissue)	Literature-reported
11	FGG	P02679	hsa:2266	Secreted to blood	Tissue enriched (liver)	Literature-reported
12	HSP90B1	P14625	hsa:7184	intracellular and membrane	Tissue enhanced (liver, thyroid gland)	Discontinued	HS-110	Non-small-cell lung cancer	2
13	KLK5	Q9Y337	hsa:25818	Locally secreted	Group enriched (skin, tongue)	Discontinued
14	CD14	P08571	hsa:929	Secreted to blood	Group enriched (blood, liver)	Discontinued	IC14	Sepsis; COVID-19	4
15	CENPE	Q02224	hsa:1062	Intracellular	Tissue enhanced (bone marrow, lymphoid tissue)	Literature-reported	GSK-923295	Solid tumour/cancer	2
16	LYVE1	Q9Y5Y7	hsa:10894	Membrane	issue enhanced (lymphoid tissue)	Literature-reported	RG-7356	Haematological malignancy	2
17	HSPG2	P98160	hsa:3339	Secreted to extracellular matrix	Tissue enhanced (smooth muscle)	Literature-reported	RUS 3108	Arteriosclerosis	4
18	IGHV5-10-1	A0A0J9YXX1	hsa:28386	Secreted	Tissue enhanced (intestine, lymphoid tissue)	Clinical
19	GSN	P06396	hsa:2934	Secreted to blood	Low tissue specificity	Literature-reported
20	IGFBP2	P18065	hsa:3485	Secreted to blood	Tissue enhanced (liver, pancreas)	Literature-reported
21	IL25	Q9H293	hsa:64806	Secreted to blood	Tissue enhanced (heart muscle, testis)	Literature-reported	ALX-0761	Psoriasis vulgaris	4
22	ALCAM	Q13740	hsa:214	Membrane	Tissue enhanced (parathyroid gland)	Literature-reported
23	CD46	P15529	hsa:4179	Membrane	Low tissue specificity	Literature-reported
24	BMP4	P12644	hsa:652	Secreted to blood	Tissue enhanced (retina)	Clinical
25	DCN	P07585	hsa:1634	Secreted to extracellular matrix	Low tissue specificity	Approved
26	CCL21	O00585	hsa:6366	Secreted to blood	Tissue enriched (lymphoid tissue)	Literature-reported
27	CSF1R	P07333	hsa:1436	Intracellular, Membrane (different isoforms)	Tissue enhanced (blood, lymphoid tissue)	Literature-reported	ARRY-382, Cabiralizumab	Solid tumour/cancer	2
28	PLAT	P00750	hsa:5327	Secreted to blood	Tissue enhanced (parathyroid gland)	Literature-reported-Patent	Aminocaproic Acid	Bleeding disorder	3
29	CD163	Q86VB7	hsa:9332	Secreted to blood	Tissue enhanced (lymphoid tissue)	Clinical
30	FABP4	P15090	hsa:2167	Intracellular	Group enriched (adipose tissue, breast)	Literature-reported
31	CTSS	P25774	hsa:1520	intracellular and membrane	Tissue enhanced (blood, lymphoid tissue)	Literature-reported-Patent	D05OIU	Cirrhosis	1
32	OSM	P13725	hsa:5008	Secreted to blood	Tissue enhanced (blood, bone marrow)	Clinical	GSK2330811	Systemic sclerosis	4
33	ADIPOQ	Q15848	hsa:9370	Secreted to blood	Group enriched (adipose tissue, breast)	Literature-reported
34	CSF3	P09919	hsa:1440	Secreted to blood	Tissue enhanced (cervix, uterine, lung)	Clinical	SPI-2012	Breast cancer	2
35	INPP5D	Q92835	hsa:3635	Intracellular	Tissue enhanced (lymphoid tissue)	Literature-reported	AQX-1125	Chronic obstructive pulmonary disease	4
36	CCL23	P55773	hsa:6368	Secreted to blood	Tissue enhanced (blood)	Approved		Systemic sclerosis
37	CRP	P02741	hsa:1401	Secreted to blood	Tissue enriched (liver)	Clinical	N,N,N-Trimethyl-2-(phosphonooxy)ethanaminium	hepatobiliary dysfunction; Malignancies	1
38	GDA	Q9Y2T3	hsa:9615	Intracellular	Tissue enhanced (brain, intestine, liver)	Discontinued
39	FGF1	P05230	hsa:2246	Locally secreted	Group enriched (brain, heart muscle, kidney)	Clinical	Pentosan polysulfate	Interstitial cystitis	4
40	ENPP2	Q13822	hsa:5168	Intracellular, Membrane (different isoforms)	Tissue enhanced (brain, placenta)	Literature-reported-Patent	Pyridine and pyrimidine derivative 1	Fibrosis	1
41	OLR1	P78380	hsa:4973	Intracellular, Membrane (different isoforms)	Tissue enhanced (brain, lung, placenta)	Literature-reported
42	TNC	P24821	hsa:3371	Secreted to extracellular matrix	Tissue enhanced (smooth muscle)	Approved	F-16-IL-2 fusion protein	Solid tumour/cancer	2
43	NRP1	O14786	hsa:8829	Locally secreted	Low tissue specificity	Literature-reported	ASP1948, RG7347	Solid tumour/cancer	2
44	C1QB	P02746	hsa:713	Secreted to blood	Tissue enhanced (lymphoid tissue)	Clinical
45	CDH5	P33151	hsa:1003	Intracellular, Membrane	Tissue enhanced (placenta)	Clinical	Lenalidomide	Multiple myeloma	2
46	IGHV5-51	A0A0C4DH38	hsa:28388	Secreted	Tissue enhanced (lymphoid tissue, salivary gland, urinary bladder)	Literature-reported
47	FCGR3A	P08637	hsa:2214	Secreted to blood	Tissue enhanced (blood, lymphoid tissue)	Literature-reported	AFM24, RG6296	Solid tumour/cancer, Multiple myeloma	2
48	ICOSLG	O75144	hsa:23308	Intracellular, Membrane	Tissue enhanced (bone marrow)	Clinical	AMG 557/570	Systemic lupus erythematosus	4
49	PLTP	P55058	hsa:5360	Secreted to blood	Low tissue specificity	Approved
50	ARL2	P36404	hsa:402	Intracellular	Low tissue specificity	Clinical
51	ANGPT1	Q15389	hsa:284	Secreted to blood	Low tissue specificity	Clinical	AMG 780, Trebananib	Solid tumour/cancer, Ovarian cancer	2
52	DPP4	P27487	hsa:1803	Locally secreted	Tissue enhanced (intestine, parathyroid gland)	Clinical	Alogliptin	Type 2 diabetes	4
53	MMP10	P09238	hsa:4319	Secreted to extracellular matrix	Tissue enriched (endometrium)	Clinical	Marimastat	Various cancers	2
54	THBS1	P07996	hsa:7057	Secreted to extracellular matrix	Low tissue specificity	Approved	ABT-510, CVX-045	Solid tumour/cancer	2
55	PDGFB	P01127	hsa:5155	Secreted to blood	Low tissue specificity	Approved	CR-002	Cystic fibrosis	2
56	BMP2	P12643	hsa:650	Secreted to blood	Low tissue specificity	Clinical	DWP-431	Bone development disorder	4
57	DBH	P09172	hsa:1621	Intracellular	Group enriched (adrenal gland, brain, liver)	Approved	Disulfiram	Alcohol dependence	4
58	VWF	P04275	hsa:7450	Secreted to blood	Tissue enhanced (adipose tissue)	Clinical	Vonvendi	Von willebrand disease	4
59	CD70	P32970	hsa:970	Intracellular, Membrane	Tissue enhanced (blood, lymphoid tissue)	Clinical	MDX-1203/1411	Solid tumour/cancer	2
60	S100A12	P80511	hsa:6283	Secreted to blood	Group enriched (blood, bone marrow, lymphoid tissue)	Literature-reported	Amlexanox	Sphthous ulcers	4
61	LIPG	Q9Y5X9	hsa:9388	Secreted to blood	Tissue enhanced (liver, placenta, thyroid gland)	Approved	GSK-264220A	Coagulation defect	3
62	CD44	P16070	hsa:960	Secreted - unknown location	Low tissue specificity	Approved	BIWA 4,Bivatuzumab	Solid tumour/cancer	2
63	ATAD2	Q6PL18	hsa:29028	Intracellular	Tissue enhanced (lymphoid tissue)	Literature-reported
64	EPHA2	P29317	hsa:1969	Membrane	Tissue enhanced (esophagus)	Approved	Regorafenib	HCC	1
65	MMP1	P03956	hsa:4312	Secreted to extracellular matrix	Tissue enhanced (gallbladder, stomach)	Clinical	Prinomastat	Solid tumour/cancer	2
66	RENBP	P51606	hsa:5973	Intracellular	Tissue enhanced (kidney, lymphoid tissue)	Approved
67	PPIA	P62937	hsa:5478	Secreted to blood	Low tissue specificity	Literature-reported	L-Proline, Cyclosporine	Malnutrition, RA	4
68	PRTN3	P24158	hsa:5657	Secreted to blood	Tissue enriched (bone marrow)	Literature-reported	Tiprelestat	Myocardial infarction	4
69	FGB	P02675	hsa:2244	Secreted to blood	Tissue enriched (liver)	Approved	TachoComb, Baquting	Wound healing	3
70	LBP	P18428	hsa:3929	Secreted to blood	Tissue enriched (liver)	Clinical	E-5531	Sepsis	4
71	LCN2	P80188	hsa:3934	Locally secreted	Tissue enhanced (bone marrow, gallbladder, lymphoid tissue, salivary gland)	Approved
72	FGA	P02671	hsa:2243	Secreted to blood	Liver	Clinical	TachoComb, Baquting	Wound healing	3
73	LTA	P01374	hsa:4049	Secreted to blood	Tissue enriched (lymphoid tissue)	Literature-reported	Anti-LT alpha	Rheumatoid arthritis	4
74	SERPINA1	P01009	hsa:5265	Secreted to blood	Tissue enriched (liver)	Approved	Glassia, Zemaira	Emphysema	4
75	FN1	P02751	hsa:2335	Secreted to blood	Tissue enhanced (ductus deferens, placenta)	Literature-reported	L19-TNF-alpha	Colorectal cancer	2
76	SPARC	P09486	hsa:6678	Secreted to blood	Low tissue specificity	Clinical
77	SERPINA6	P08185	hsa:866	Secreted to blood	Tissue enriched (liver)	Clinical	Alclometasone	Inflammation	4
78	GGH	Q92820	hsa:8836	Intracellular	Tissue enhanced (kidney, liver)	Clinical
79	KNG1	P01042	hsa:3827	Secreted to blood	Tissue enriched (liver)	Clinical	Avoralstat	Hereditary angioedema	4
80	APCS	P02743	hsa:325	Secreted to blood	Tissue enriched (liver)	Literature-reported	GSK-2315698	Parkinson disease; Amyloidosis	4
81	ERN1	O75460	hsa:2081	Intracellular, Membrane	Tissue enhanced (adrenal gland, pancreas)	Literature-reported	ORIN1001	Solid tumour/cancer;Metastatic breast cancer	2
82	F13B	P05160	hsa:2165	Secreted to blood	Tissue enriched (liver)	Clinical	NN1841	Hemophilia	3
83	PRG4	Q92954	hsa:10216	Secreted	Group enriched (adipose tissue, liver)	Clinical
84	S100A8	P05109	hsa:6279	Secreted to blood	Group enriched (bone marrow, esophagus, lymphoid tissue, vagina)	Literature-reported
85	SERPINF1	P36955	hsa:5176	Secreted to blood	Tissue enhanced (choroid plexus)	Literature-reported	AdPEDR	Macular degeneration	4
86	S100A9	P06702	hsa:6280	Secreted to blood	Group enriched (bone marrow, esophagus, vagina)	Clinical	Tasquinimod	Prostate cancer	2
87	AGT	P01019	hsa:183	Secreted to blood	Tissue enriched (liver)	Literature-reported
88	SAA1	P0DJI8	hsa:6288	Secreted to blood	Group enriched (adipose tissue, liver)	Clinical
89	MMP9	P14780	hsa:4318	Secreted to blood	Group enriched (adipose tissue, blood, bone marrow, lymphoid tissue)	Clinical	Curcumin, Marimastat	Solid tumour/cancer	2
90	PEPD	P12955	hsa:5184	Intracellular	Tissue enhanced (intestine, kidney)
91	TFRC	P02786	hsa:7037	Secreted to blood	Tissue enhanced (placenta)		ABBV-CX-2029	Hematologic tumour	2
							1	liver disease
							2	Tumor/cancer
							3	Bleeding disorder
							4	Others
