# Supplementary material for: In-Depth Serum Proteomics Reveals the Trajectory of Hallmarks of Cancer in Hepatitis B Virus–Related Liver Diseases
Source: Mol Cell Proteomics. 2023 May 19;22(7):100574. doi: 10.1016/j.mcpro.2023.100574 (PMC10316086; doi:10.1016/j.mcpro.2023.100574)
Supplement: Supplemental Table S16 [file mmc16.xlsx]

## Sheet: candidateDF
Table S16. Summary of the multi-marker panels identified with machine learning.
CHB/N	LC/N	HCC/N	LC/CHB	HCC/CHB	HCC/LC
C7	VWF	ANPEP	IGKV4-1	ITIH4	SERPIND1
ANPEP	IGKV4-1	IGKV4-1	HSPG2	HSPG2	CPB2
IGLV3-19	HSPG2	VWF	IGHA1	C9	CPN2
IGLV1-40	NRP1	TGFBI	NRP1	C4B	RBP4
QSOX1	C7	LYVE1	LUM	IGFBP2	PLG
IGLV3-27	IGHV3-9	PIGR	JCHAIN	SERPINA1	F13B
A2M	IGLV1-47	IGHV2-26	IGFBP2	SERPINA3	C4BPA
IGHV5-51	IGKV1-5	HSPG2	IGKV3-15	LUM	C4BPB
IGHV4-34	JCHAIN	FUCA1	IGHV3-7	PROZ	KLKB1
IGKV4-1	LUM	IGLV1-40	VWF	CLU	CPN1
SERPINA3	PIGR	IGKV1-8	IGKV1-8	PLG	C6
HABP2	IGKV1-27	F12	CD5L	PPBP	SERPINA10
LCAT	IGKV1-16	PROZ	CFI	AFM	HP
RBP4	IGHV3-7	IGF1	CAMP	APOC1	C5
F10	ICAM2	F10	CLU		SPARC
ORM1	CD5L	APOM	SPARC		GC
C4BPB	TGFBI	PLG	PON3		F7
PCYOX1	IGLV3-27	APOC1	THBS1		C3
CFHR2	IGFBP2		CPN2		SAA1
CPN1	FBLN1		APOA2		C2
F2	IGHV5-51		MASP2		AGT
	IGHV5-10-1		FCN3		APCS
	IGHA1		C3		APOM
	LGALS3BP		GC		C1RL
	FGG		C4BPA		MCAM
	KLKB1		APOC1		FBLN1
	CFB		PPBP		IGKV4-1
	F10		APOM		CDH5
	CPN2		PLG		IGLV1-40
	APOC1				IGHV4-34
	CLU				IGKV3-20
	SERPIND1				IGHV3-49
	C1S				IGKV2D-29
					HSPG2
					IGHV5-51
					CD5L
					JCHAIN
					EFEMP1
