# Supplementary material for: In-Depth Serum Proteomics Reveals the Trajectory of Hallmarks of Cancer in Hepatitis B Virus–Related Liver Diseases
Source: Mol Cell Proteomics. 2023 May 19;22(7):100574. doi: 10.1016/j.mcpro.2023.100574 (PMC10316086; doi:10.1016/j.mcpro.2023.100574)
Supplement: Supplemental Table S17 [file mmc17.xlsx]

## Sheet: Classfier Para of RF
Table S17. Performance of the multi-marker panels in differentiating liver diseases from HCs and each other in two patient cohorts.
Comparsion	Datafold	Classifier	AUC	Specificity	Sensitivity	Precision	Accuracy	F1-Score
CHB/N	Testing fold	SVM	0.985222	0.904762	0.931034	0.931034	0.92	0.931034
CHB/N	Validation cohort	SVM	0.933333	0.866667	0.866667	0.866667	0.866667	0.866667
LC/N	Testing fold	SVM	1	1	1	1	1	1
LC/N	Validation cohort	SVM	0.977778	0.866667	0.933333	0.875	0.9	0.903226
HCC/N	Testing fold	SVM	1	1	1	1	1	1
HCC/N	Validation cohort	SVM	0.982222	0.733333	1	0.882353	0.911111	0.9375
LC/CHB	Testing fold	SVM	0.997622	0.965517	1	0.966667	0.982759	0.983051
LC/CHB	Validation cohort	SVM	0.884444	0.933333	0.866667	0.928571	0.9	0.896552
LC/CHB	Validation cohort	AFP	0.533333	0.933333	0.133333	0.666667	0.533333	0.222222
LC/CHB	Validation cohort	SVM+AFP	NA	0.866667	0.866667	0.866667	0.866667	0.866667
HCC/CHB	Testing fold	SVM	0.952774	0.827586	0.934783	0.895833	0.893333	0.914894
HCC/CHB	Validation cohort	SVM	0.891111	0.866667	0.8	0.923077	0.822222	0.857143
HCC/CHB	Validation cohort	AFP	0.716667	0.933333	0.5	0.9375	0.644444	0.652174
HCC/CHB	Validation cohort	SVM+AFP	NA	0.8	0.866667	0.896552	0.844444	0.881356
HCC/LC	Testing fold	SVM	0.965517	0.931034	0.956522	0.956522	0.946667	0.956522
HCC/LC	Validation cohort	SVM	0.817778	0.6	0.833333	0.806452	0.755556	0.819672
HCC/LC	Validation cohort	AFP	0.683333	0.866667	0.5	0.882353	0.622222	0.638298
HCC/LC	Validation cohort	SVM+AFP	NA	0.533333	0.966667	0.805556	0.822222	0.878788
SVM: Support vector machine
