# Supplementary material for: In-Depth Serum Proteomics Reveals the Trajectory of Hallmarks of Cancer in Hepatitis B Virus–Related Liver Diseases
Source: Mol Cell Proteomics. 2023 May 19;22(7):100574. doi: 10.1016/j.mcpro.2023.100574 (PMC10316086; doi:10.1016/j.mcpro.2023.100574)
Supplement: Supplemental Table S18 [file mmc18.xlsx]

## Sheet: Sheet1
Table S18. Protein biomarkers of HCC or LC in the multi-marker panels that have been previously reported.
No.	Gene name	PMID	Group	Biomarker	Sample matrix
1	A2M	25525205; 25778709; 8721905;	HCC	Biomarker	Serum
2	VWF	31638892; 33458533; 24769235; 33458533; 25434630;	HCC	Biomarker	Serum
3	C4BPA	25778709; 24195504; 27050367;	HCC	Biomarker	Serum
4	FUCA1	22560818; 28727913;	HCC	Biomarker	Serum
5	ICAM2	22911910	LC	Biomarker	Plasma
6	IGFBP2	32606730	HCC	Biomarker	Serum
7	NRP1	29966621; 26563279;	HCC LC	Biomarker	Serum
8	SERPINA1	1663767; 84707; 32076459; 20811639; 19454616; 31941930	HCC	Biomarker	Serum
10	CLU	33184463 22580393	Liver fibrosis HCC	Biomarker	Serum
11	LUM	29427759; 27706836; 23007134;	LC	Biomarker	Serum
12	LGALS3BP	20186066	LC	Biomarker	Serum
13	ANPEP	32457292 29145632 32571958	HCC	Biomarker	Tissue
14	CPB2	30883302	CHB	Biomarker	Serum
15	FBLN1	32835735 32612994	LC HCC	Biomarker	Serum
16	HSPG2	9771483	HCC	biomarker	Tissue
17	PPBP	36061641	HCC	biomarker	Serum
18	APOC1	27683106	HCC	Biomarker	Serum
19	SERPIND1	30824564 36267426	LC HCC	Biomarker	Serum
