# Supplementary material for: In-Depth Serum Proteomics Reveals the Trajectory of Hallmarks of Cancer in Hepatitis B Virus–Related Liver Diseases
Source: Mol Cell Proteomics. 2023 May 19;22(7):100574. doi: 10.1016/j.mcpro.2023.100574 (PMC10316086; doi:10.1016/j.mcpro.2023.100574)
Supplement: Supplemental Table S19 [file mmc19.xlsx]

## Sheet: Sheet1
Table S19. The selected biomarkers validated in the additional cohort using PRM.
Protein name	Group comparison	Validation cohort (DIA-MS)			Additional cohort (PRM)
		FC	Wilcoxon rank sum	FDR	Median (Q1-Q3)		FC	Wilcoxon rank sum	FDR
					Group1	Group2
F2	CHB/HC	0.79808	0.00659137	0.0790965	3827 (2984-5148)	6074 (5326-6816)	0.656019	2.63568e-05	0.000316282
CPN1	CHB/HC	0.849245	0.0191032	0.102554	809.6 (663.5-961.9)	1127.1 (1070.1-1222.5)	0.726853	9.38694e-05	0.000563216
QSOX1	CHB/HC	1.20491	0.0488145	0.142259	375.8 (300.6-596.4)	294.4 (251.2-341.6)	1.43156	0.0300104	0.0491079
PCYOX1	CHB/HC	0.756183	0.0294359	0.115479	126.40 (96.95-129.27)	161.0 (143.0-198.0)	0.76612	0.0210547	0.0378984
ORM1	CHB/HC	0.701962	0.00618982	0.0789203	20873 (16644-28662)	30333 (26895-34068)	0.747959	0.00400151	0.0102896
RBP4	CHB/HC	0.621908	0.00345339	0.0640446	3810.6 (2472.0-4724.2)	6347 (5694-7665)	0.564644	4.78666e-05	0.00034464
C4BPB	CHB/HC	0.792397	0.0400566	0.131799	1379.5 (1044.1-1829.3)	1951 (1711-2264)	0.705869	0.000179659	0.000923963
C7	LC/HC	2.92382	1.20912e-05	9.48697e-05	4072.9 (2990.0-5530.3)	2066.7 (1529.9-2543.8)	2.12357	1.35223e-06	9.73603e-06
C1S	LC/HC				3084 (2204-3543)	3746 (3498-4109)	0.770264	0.000529214	0.00105843
SERPIND1	LC/HC	0.452046	4.3965e-05	0.000183038	3324 (2288-4901)	5380 (4808-6288)	0.61756	0.000268702	0.000644884
CPN2	LC/HC	0.540617	1.4612e-05	9.93613e-05	1898.2 (1479.6-3335.5)	3657 (2849-4407)	0.644093	0.000878192	0.00143704
PIGR	LC/HC	3.00038	0.0084421	0.0100127	561.3 (318.1-1396.8)	192.5 (161.6-246.9)	4.69773	4.774e-06	2.1483e-05
	HCC/HC	4.49127	1.1757e-05	0.000126234	537.9 (334.3-867.1)	192.5 (161.6-246.9)	3.05489	7.56542e-07	2.09504e-06
F10	CHB/HC	0.808105	0.0191032	0.102554	1071.2 (984.0-1288.9)	1415 (1295-1711)	0.756861	0.000785891	0.00257201
	LC/HC	0.507223	9.98887e-06	9.26241e-05	1047.6 (825.8-1246.7)	1415 (1295-1711)	0.696056	0.000122149	0.000338259
	HCC/HC	0.667134	9.59936e-05	0.000652756	982.0 (772.5-1185.9)	1415 (1295-1711)	0.64471	6.18819e-06	1.31044e-05
CLU	LC/HC	0.714495	0.000621759	0.00113249	9169 (7756-11573)	12564 (111302-13920)	0.739123	0.000393018	0.000832274
	HCC/CHB	0.867945	0.00780184	0.0485115	8200 (6955-9549)	10046 (7994-12723)	0.787867	0.00332948	0.0239723
VWF	LC/HC	4.30811	1.20912e-05	9.48697e-05	544.3 (382.3-740.2)	128.2 (87.4-197.8)	3.5666	1.11328e-07	2.0039e-06
	HCC/HC	2.91794	3.76873e-07	1.92205e-05	533.2 (330.1-743.3)	128.2 (87.4-197.8)	3.81993	6.11866e-08	3.14674e-07
	LC/CHB	3.43359	7.45879e-05	0.001268	544.3 (382.3-740.2)	353.4 (233.9-518.2)	1.34142	0.0156429	0.187715
APOC1	LC/HC	0.481762	2.55344e-05	0.000144695	7201 (4633-8122)	9051 (8388-11059)	0.675257	0.000155346	0.000399462
	HCC/HC	0.710002	0.000208998	0.00109322	5890.7 (4182.9-5791.6)	9051 (8388-11059)	0.59247	1.25492e-06	3.22694e-06
	HCC/CHB	0.844304	0.0361964	0.131858	5890.7 (4182.9-5791.6)	7208 (6059-8558)	0.773272	0.00919766	0.0413895
PPBP	LC/CHB	0.349399	3.06549e-05	0.0011905	1229.6 (881.8-1813.5)	2294 (1657.8-3155.7)	0.651753	0.00081747	0.0147145
	HCC/CHB	0.687592	0.0114681	0.0584872	1209.6 (848.6-1783.5)	2294 (1657.8-3155.7)	0.56341	1.55604e-05	0.000560174
ANPEP	HCC/HC	2.30662	0.000817718	0.00245315	77.3 (59.5-102.5)	53.4 (40.3-74.4)	1.57162	0.0089159	0.011068
LYVE1	HCC/HC				215.8 (155.7-267.4)	137.9 (92.2-159.5)	1.72277	6.49788e-05	0.000101706
APOM	HCC/HC	0.73859	0.00105851	0.00304135	1859.1 (729.9-2379.7)	3594.1 (2628.5-3960.2)	0.505087	2.13961e-05	3.85129e-05
PLG	HCC/HC	0.785887	0.000264607	0.00114851	6231 (4960-7455)	10722 (10094-11217)	0.555305	2.31009e-10	7.20646e-09
	HCC/CHB	0.87871	0.0293329	0.115075	6231 (4960-7455)	7245 (6299-8195)	0.804178	0.0139895	0.050362
PROZ	HCC/HC	0.482322	0.00148199	0.00392632	94.6 (60.7-154.0)	224.5 (161.7-270.05)	0.444148	1.55431e-06	3.73035e-06
	HCC/CHB	0.587992	0.0140543	0.065161	94.6 (60.7-154.0)	147.3 (117.6-205.2)	0.632042	0.0019688	0.0192404
AFM	HCC/CHB	0.697886	0.000526082	0.0106678	3504.9 (2729.4-4572.3)	5263 (3747-6787)	0.697543	0.000612903	0.0110322
